# Supplementary material for: Systematic minimization of RNA ligase ribozyme through large-scale design-synthesis-sequence cycles
Source: Nucleic Acids Res. 2019 Aug 26;47(17):8950–60. doi: 10.1093/nar/gkz729 (PMC6755084; doi:10.1093/nar/gkz729)
Supplement: gkz729_Supplemental_Files [file gkz729_supplemental_files.zip]

Archive with 3 entries (3 files):
- Nomura_supplementary_data_rev.pdf
- Supplementary_Dataset_1_F1_library.xlsx
- Supplementary_Dataset_2_minF1_library.xlsx
