# Supplementary material for: Systematic minimization of RNA ligase ribozyme through large-scale design-synthesis-sequence cycles
Source: Nucleic Acids Res. 2019 Aug 26;47(17):8950–60. doi: 10.1093/nar/gkz729 (PMC6755084; doi:10.1093/nar/gkz729)
Supplement: gkz729_Supplemental_Files [file gkz729_supplemental_files.zip › Supplementary_Dataset_1_F1_library.xlsx]

## Sheet: Contents
Supporting Data 1. Ribozyme activity data of F1* mutants from deep sequencing results.
Sheet name	Content
All mutants	Contains unligated and ligated read counts, fraction ligated, relative activity, and description of mutations for all mutants (6967 total) in the F1* library.
	Mutant code can be used to extract specific types of mutations (using Excel's filter function).
	1m###	Single mutants
	2m###	Double mutants
	1d###	Single deletions
	2d###	Double deletions
	3d###	Triple deletions
	s##	Specially designed mutants
Double mut heatmap	2D double mutant heatmap (Fig. S2) with numerical RA values
Double del heatmap	2D double deletion heatmap (Fig. S3) with numerical RA values
Statistics	Summary of RA values by mutant types

## Sheet: All mutants
Mutant code	Sequence	Unligated reads	Ligated reads	Fraction ligated	RA	Total reads	Mut1	Mut2	Mut3
WT	gagaccgcaactgaaaagttgtTATCACTTGTCGTAAGACACTTTGGATGggttGAAgttctgcacgtagaagcaaaaggc	5392	25656	0.826333	1	31048
1m1	gagaccgcaactgaaaagttgtaATCACTTGTCGTAAGACACTTTGGATGggttGAAgttctgcacgtagaagcaaaaggc	536	2747	0.836735	1.01259	3283	T1A
1m2	gagaccgcaactgaaaagttgtcATCACTTGTCGTAAGACACTTTGGATGggttGAAgttctgcacgtagaagcaaaaggc	520	2860	0.846154	1.02399	3380	T1C
1m3	gagaccgcaactgaaaagttgtgATCACTTGTCGTAAGACACTTTGGATGggttGAAgttctgcacgtagaagcaaaaggc	415	2441	0.854692	1.03432	2856	T1G
1m4	gagaccgcaactgaaaagttgtTcTCACTTGTCGTAAGACACTTTGGATGggttGAAgttctgcacgtagaagcaaaaggc	971	2866	0.746938	0.903918	3837	A2C
1m5	gagaccgcaactgaaaagttgtTgTCACTTGTCGTAAGACACTTTGGATGggttGAAgttctgcacgtagaagcaaaaggc	804	2806	0.777285	0.940644	3610	A2G
1m6	gagaccgcaactgaaaagttgtTtTCACTTGTCGTAAGACACTTTGGATGggttGAAgttctgcacgtagaagcaaaaggc	823	2881	0.777808	0.941276	3704	A2T
1m7	gagaccgcaactgaaaagttgtTAaCACTTGTCGTAAGACACTTTGGATGggttGAAgttctgcacgtagaagcaaaaggc	733	2184	0.748714	0.906068	2917	T3A
1m8	gagaccgcaactgaaaagttgtTAcCACTTGTCGTAAGACACTTTGGATGggttGAAgttctgcacgtagaagcaaaaggc	441	1390	0.759148	0.918695	1831	T3C
1m9	gagaccgcaactgaaaagttgtTAgCACTTGTCGTAAGACACTTTGGATGggttGAAgttctgcacgtagaagcaaaaggc	545	1982	0.784329	0.949168	2527	T3G
1m10	gagaccgcaactgaaaagttgtTATaACTTGTCGTAAGACACTTTGGATGggttGAAgttctgcacgtagaagcaaaaggc	740	2755	0.788269	0.953936	3495	C4A
1m11	gagaccgcaactgaaaagttgtTATgACTTGTCGTAAGACACTTTGGATGggttGAAgttctgcacgtagaagcaaaaggc	699	2379	0.772904	0.935342	3078	C4G
1m12	gagaccgcaactgaaaagttgtTATtACTTGTCGTAAGACACTTTGGATGggttGAAgttctgcacgtagaagcaaaaggc	443	2264	0.83635	1.01212	2707	C4T
1m13	gagaccgcaactgaaaagttgtTATCcCTTGTCGTAAGACACTTTGGATGggttGAAgttctgcacgtagaagcaaaaggc	748	3193	0.8102	0.980476	3941	A5C
1m14	gagaccgcaactgaaaagttgtTATCgCTTGTCGTAAGACACTTTGGATGggttGAAgttctgcacgtagaagcaaaaggc	487	2803	0.851976	1.03103	3290	A5G
1m15	gagaccgcaactgaaaagttgtTATCtCTTGTCGTAAGACACTTTGGATGggttGAAgttctgcacgtagaagcaaaaggc	834	3335	0.799952	0.968074	4169	A5T
1m16	gagaccgcaactgaaaagttgtTATCAaTTGTCGTAAGACACTTTGGATGggttGAAgttctgcacgtagaagcaaaaggc	480	2039	0.809448	0.979566	2519	C6A
1m17	gagaccgcaactgaaaagttgtTATCAgTTGTCGTAAGACACTTTGGATGggttGAAgttctgcacgtagaagcaaaaggc	419	1649	0.797389	0.964972	2068	C6G
1m18	gagaccgcaactgaaaagttgtTATCAtTTGTCGTAAGACACTTTGGATGggttGAAgttctgcacgtagaagcaaaaggc	863	3723	0.811819	0.982435	4586	C6T
1m19	gagaccgcaactgaaaagttgtTATCACaTGTCGTAAGACACTTTGGATGggttGAAgttctgcacgtagaagcaaaaggc	510	2840	0.847761	1.02593	3350	T7A
1m20	gagaccgcaactgaaaagttgtTATCACcTGTCGTAAGACACTTTGGATGggttGAAgttctgcacgtagaagcaaaaggc	651	3043	0.823768	0.996896	3694	T7C
1m21	gagaccgcaactgaaaagttgtTATCACgTGTCGTAAGACACTTTGGATGggttGAAgttctgcacgtagaagcaaaaggc	626	3026	0.828587	1.00273	3652	T7G
1m22	gagaccgcaactgaaaagttgtTATCACTaGTCGTAAGACACTTTGGATGggttGAAgttctgcacgtagaagcaaaaggc	408	2403	0.854856	1.03452	2811	T8A
1m23	gagaccgcaactgaaaagttgtTATCACTcGTCGTAAGACACTTTGGATGggttGAAgttctgcacgtagaagcaaaaggc	594	2477	0.806578	0.976092	3071	T8C
1m24	gagaccgcaactgaaaagttgtTATCACTgGTCGTAAGACACTTTGGATGggttGAAgttctgcacgtagaagcaaaaggc	416	2230	0.842782	1.0199	2646	T8G
1m25	gagaccgcaactgaaaagttgtTATCACTTaTCGTAAGACACTTTGGATGggttGAAgttctgcacgtagaagcaaaaggc	619	2674	0.812026	0.982685	3293	G9A
1m26	gagaccgcaactgaaaagttgtTATCACTTcTCGTAAGACACTTTGGATGggttGAAgttctgcacgtagaagcaaaaggc	661	2487	0.790025	0.956061	3148	G9C
1m27	gagaccgcaactgaaaagttgtTATCACTTtTCGTAAGACACTTTGGATGggttGAAgttctgcacgtagaagcaaaaggc	966	3700	0.79297	0.959625	4666	G9T
1m28	gagaccgcaactgaaaagttgtTATCACTTGaCGTAAGACACTTTGGATGggttGAAgttctgcacgtagaagcaaaaggc	520	2770	0.841945	1.01889	3290	T10A
1m29	gagaccgcaactgaaaagttgtTATCACTTGcCGTAAGACACTTTGGATGggttGAAgttctgcacgtagaagcaaaaggc	821	3343	0.802834	0.971562	4164	T10C
1m30	gagaccgcaactgaaaagttgtTATCACTTGgCGTAAGACACTTTGGATGggttGAAgttctgcacgtagaagcaaaaggc	458	2202	0.82782	1.0018	2660	T10G
1m31	gagaccgcaactgaaaagttgtTATCACTTGTaGTAAGACACTTTGGATGggttGAAgttctgcacgtagaagcaaaaggc	402	2677	0.869438	1.05216	3079	C11A
1m32	gagaccgcaactgaaaagttgtTATCACTTGTgGTAAGACACTTTGGATGggttGAAgttctgcacgtagaagcaaaaggc	396	1950	0.831202	1.00589	2346	C11G
1m33	gagaccgcaactgaaaagttgtTATCACTTGTtGTAAGACACTTTGGATGggttGAAgttctgcacgtagaagcaaaaggc	553	3659	0.868708	1.05128	4212	C11T
1m34	gagaccgcaactgaaaagttgtTATCACTTGTCaTAAGACACTTTGGATGggttGAAgttctgcacgtagaagcaaaaggc	602	3363	0.848172	1.02643	3965	G12A
1m35	gagaccgcaactgaaaagttgtTATCACTTGTCcTAAGACACTTTGGATGggttGAAgttctgcacgtagaagcaaaaggc	544	2685	0.831527	1.00628	3229	G12C
1m36	gagaccgcaactgaaaagttgtTATCACTTGTCtTAAGACACTTTGGATGggttGAAgttctgcacgtagaagcaaaaggc	676	3769	0.847919	1.02612	4445	G12T
1m37	gagaccgcaactgaaaagttgtTATCACTTGTCGaAAGACACTTTGGATGggttGAAgttctgcacgtagaagcaaaaggc	412	2105	0.836313	1.01208	2517	T13A
1m38	gagaccgcaactgaaaagttgtTATCACTTGTCGcAAGACACTTTGGATGggttGAAgttctgcacgtagaagcaaaaggc	578	3001	0.838502	1.01473	3579	T13C
1m39	gagaccgcaactgaaaagttgtTATCACTTGTCGgAAGACACTTTGGATGggttGAAgttctgcacgtagaagcaaaaggc	523	2718	0.83863	1.01488	3241	T13G
1m40	gagaccgcaactgaaaagttgtTATCACTTGTCGTcAGACACTTTGGATGggttGAAgttctgcacgtagaagcaaaaggc	783	3906	0.833013	1.00808	4689	A14C
1m41	gagaccgcaactgaaaagttgtTATCACTTGTCGTgAGACACTTTGGATGggttGAAgttctgcacgtagaagcaaaaggc	461	2886	0.862265	1.04348	3347	A14G
1m42	gagaccgcaactgaaaagttgtTATCACTTGTCGTtAGACACTTTGGATGggttGAAgttctgcacgtagaagcaaaaggc	547	2927	0.842545	1.01962	3474	A14T
1m43	gagaccgcaactgaaaagttgtTATCACTTGTCGTAcGACACTTTGGATGggttGAAgttctgcacgtagaagcaaaaggc	502	2832	0.84943	1.02795	3334	A15C
1m44	gagaccgcaactgaaaagttgtTATCACTTGTCGTAgGACACTTTGGATGggttGAAgttctgcacgtagaagcaaaaggc	521	3113	0.856632	1.03667	3634	A15G
1m45	gagaccgcaactgaaaagttgtTATCACTTGTCGTAtGACACTTTGGATGggttGAAgttctgcacgtagaagcaaaaggc	666	3875	0.853336	1.03268	4541	A15T
1m46	gagaccgcaactgaaaagttgtTATCACTTGTCGTAAaACACTTTGGATGggttGAAgttctgcacgtagaagcaaaaggc	492	2670	0.844402	1.02187	3162	G16A
1m47	gagaccgcaactgaaaagttgtTATCACTTGTCGTAAcACACTTTGGATGggttGAAgttctgcacgtagaagcaaaaggc	773	3642	0.824915	0.998284	4415	G16C
1m48	gagaccgcaactgaaaagttgtTATCACTTGTCGTAAtACACTTTGGATGggttGAAgttctgcacgtagaagcaaaaggc	668	3848	0.852081	1.03116	4516	G16T
1m49	gagaccgcaactgaaaagttgtTATCACTTGTCGTAAGcCACTTTGGATGggttGAAgttctgcacgtagaagcaaaaggc	716	3545	0.831964	1.00681	4261	A17C
1m50	gagaccgcaactgaaaagttgtTATCACTTGTCGTAAGgCACTTTGGATGggttGAAgttctgcacgtagaagcaaaaggc	409	2128	0.838786	1.01507	2537	A17G
1m51	gagaccgcaactgaaaagttgtTATCACTTGTCGTAAGtCACTTTGGATGggttGAAgttctgcacgtagaagcaaaaggc	528	2631	0.832858	1.0079	3159	A17T
1m52	gagaccgcaactgaaaagttgtTATCACTTGTCGTAAGAaACTTTGGATGggttGAAgttctgcacgtagaagcaaaaggc	552	2747	0.832677	1.00768	3299	C18A
1m53	gagaccgcaactgaaaagttgtTATCACTTGTCGTAAGAgACTTTGGATGggttGAAgttctgcacgtagaagcaaaaggc	527	2339	0.81612	0.98764	2866	C18G
1m54	gagaccgcaactgaaaagttgtTATCACTTGTCGTAAGAtACTTTGGATGggttGAAgttctgcacgtagaagcaaaaggc	451	2248	0.832901	1.00795	2699	C18T
1m55	gagaccgcaactgaaaagttgtTATCACTTGTCGTAAGACcCTTTGGATGggttGAAgttctgcacgtagaagcaaaaggc	984	3385	0.774777	0.937608	4369	A19C
1m56	gagaccgcaactgaaaagttgtTATCACTTGTCGTAAGACgCTTTGGATGggttGAAgttctgcacgtagaagcaaaaggc	364	1471	0.801635	0.970111	1835	A19G
1m57	gagaccgcaactgaaaagttgtTATCACTTGTCGTAAGACtCTTTGGATGggttGAAgttctgcacgtagaagcaaaaggc	616	3164	0.837037	1.01295	3780	A19T
1m58	gagaccgcaactgaaaagttgtTATCACTTGTCGTAAGACAaTTTGGATGggttGAAgttctgcacgtagaagcaaaaggc	509	2672	0.839987	1.01652	3181	C20A
1m59	gagaccgcaactgaaaagttgtTATCACTTGTCGTAAGACAgTTTGGATGggttGAAgttctgcacgtagaagcaaaaggc	483	2824	0.853946	1.03342	3307	C20G
1m60	gagaccgcaactgaaaagttgtTATCACTTGTCGTAAGACAtTTTGGATGggttGAAgttctgcacgtagaagcaaaaggc	515	3057	0.855823	1.03569	3572	C20T
1m61	gagaccgcaactgaaaagttgtTATCACTTGTCGTAAGACACaTTGGATGggttGAAgttctgcacgtagaagcaaaaggc	430	2531	0.854779	1.03442	2961	T21A
1m62	gagaccgcaactgaaaagttgtTATCACTTGTCGTAAGACACcTTGGATGggttGAAgttctgcacgtagaagcaaaaggc	694	2965	0.810331	0.980634	3659	T21C
1m63	gagaccgcaactgaaaagttgtTATCACTTGTCGTAAGACACgTTGGATGggttGAAgttctgcacgtagaagcaaaaggc	603	2776	0.821545	0.994205	3379	T21G
1m64	gagaccgcaactgaaaagttgtTATCACTTGTCGTAAGACACTaTGGATGggttGAAgttctgcacgtagaagcaaaaggc	429	2407	0.848731	1.0271	2836	T22A
1m65	gagaccgcaactgaaaagttgtTATCACTTGTCGTAAGACACTcTGGATGggttGAAgttctgcacgtagaagcaaaaggc	565	2897	0.8368	1.01267	3462	T22C
1m66	gagaccgcaactgaaaagttgtTATCACTTGTCGTAAGACACTgTGGATGggttGAAgttctgcacgtagaagcaaaaggc	552	2994	0.844332	1.02178	3546	T22G
1m67	gagaccgcaactgaaaagttgtTATCACTTGTCGTAAGACACTTaGGATGggttGAAgttctgcacgtagaagcaaaaggc	479	1770	0.787016	0.95242	2249	T23A
1m68	gagaccgcaactgaaaagttgtTATCACTTGTCGTAAGACACTTcGGATGggttGAAgttctgcacgtagaagcaaaaggc	562	1601	0.740176	0.895735	2163	T23C
1m69	gagaccgcaactgaaaagttgtTATCACTTGTCGTAAGACACTTgGGATGggttGAAgttctgcacgtagaagcaaaaggc	1792	1124	0.38546	0.46647	2916	T23G
1m70	gagaccgcaactgaaaagttgtTATCACTTGTCGTAAGACACTTTaGATGggttGAAgttctgcacgtagaagcaaaaggc	648	2806	0.812391	0.983128	3454	G24A
1m71	gagaccgcaactgaaaagttgtTATCACTTGTCGTAAGACACTTTcGATGggttGAAgttctgcacgtagaagcaaaaggc	889	3636	0.803536	0.972411	4525	G24C
1m72	gagaccgcaactgaaaagttgtTATCACTTGTCGTAAGACACTTTtGATGggttGAAgttctgcacgtagaagcaaaaggc	997	3768	0.790766	0.956958	4765	G24T
1m73	gagaccgcaactgaaaagttgtTATCACTTGTCGTAAGACACTTTGaATGggttGAAgttctgcacgtagaagcaaaaggc	772	2872	0.788145	0.953786	3644	G25A
1m74	gagaccgcaactgaaaagttgtTATCACTTGTCGTAAGACACTTTGcATGggttGAAgttctgcacgtagaagcaaaaggc	2996	923	0.235519	0.285017	3919	G25C
1m75	gagaccgcaactgaaaagttgtTATCACTTGTCGTAAGACACTTTGtATGggttGAAgttctgcacgtagaagcaaaaggc	1652	970	0.369947	0.447697	2622	G25T
1m76	gagaccgcaactgaaaagttgtTATCACTTGTCGTAAGACACTTTGGcTGggttGAAgttctgcacgtagaagcaaaaggc	1046	3171	0.751956	0.909991	4217	A26C
1m77	gagaccgcaactgaaaagttgtTATCACTTGTCGTAAGACACTTTGGgTGggttGAAgttctgcacgtagaagcaaaaggc	622	2391	0.793561	0.96034	3013	A26G
1m78	gagaccgcaactgaaaagttgtTATCACTTGTCGTAAGACACTTTGGtTGggttGAAgttctgcacgtagaagcaaaaggc	628	2082	0.768266	0.929728	2710	A26T
1m79	gagaccgcaactgaaaagttgtTATCACTTGTCGTAAGACACTTTGGAaGggttGAAgttctgcacgtagaagcaaaaggc	513	1790	0.777247	0.940597	2303	T27A
1m80	gagaccgcaactgaaaagttgtTATCACTTGTCGTAAGACACTTTGGAcGggttGAAgttctgcacgtagaagcaaaaggc	875	2373	0.730603	0.884151	3248	T27C
1m81	gagaccgcaactgaaaagttgtTATCACTTGTCGTAAGACACTTTGGAgGggttGAAgttctgcacgtagaagcaaaaggc	279	978	0.778043	0.941561	1257	T27G
1m82	gagaccgcaactgaaaagttgtTATCACTTGTCGTAAGACACTTTGGATaggttGAAgttctgcacgtagaagcaaaaggc	1276	1826	0.588652	0.712367	3102	G28A
1m83	gagaccgcaactgaaaagttgtTATCACTTGTCGTAAGACACTTTGGATcggttGAAgttctgcacgtagaagcaaaaggc	2155	1587	0.424105	0.513237	3742	G28C
1m84	gagaccgcaactgaaaagttgtTATCACTTGTCGTAAGACACTTTGGATtggttGAAgttctgcacgtagaagcaaaaggc	1056	3060	0.74344	0.899686	4116	G28T
1m85	gagaccgcaactgaaaagttgtTATCACTTGTCGTAAGACACTTTGGATGggttaAAgttctgcacgtagaagcaaaaggc	427	1978	0.822453	0.995304	2405	G33A
1m86	gagaccgcaactgaaaagttgtTATCACTTGTCGTAAGACACTTTGGATGggttcAAgttctgcacgtagaagcaaaaggc	494	1734	0.778276	0.941843	2228	G33C
1m87	gagaccgcaactgaaaagttgtTATCACTTGTCGTAAGACACTTTGGATGggtttAAgttctgcacgtagaagcaaaaggc	423	2072	0.830461	1.00499	2495	G33T
1m88	gagaccgcaactgaaaagttgtTATCACTTGTCGTAAGACACTTTGGATGggttGcAgttctgcacgtagaagcaaaaggc	781	2577	0.767421	0.928706	3358	A34C
1m89	gagaccgcaactgaaaagttgtTATCACTTGTCGTAAGACACTTTGGATGggttGgAgttctgcacgtagaagcaaaaggc	570	2034	0.781106	0.945267	2604	A34G
1m90	gagaccgcaactgaaaagttgtTATCACTTGTCGTAAGACACTTTGGATGggttGtAgttctgcacgtagaagcaaaaggc	632	2580	0.803238	0.972051	3212	A34T
1m91	gagaccgcaactgaaaagttgtTATCACTTGTCGTAAGACACTTTGGATGggttGAcgttctgcacgtagaagcaaaaggc	624	2725	0.813676	0.984682	3349	A35C
1m92	gagaccgcaactgaaaagttgtTATCACTTGTCGTAAGACACTTTGGATGggttGAggttctgcacgtagaagcaaaaggc	430	1991	0.822387	0.995225	2421	A35G
1m93	gagaccgcaactgaaaagttgtTATCACTTGTCGTAAGACACTTTGGATGggttGAtgttctgcacgtagaagcaaaaggc	508	2739	0.843548	1.02083	3247	A35T
2m1	gagaccgcaactgaaaagttgtacTCACTTGTCGTAAGACACTTTGGATGggttGAAgttctgcacgtagaagcaaaaggc	344	1235	0.782141	0.946519	1579	T1A	A2C
2m2	gagaccgcaactgaaaagttgtagTCACTTGTCGTAAGACACTTTGGATGggttGAAgttctgcacgtagaagcaaaaggc	330	1069	0.764117	0.924708	1399	T1A	A2G
2m3	gagaccgcaactgaaaagttgtatTCACTTGTCGTAAGACACTTTGGATGggttGAAgttctgcacgtagaagcaaaaggc	327	1168	0.781271	0.945467	1495	T1A	A2T
2m4	gagaccgcaactgaaaagttgtccTCACTTGTCGTAAGACACTTTGGATGggttGAAgttctgcacgtagaagcaaaaggc	519	1406	0.73039	0.883892	1925	T1C	A2C
2m5	gagaccgcaactgaaaagttgtcgTCACTTGTCGTAAGACACTTTGGATGggttGAAgttctgcacgtagaagcaaaaggc	160	618	0.794344	0.961288	778	T1C	A2G
2m6	gagaccgcaactgaaaagttgtctTCACTTGTCGTAAGACACTTTGGATGggttGAAgttctgcacgtagaagcaaaaggc	511	513	0.500977	0.606264	1024	T1C	A2T
2m7	gagaccgcaactgaaaagttgtgcTCACTTGTCGTAAGACACTTTGGATGggttGAAgttctgcacgtagaagcaaaaggc	206	700	0.772627	0.935006	906	T1G	A2C
2m8	gagaccgcaactgaaaagttgtggTCACTTGTCGTAAGACACTTTGGATGggttGAAgttctgcacgtagaagcaaaaggc	1359	136	0.0909699	0.110089	1495	T1G	A2G
2m9	gagaccgcaactgaaaagttgtgtTCACTTGTCGTAAGACACTTTGGATGggttGAAgttctgcacgtagaagcaaaaggc	325	1251	0.793782	0.960607	1576	T1G	A2T
2m10	gagaccgcaactgaaaagttgtaAaCACTTGTCGTAAGACACTTTGGATGggttGAAgttctgcacgtagaagcaaaaggc	180	337	0.651838	0.788831	517	T1A	T3A
2m11	gagaccgcaactgaaaagttgtaAcCACTTGTCGTAAGACACTTTGGATGggttGAAgttctgcacgtagaagcaaaaggc	224	717	0.761955	0.922092	941	T1A	T3C
2m12	gagaccgcaactgaaaagttgtaAgCACTTGTCGTAAGACACTTTGGATGggttGAAgttctgcacgtagaagcaaaaggc	219	615	0.73741	0.892388	834	T1A	T3G
2m13	gagaccgcaactgaaaagttgtcAaCACTTGTCGTAAGACACTTTGGATGggttGAAgttctgcacgtagaagcaaaaggc	372	518	0.582022	0.704343	890	T1C	T3A
2m14	gagaccgcaactgaaaagttgtcAcCACTTGTCGTAAGACACTTTGGATGggttGAAgttctgcacgtagaagcaaaaggc	151	543	0.782421	0.946858	694	T1C	T3C
2m15	gagaccgcaactgaaaagttgtcAgCACTTGTCGTAAGACACTTTGGATGggttGAAgttctgcacgtagaagcaaaaggc	301	616	0.671756	0.812935	917	T1C	T3G
2m16	gagaccgcaactgaaaagttgtgAaCACTTGTCGTAAGACACTTTGGATGggttGAAgttctgcacgtagaagcaaaaggc	192	680	0.779817	0.943707	872	T1G	T3A
2m17	gagaccgcaactgaaaagttgtgAcCACTTGTCGTAAGACACTTTGGATGggttGAAgttctgcacgtagaagcaaaaggc	186	665	0.781434	0.945664	851	T1G	T3C
2m18	gagaccgcaactgaaaagttgtgAgCACTTGTCGTAAGACACTTTGGATGggttGAAgttctgcacgtagaagcaaaaggc	207	582	0.737643	0.892669	789	T1G	T3G
2m19	gagaccgcaactgaaaagttgtaATaACTTGTCGTAAGACACTTTGGATGggttGAAgttctgcacgtagaagcaaaaggc	283	132	0.318072	0.38492	415	T1A	C4A
2m20	gagaccgcaactgaaaagttgtaATgACTTGTCGTAAGACACTTTGGATGggttGAAgttctgcacgtagaagcaaaaggc	350	46	0.116162	0.140575	396	T1A	C4G
2m21	gagaccgcaactgaaaagttgtaATtACTTGTCGTAAGACACTTTGGATGggttGAAgttctgcacgtagaagcaaaaggc	254	978	0.793831	0.960667	1232	T1A	C4T
2m22	gagaccgcaactgaaaagttgtcATaACTTGTCGTAAGACACTTTGGATGggttGAAgttctgcacgtagaagcaaaaggc	666	392	0.37051	0.448379	1058	T1C	C4A
2m23	gagaccgcaactgaaaagttgtcATgACTTGTCGTAAGACACTTTGGATGggttGAAgttctgcacgtagaagcaaaaggc	520	82	0.136213	0.16484	602	T1C	C4G
2m24	gagaccgcaactgaaaagttgtcATtACTTGTCGTAAGACACTTTGGATGggttGAAgttctgcacgtagaagcaaaaggc	339	1194	0.778865	0.942555	1533	T1C	C4T
2m25	gagaccgcaactgaaaagttgtgATaACTTGTCGTAAGACACTTTGGATGggttGAAgttctgcacgtagaagcaaaaggc	128	480	0.789474	0.955394	608	T1G	C4A
2m26	gagaccgcaactgaaaagttgtgATgACTTGTCGTAAGACACTTTGGATGggttGAAgttctgcacgtagaagcaaaaggc	252	716	0.739669	0.895122	968	T1G	C4G
2m27	gagaccgcaactgaaaagttgtgATtACTTGTCGTAAGACACTTTGGATGggttGAAgttctgcacgtagaagcaaaaggc	272	1235	0.819509	0.991741	1507	T1G	C4T
2m28	gagaccgcaactgaaaagttgtaATCcCTTGTCGTAAGACACTTTGGATGggttGAAgttctgcacgtagaagcaaaaggc	218	991	0.819686	0.991955	1209	T1A	A5C
2m29	gagaccgcaactgaaaagttgtaATCgCTTGTCGTAAGACACTTTGGATGggttGAAgttctgcacgtagaagcaaaaggc	270	1041	0.79405	0.960932	1311	T1A	A5G
2m30	gagaccgcaactgaaaagttgtaATCtCTTGTCGTAAGACACTTTGGATGggttGAAgttctgcacgtagaagcaaaaggc	383	1480	0.794418	0.961377	1863	T1A	A5T
2m31	gagaccgcaactgaaaagttgtcATCcCTTGTCGTAAGACACTTTGGATGggttGAAgttctgcacgtagaagcaaaaggc	344	1182	0.774574	0.937363	1526	T1C	A5C
2m32	gagaccgcaactgaaaagttgtcATCgCTTGTCGTAAGACACTTTGGATGggttGAAgttctgcacgtagaagcaaaaggc	278	993	0.781275	0.945471	1271	T1C	A5G
2m33	gagaccgcaactgaaaagttgtcATCtCTTGTCGTAAGACACTTTGGATGggttGAAgttctgcacgtagaagcaaaaggc	364	1490	0.803668	0.972571	1854	T1C	A5T
2m34	gagaccgcaactgaaaagttgtgATCcCTTGTCGTAAGACACTTTGGATGggttGAAgttctgcacgtagaagcaaaaggc	302	1100	0.784593	0.949488	1402	T1G	A5C
2m35	gagaccgcaactgaaaagttgtgATCgCTTGTCGTAAGACACTTTGGATGggttGAAgttctgcacgtagaagcaaaaggc	91	339	0.788372	0.954061	430	T1G	A5G
2m36	gagaccgcaactgaaaagttgtgATCtCTTGTCGTAAGACACTTTGGATGggttGAAgttctgcacgtagaagcaaaaggc	398	1598	0.800601	0.96886	1996	T1G	A5T
2m37	gagaccgcaactgaaaagttgtaATCAaTTGTCGTAAGACACTTTGGATGggttGAAgttctgcacgtagaagcaaaaggc	232	855	0.786569	0.951878	1087	T1A	C6A
2m38	gagaccgcaactgaaaagttgtaATCAgTTGTCGTAAGACACTTTGGATGggttGAAgttctgcacgtagaagcaaaaggc	193	791	0.803862	0.972806	984	T1A	C6G
2m39	gagaccgcaactgaaaagttgtaATCAtTTGTCGTAAGACACTTTGGATGggttGAAgttctgcacgtagaagcaaaaggc	157	479	0.753145	0.911429	636	T1A	C6T
2m40	gagaccgcaactgaaaagttgtcATCAaTTGTCGTAAGACACTTTGGATGggttGAAgttctgcacgtagaagcaaaaggc	149	403	0.730072	0.883508	552	T1C	C6A
2m41	gagaccgcaactgaaaagttgtcATCAgTTGTCGTAAGACACTTTGGATGggttGAAgttctgcacgtagaagcaaaaggc	118	322	0.731818	0.885621	440	T1C	C6G
2m42	gagaccgcaactgaaaagttgtcATCAtTTGTCGTAAGACACTTTGGATGggttGAAgttctgcacgtagaagcaaaaggc	365	1272	0.777031	0.940336	1637	T1C	C6T
2m43	gagaccgcaactgaaaagttgtgATCAaTTGTCGTAAGACACTTTGGATGggttGAAgttctgcacgtagaagcaaaaggc	115	429	0.788603	0.95434	544	T1G	C6A
2m44	gagaccgcaactgaaaagttgtgATCAgTTGTCGTAAGACACTTTGGATGggttGAAgttctgcacgtagaagcaaaaggc	235	891	0.791297	0.9576	1126	T1G	C6G
2m45	gagaccgcaactgaaaagttgtgATCAtTTGTCGTAAGACACTTTGGATGggttGAAgttctgcacgtagaagcaaaaggc	318	1138	0.781593	0.945857	1456	T1G	C6T
2m46	gagaccgcaactgaaaagttgtaATCACaTGTCGTAAGACACTTTGGATGggttGAAgttctgcacgtagaagcaaaaggc	208	984	0.825503	0.998995	1192	T1A	T7A
2m47	gagaccgcaactgaaaagttgtaATCACcTGTCGTAAGACACTTTGGATGggttGAAgttctgcacgtagaagcaaaaggc	239	940	0.797286	0.964848	1179	T1A	T7C
2m48	gagaccgcaactgaaaagttgtaATCACgTGTCGTAAGACACTTTGGATGggttGAAgttctgcacgtagaagcaaaaggc	95	432	0.819734	0.992014	527	T1A	T7G
2m49	gagaccgcaactgaaaagttgtcATCACaTGTCGTAAGACACTTTGGATGggttGAAgttctgcacgtagaagcaaaaggc	232	1060	0.820433	0.99286	1292	T1C	T7A
2m50	gagaccgcaactgaaaagttgtcATCACcTGTCGTAAGACACTTTGGATGggttGAAgttctgcacgtagaagcaaaaggc	315	1109	0.778792	0.942467	1424	T1C	T7C
2m51	gagaccgcaactgaaaagttgtcATCACgTGTCGTAAGACACTTTGGATGggttGAAgttctgcacgtagaagcaaaaggc	104	341	0.766292	0.92734	445	T1C	T7G
2m52	gagaccgcaactgaaaagttgtgATCACaTGTCGTAAGACACTTTGGATGggttGAAgttctgcacgtagaagcaaaaggc	193	901	0.823583	0.996672	1094	T1G	T7A
2m53	gagaccgcaactgaaaagttgtgATCACcTGTCGTAAGACACTTTGGATGggttGAAgttctgcacgtagaagcaaaaggc	281	1021	0.784178	0.948985	1302	T1G	T7C
2m54	gagaccgcaactgaaaagttgtgATCACgTGTCGTAAGACACTTTGGATGggttGAAgttctgcacgtagaagcaaaaggc	253	991	0.796624	0.964046	1244	T1G	T7G
2m55	gagaccgcaactgaaaagttgtaATCACTaGTCGTAAGACACTTTGGATGggttGAAgttctgcacgtagaagcaaaaggc	152	596	0.796791	0.964249	748	T1A	T8A
2m56	gagaccgcaactgaaaagttgtaATCACTcGTCGTAAGACACTTTGGATGggttGAAgttctgcacgtagaagcaaaaggc	176	676	0.793427	0.960178	852	T1A	T8C
2m57	gagaccgcaactgaaaagttgtaATCACTgGTCGTAAGACACTTTGGATGggttGAAgttctgcacgtagaagcaaaaggc	155	633	0.803299	0.972125	788	T1A	T8G
2m58	gagaccgcaactgaaaagttgtcATCACTaGTCGTAAGACACTTTGGATGggttGAAgttctgcacgtagaagcaaaaggc	216	877	0.802379	0.971011	1093	T1C	T8A
2m59	gagaccgcaactgaaaagttgtcATCACTcGTCGTAAGACACTTTGGATGggttGAAgttctgcacgtagaagcaaaaggc	143	534	0.788774	0.954547	677	T1C	T8C
2m60	gagaccgcaactgaaaagttgtcATCACTgGTCGTAAGACACTTTGGATGggttGAAgttctgcacgtagaagcaaaaggc	179	890	0.832554	1.00753	1069	T1C	T8G
2m61	gagaccgcaactgaaaagttgtgATCACTaGTCGTAAGACACTTTGGATGggttGAAgttctgcacgtagaagcaaaaggc	209	878	0.807728	0.977484	1087	T1G	T8A
2m62	gagaccgcaactgaaaagttgtgATCACTcGTCGTAAGACACTTTGGATGggttGAAgttctgcacgtagaagcaaaaggc	131	426	0.764811	0.925548	557	T1G	T8C
2m63	gagaccgcaactgaaaagttgtgATCACTgGTCGTAAGACACTTTGGATGggttGAAgttctgcacgtagaagcaaaaggc	169	674	0.799526	0.967558	843	T1G	T8G
2m64	gagaccgcaactgaaaagttgtaATCACTTaTCGTAAGACACTTTGGATGggttGAAgttctgcacgtagaagcaaaaggc	200	886	0.815838	0.987299	1086	T1A	G9A
2m65	gagaccgcaactgaaaagttgtaATCACTTcTCGTAAGACACTTTGGATGggttGAAgttctgcacgtagaagcaaaaggc	314	1109	0.779339	0.943129	1423	T1A	G9C
2m66	gagaccgcaactgaaaagttgtaATCACTTtTCGTAAGACACTTTGGATGggttGAAgttctgcacgtagaagcaaaaggc	94	352	0.789238	0.955108	446	T1A	G9T
2m67	gagaccgcaactgaaaagttgtcATCACTTaTCGTAAGACACTTTGGATGggttGAAgttctgcacgtagaagcaaaaggc	416	676	0.619048	0.74915	1092	T1C	G9A
2m68	gagaccgcaactgaaaagttgtcATCACTTcTCGTAAGACACTTTGGATGggttGAAgttctgcacgtagaagcaaaaggc	587	1170	0.665908	0.805858	1757	T1C	G9C
2m69	gagaccgcaactgaaaagttgtcATCACTTtTCGTAAGACACTTTGGATGggttGAAgttctgcacgtagaagcaaaaggc	333	1234	0.787492	0.952995	1567	T1C	G9T
2m70	gagaccgcaactgaaaagttgtgATCACTTaTCGTAAGACACTTTGGATGggttGAAgttctgcacgtagaagcaaaaggc	154	867	0.849167	1.02763	1021	T1G	G9A
2m71	gagaccgcaactgaaaagttgtgATCACTTcTCGTAAGACACTTTGGATGggttGAAgttctgcacgtagaagcaaaaggc	128	721	0.849234	1.02771	849	T1G	G9C
2m72	gagaccgcaactgaaaagttgtgATCACTTtTCGTAAGACACTTTGGATGggttGAAgttctgcacgtagaagcaaaaggc	173	1138	0.86804	1.05047	1311	T1G	G9T
2m73	gagaccgcaactgaaaagttgtaATCACTTGaCGTAAGACACTTTGGATGggttGAAgttctgcacgtagaagcaaaaggc	131	799	0.85914	1.0397	930	T1A	T10A
2m74	gagaccgcaactgaaaagttgtaATCACTTGcCGTAAGACACTTTGGATGggttGAAgttctgcacgtagaagcaaaaggc	143	482	0.7712	0.933279	625	T1A	T10C
2m75	gagaccgcaactgaaaagttgtaATCACTTGgCGTAAGACACTTTGGATGggttGAAgttctgcacgtagaagcaaaaggc	160	778	0.829424	1.00374	938	T1A	T10G
2m76	gagaccgcaactgaaaagttgtcATCACTTGaCGTAAGACACTTTGGATGggttGAAgttctgcacgtagaagcaaaaggc	195	893	0.820772	0.99327	1088	T1C	T10A
2m77	gagaccgcaactgaaaagttgtcATCACTTGcCGTAAGACACTTTGGATGggttGAAgttctgcacgtagaagcaaaaggc	267	993	0.788095	0.953725	1260	T1C	T10C
2m78	gagaccgcaactgaaaagttgtcATCACTTGgCGTAAGACACTTTGGATGggttGAAgttctgcacgtagaagcaaaaggc	169	807	0.826844	1.00062	976	T1C	T10G
2m79	gagaccgcaactgaaaagttgtgATCACTTGaCGTAAGACACTTTGGATGggttGAAgttctgcacgtagaagcaaaaggc	127	769	0.858259	1.03864	896	T1G	T10A
2m80	gagaccgcaactgaaaagttgtgATCACTTGcCGTAAGACACTTTGGATGggttGAAgttctgcacgtagaagcaaaaggc	267	801	0.75	0.907624	1068	T1G	T10C
2m81	gagaccgcaactgaaaagttgtgATCACTTGgCGTAAGACACTTTGGATGggttGAAgttctgcacgtagaagcaaaaggc	61	325	0.841969	1.01892	386	T1G	T10G
2m82	gagaccgcaactgaaaagttgtaATCACTTGTaGTAAGACACTTTGGATGggttGAAgttctgcacgtagaagcaaaaggc	157	925	0.854898	1.03457	1082	T1A	C11A
2m83	gagaccgcaactgaaaagttgtaATCACTTGTgGTAAGACACTTTGGATGggttGAAgttctgcacgtagaagcaaaaggc	179	929	0.838448	1.01466	1108	T1A	C11G
2m84	gagaccgcaactgaaaagttgtaATCACTTGTtGTAAGACACTTTGGATGggttGAAgttctgcacgtagaagcaaaaggc	176	982	0.848014	1.02624	1158	T1A	C11T
2m85	gagaccgcaactgaaaagttgtcATCACTTGTaGTAAGACACTTTGGATGggttGAAgttctgcacgtagaagcaaaaggc	94	346	0.786364	0.95163	440	T1C	C11A
2m86	gagaccgcaactgaaaagttgtcATCACTTGTgGTAAGACACTTTGGATGggttGAAgttctgcacgtagaagcaaaaggc	91	413	0.819444	0.991663	504	T1C	C11G
2m87	gagaccgcaactgaaaagttgtcATCACTTGTtGTAAGACACTTTGGATGggttGAAgttctgcacgtagaagcaaaaggc	260	1355	0.839009	1.01534	1615	T1C	C11T
2m88	gagaccgcaactgaaaagttgtgATCACTTGTaGTAAGACACTTTGGATGggttGAAgttctgcacgtagaagcaaaaggc	72	465	0.865922	1.04791	537	T1G	C11A
2m89	gagaccgcaactgaaaagttgtgATCACTTGTgGTAAGACACTTTGGATGggttGAAgttctgcacgtagaagcaaaaggc	75	419	0.848178	1.02644	494	T1G	C11G
2m90	gagaccgcaactgaaaagttgtgATCACTTGTtGTAAGACACTTTGGATGggttGAAgttctgcacgtagaagcaaaaggc	56	469	0.893333	1.08108	525	T1G	C11T
2m91	gagaccgcaactgaaaagttgtaATCACTTGTCaTAAGACACTTTGGATGggttGAAgttctgcacgtagaagcaaaaggc	246	1079	0.81434	0.985486	1325	T1A	G12A
2m92	gagaccgcaactgaaaagttgtaATCACTTGTCcTAAGACACTTTGGATGggttGAAgttctgcacgtagaagcaaaaggc	285	1236	0.812623	0.983408	1521	T1A	G12C
2m93	gagaccgcaactgaaaagttgtaATCACTTGTCtTAAGACACTTTGGATGggttGAAgttctgcacgtagaagcaaaaggc	313	1351	0.811899	0.982532	1664	T1A	G12T
2m94	gagaccgcaactgaaaagttgtcATCACTTGTCaTAAGACACTTTGGATGggttGAAgttctgcacgtagaagcaaaaggc	267	1206	0.818737	0.990807	1473	T1C	G12A
2m95	gagaccgcaactgaaaagttgtcATCACTTGTCcTAAGACACTTTGGATGggttGAAgttctgcacgtagaagcaaaaggc	353	1210	0.774152	0.936852	1563	T1C	G12C
2m96	gagaccgcaactgaaaagttgtcATCACTTGTCtTAAGACACTTTGGATGggttGAAgttctgcacgtagaagcaaaaggc	274	1121	0.803584	0.97247	1395	T1C	G12T
2m97	gagaccgcaactgaaaagttgtgATCACTTGTCaTAAGACACTTTGGATGggttGAAgttctgcacgtagaagcaaaaggc	281	1137	0.801834	0.970351	1418	T1G	G12A
2m98	gagaccgcaactgaaaagttgtgATCACTTGTCcTAAGACACTTTGGATGggttGAAgttctgcacgtagaagcaaaaggc	331	1319	0.799394	0.967399	1650	T1G	G12C
2m99	gagaccgcaactgaaaagttgtgATCACTTGTCtTAAGACACTTTGGATGggttGAAgttctgcacgtagaagcaaaaggc	170	657	0.794438	0.961401	827	T1G	G12T
2m100	gagaccgcaactgaaaagttgtaATCACTTGTCGaAAGACACTTTGGATGggttGAAgttctgcacgtagaagcaaaaggc	239	1143	0.827062	1.00088	1382	T1A	T13A
2m101	gagaccgcaactgaaaagttgtaATCACTTGTCGcAAGACACTTTGGATGggttGAAgttctgcacgtagaagcaaaaggc	240	1031	0.811172	0.981653	1271	T1A	T13C
2m102	gagaccgcaactgaaaagttgtaATCACTTGTCGgAAGACACTTTGGATGggttGAAgttctgcacgtagaagcaaaaggc	202	904	0.81736	0.989141	1106	T1A	T13G
2m103	gagaccgcaactgaaaagttgtcATCACTTGTCGaAAGACACTTTGGATGggttGAAgttctgcacgtagaagcaaaaggc	171	929	0.844545	1.02204	1100	T1C	T13A
2m104	gagaccgcaactgaaaagttgtcATCACTTGTCGcAAGACACTTTGGATGggttGAAgttctgcacgtagaagcaaaaggc	284	1280	0.818414	0.990417	1564	T1C	T13C
2m105	gagaccgcaactgaaaagttgtcATCACTTGTCGgAAGACACTTTGGATGggttGAAgttctgcacgtagaagcaaaaggc	186	911	0.830447	1.00498	1097	T1C	T13G
2m106	gagaccgcaactgaaaagttgtgATCACTTGTCGaAAGACACTTTGGATGggttGAAgttctgcacgtagaagcaaaaggc	124	625	0.834446	1.00982	749	T1G	T13A
2m107	gagaccgcaactgaaaagttgtgATCACTTGTCGcAAGACACTTTGGATGggttGAAgttctgcacgtagaagcaaaaggc	197	939	0.826585	1.0003	1136	T1G	T13C
2m108	gagaccgcaactgaaaagttgtgATCACTTGTCGgAAGACACTTTGGATGggttGAAgttctgcacgtagaagcaaaaggc	32	196	0.859649	1.04032	228	T1G	T13G
2m109	gagaccgcaactgaaaagttgtaATCACTTGTCGTcAGACACTTTGGATGggttGAAgttctgcacgtagaagcaaaaggc	216	1023	0.825666	0.999192	1239	T1A	A14C
2m110	gagaccgcaactgaaaagttgtaATCACTTGTCGTgAGACACTTTGGATGggttGAAgttctgcacgtagaagcaaaaggc	156	864	0.847059	1.02508	1020	T1A	A14G
2m111	gagaccgcaactgaaaagttgtaATCACTTGTCGTtAGACACTTTGGATGggttGAAgttctgcacgtagaagcaaaaggc	279	1446	0.838261	1.01443	1725	T1A	A14T
2m112	gagaccgcaactgaaaagttgtcATCACTTGTCGTcAGACACTTTGGATGggttGAAgttctgcacgtagaagcaaaaggc	295	1418	0.827788	1.00176	1713	T1C	A14C
2m113	gagaccgcaactgaaaagttgtcATCACTTGTCGTgAGACACTTTGGATGggttGAAgttctgcacgtagaagcaaaaggc	315	1403	0.816647	0.988278	1718	T1C	A14G
2m114	gagaccgcaactgaaaagttgtcATCACTTGTCGTtAGACACTTTGGATGggttGAAgttctgcacgtagaagcaaaaggc	340	1586	0.823468	0.996533	1926	T1C	A14T
2m115	gagaccgcaactgaaaagttgtgATCACTTGTCGTcAGACACTTTGGATGggttGAAgttctgcacgtagaagcaaaaggc	169	1259	0.881653	1.06695	1428	T1G	A14C
2m116	gagaccgcaactgaaaagttgtgATCACTTGTCGTgAGACACTTTGGATGggttGAAgttctgcacgtagaagcaaaaggc	116	897	0.885489	1.07159	1013	T1G	A14G
2m117	gagaccgcaactgaaaagttgtgATCACTTGTCGTtAGACACTTTGGATGggttGAAgttctgcacgtagaagcaaaaggc	222	1175	0.841088	1.01786	1397	T1G	A14T
2m118	gagaccgcaactgaaaagttgtaATCACTTGTCGTAcGACACTTTGGATGggttGAAgttctgcacgtagaagcaaaaggc	241	1097	0.81988	0.992191	1338	T1A	A15C
2m119	gagaccgcaactgaaaagttgtaATCACTTGTCGTAgGACACTTTGGATGggttGAAgttctgcacgtagaagcaaaaggc	180	945	0.84	1.01654	1125	T1A	A15G
2m120	gagaccgcaactgaaaagttgtaATCACTTGTCGTAtGACACTTTGGATGggttGAAgttctgcacgtagaagcaaaaggc	285	1222	0.810883	0.981302	1507	T1A	A15T
2m121	gagaccgcaactgaaaagttgtcATCACTTGTCGTAcGACACTTTGGATGggttGAAgttctgcacgtagaagcaaaaggc	279	1277	0.820694	0.993175	1556	T1C	A15C
2m122	gagaccgcaactgaaaagttgtcATCACTTGTCGTAgGACACTTTGGATGggttGAAgttctgcacgtagaagcaaaaggc	207	1065	0.837264	1.01323	1272	T1C	A15G
2m123	gagaccgcaactgaaaagttgtcATCACTTGTCGTAtGACACTTTGGATGggttGAAgttctgcacgtagaagcaaaaggc	257	1005	0.796355	0.963721	1262	T1C	A15T
2m124	gagaccgcaactgaaaagttgtgATCACTTGTCGTAcGACACTTTGGATGggttGAAgttctgcacgtagaagcaaaaggc	146	659	0.818634	0.990682	805	T1G	A15C
2m125	gagaccgcaactgaaaagttgtgATCACTTGTCGTAgGACACTTTGGATGggttGAAgttctgcacgtagaagcaaaaggc	153	999	0.867188	1.04944	1152	T1G	A15G
2m126	gagaccgcaactgaaaagttgtgATCACTTGTCGTAtGACACTTTGGATGggttGAAgttctgcacgtagaagcaaaaggc	255	1171	0.821178	0.993761	1426	T1G	A15T
2m127	gagaccgcaactgaaaagttgtaATCACTTGTCGTAAaACACTTTGGATGggttGAAgttctgcacgtagaagcaaaaggc	262	1111	0.809177	0.979238	1373	T1A	G16A
2m128	gagaccgcaactgaaaagttgtaATCACTTGTCGTAAcACACTTTGGATGggttGAAgttctgcacgtagaagcaaaaggc	310	1236	0.799483	0.967506	1546	T1A	G16C
2m129	gagaccgcaactgaaaagttgtaATCACTTGTCGTAAtACACTTTGGATGggttGAAgttctgcacgtagaagcaaaaggc	359	1394	0.795208	0.962333	1753	T1A	G16T
2m130	gagaccgcaactgaaaagttgtcATCACTTGTCGTAAaACACTTTGGATGggttGAAgttctgcacgtagaagcaaaaggc	239	1051	0.814729	0.985956	1290	T1C	G16A
2m131	gagaccgcaactgaaaagttgtcATCACTTGTCGTAAcACACTTTGGATGggttGAAgttctgcacgtagaagcaaaaggc	279	1129	0.801847	0.970367	1408	T1C	G16C
2m132	gagaccgcaactgaaaagttgtcATCACTTGTCGTAAtACACTTTGGATGggttGAAgttctgcacgtagaagcaaaaggc	259	1058	0.803341	0.972175	1317	T1C	G16T
2m133	gagaccgcaactgaaaagttgtgATCACTTGTCGTAAaACACTTTGGATGggttGAAgttctgcacgtagaagcaaaaggc	310	1260	0.802548	0.971215	1570	T1G	G16A
2m134	gagaccgcaactgaaaagttgtgATCACTTGTCGTAAcACACTTTGGATGggttGAAgttctgcacgtagaagcaaaaggc	362	1519	0.807549	0.977268	1881	T1G	G16C
2m135	gagaccgcaactgaaaagttgtgATCACTTGTCGTAAtACACTTTGGATGggttGAAgttctgcacgtagaagcaaaaggc	131	558	0.809869	0.980076	689	T1G	G16T
2m136	gagaccgcaactgaaaagttgtaATCACTTGTCGTAAGcCACTTTGGATGggttGAAgttctgcacgtagaagcaaaaggc	295	1100	0.78853	0.954252	1395	T1A	A17C
2m137	gagaccgcaactgaaaagttgtaATCACTTGTCGTAAGgCACTTTGGATGggttGAAgttctgcacgtagaagcaaaaggc	157	712	0.819333	0.991528	869	T1A	A17G
2m138	gagaccgcaactgaaaagttgtaATCACTTGTCGTAAGtCACTTTGGATGggttGAAgttctgcacgtagaagcaaaaggc	211	812	0.793744	0.960561	1023	T1A	A17T
2m139	gagaccgcaactgaaaagttgtcATCACTTGTCGTAAGcCACTTTGGATGggttGAAgttctgcacgtagaagcaaaaggc	158	586	0.787634	0.953168	744	T1C	A17C
2m140	gagaccgcaactgaaaagttgtcATCACTTGTCGTAAGgCACTTTGGATGggttGAAgttctgcacgtagaagcaaaaggc	182	894	0.830855	1.00547	1076	T1C	A17G
2m141	gagaccgcaactgaaaagttgtcATCACTTGTCGTAAGtCACTTTGGATGggttGAAgttctgcacgtagaagcaaaaggc	239	977	0.803454	0.972312	1216	T1C	A17T
2m142	gagaccgcaactgaaaagttgtgATCACTTGTCGTAAGcCACTTTGGATGggttGAAgttctgcacgtagaagcaaaaggc	341	1180	0.775805	0.938853	1521	T1G	A17C
2m143	gagaccgcaactgaaaagttgtgATCACTTGTCGTAAGgCACTTTGGATGggttGAAgttctgcacgtagaagcaaaaggc	121	788	0.866887	1.04908	909	T1G	A17G
2m144	gagaccgcaactgaaaagttgtgATCACTTGTCGTAAGtCACTTTGGATGggttGAAgttctgcacgtagaagcaaaaggc	101	379	0.789583	0.955526	480	T1G	A17T
2m145	gagaccgcaactgaaaagttgtaATCACTTGTCGTAAGAaACTTTGGATGggttGAAgttctgcacgtagaagcaaaaggc	188	826	0.814596	0.985795	1014	T1A	C18A
2m146	gagaccgcaactgaaaagttgtaATCACTTGTCGTAAGAgACTTTGGATGggttGAAgttctgcacgtagaagcaaaaggc	94	488	0.838488	1.01471	582	T1A	C18G
2m147	gagaccgcaactgaaaagttgtaATCACTTGTCGTAAGAtACTTTGGATGggttGAAgttctgcacgtagaagcaaaaggc	195	972	0.832905	1.00795	1167	T1A	C18T
2m148	gagaccgcaactgaaaagttgtcATCACTTGTCGTAAGAaACTTTGGATGggttGAAgttctgcacgtagaagcaaaaggc	257	977	0.791734	0.958129	1234	T1C	C18A
2m149	gagaccgcaactgaaaagttgtcATCACTTGTCGTAAGAgACTTTGGATGggttGAAgttctgcacgtagaagcaaaaggc	204	667	0.765786	0.926728	871	T1C	C18G
2m150	gagaccgcaactgaaaagttgtcATCACTTGTCGTAAGAtACTTTGGATGggttGAAgttctgcacgtagaagcaaaaggc	93	398	0.810591	0.980949	491	T1C	C18T
2m151	gagaccgcaactgaaaagttgtgATCACTTGTCGTAAGAaACTTTGGATGggttGAAgttctgcacgtagaagcaaaaggc	136	936	0.873134	1.05664	1072	T1G	C18A
2m152	gagaccgcaactgaaaagttgtgATCACTTGTCGTAAGAgACTTTGGATGggttGAAgttctgcacgtagaagcaaaaggc	199	857	0.811553	0.982113	1056	T1G	C18G
2m153	gagaccgcaactgaaaagttgtgATCACTTGTCGTAAGAtACTTTGGATGggttGAAgttctgcacgtagaagcaaaaggc	182	1153	0.86367	1.04518	1335	T1G	C18T
2m154	gagaccgcaactgaaaagttgtaATCACTTGTCGTAAGACcCTTTGGATGggttGAAgttctgcacgtagaagcaaaaggc	413	1289	0.757344	0.916512	1702	T1A	A19C
2m155	gagaccgcaactgaaaagttgtaATCACTTGTCGTAAGACgCTTTGGATGggttGAAgttctgcacgtagaagcaaaaggc	229	746	0.765128	0.925932	975	T1A	A19G
2m156	gagaccgcaactgaaaagttgtaATCACTTGTCGTAAGACtCTTTGGATGggttGAAgttctgcacgtagaagcaaaaggc	164	684	0.806604	0.976124	848	T1A	A19T
2m157	gagaccgcaactgaaaagttgtcATCACTTGTCGTAAGACcCTTTGGATGggttGAAgttctgcacgtagaagcaaaaggc	459	1653	0.78267	0.947161	2112	T1C	A19C
2m158	gagaccgcaactgaaaagttgtcATCACTTGTCGTAAGACgCTTTGGATGggttGAAgttctgcacgtagaagcaaaaggc	207	753	0.784375	0.949223	960	T1C	A19G
2m159	gagaccgcaactgaaaagttgtcATCACTTGTCGTAAGACtCTTTGGATGggttGAAgttctgcacgtagaagcaaaaggc	273	1147	0.807746	0.977507	1420	T1C	A19T
2m160	gagaccgcaactgaaaagttgtgATCACTTGTCGTAAGACcCTTTGGATGggttGAAgttctgcacgtagaagcaaaaggc	212	565	0.727156	0.879979	777	T1G	A19C
2m161	gagaccgcaactgaaaagttgtgATCACTTGTCGTAAGACgCTTTGGATGggttGAAgttctgcacgtagaagcaaaaggc	120	352	0.745763	0.902496	472	T1G	A19G
2m162	gagaccgcaactgaaaagttgtgATCACTTGTCGTAAGACtCTTTGGATGggttGAAgttctgcacgtagaagcaaaaggc	348	1327	0.792239	0.95874	1675	T1G	A19T
2m163	gagaccgcaactgaaaagttgtaATCACTTGTCGTAAGACAaTTTGGATGggttGAAgttctgcacgtagaagcaaaaggc	222	991	0.816983	0.988684	1213	T1A	C20A
2m164	gagaccgcaactgaaaagttgtaATCACTTGTCGTAAGACAgTTTGGATGggttGAAgttctgcacgtagaagcaaaaggc	236	1090	0.822021	0.994781	1326	T1A	C20G
2m165	gagaccgcaactgaaaagttgtaATCACTTGTCGTAAGACAtTTTGGATGggttGAAgttctgcacgtagaagcaaaaggc	266	1190	0.817308	0.989077	1456	T1A	C20T
2m166	gagaccgcaactgaaaagttgtcATCACTTGTCGTAAGACAaTTTGGATGggttGAAgttctgcacgtagaagcaaaaggc	253	812	0.762441	0.92268	1065	T1C	C20A
2m167	gagaccgcaactgaaaagttgtcATCACTTGTCGTAAGACAgTTTGGATGggttGAAgttctgcacgtagaagcaaaaggc	224	713	0.760939	0.920862	937	T1C	C20G
2m168	gagaccgcaactgaaaagttgtcATCACTTGTCGTAAGACAtTTTGGATGggttGAAgttctgcacgtagaagcaaaaggc	284	1167	0.804273	0.973303	1451	T1C	C20T
2m169	gagaccgcaactgaaaagttgtgATCACTTGTCGTAAGACAaTTTGGATGggttGAAgttctgcacgtagaagcaaaaggc	187	943	0.834513	1.0099	1130	T1G	C20A
2m170	gagaccgcaactgaaaagttgtgATCACTTGTCGTAAGACAgTTTGGATGggttGAAgttctgcacgtagaagcaaaaggc	170	825	0.829146	1.0034	995	T1G	C20G
2m171	gagaccgcaactgaaaagttgtgATCACTTGTCGTAAGACAtTTTGGATGggttGAAgttctgcacgtagaagcaaaaggc	245	1271	0.838391	1.01459	1516	T1G	C20T
2m172	gagaccgcaactgaaaagttgtaATCACTTGTCGTAAGACACaTTGGATGggttGAAgttctgcacgtagaagcaaaaggc	207	843	0.802857	0.97159	1050	T1A	T21A
2m173	gagaccgcaactgaaaagttgtaATCACTTGTCGTAAGACACcTTGGATGggttGAAgttctgcacgtagaagcaaaaggc	256	923	0.782867	0.947398	1179	T1A	T21C
2m174	gagaccgcaactgaaaagttgtaATCACTTGTCGTAAGACACgTTGGATGggttGAAgttctgcacgtagaagcaaaaggc	202	860	0.809793	0.979983	1062	T1A	T21G
2m175	gagaccgcaactgaaaagttgtcATCACTTGTCGTAAGACACaTTGGATGggttGAAgttctgcacgtagaagcaaaaggc	158	698	0.815421	0.986794	856	T1C	T21A
2m176	gagaccgcaactgaaaagttgtcATCACTTGTCGTAAGACACcTTGGATGggttGAAgttctgcacgtagaagcaaaaggc	344	1084	0.759104	0.918641	1428	T1C	T21C
2m177	gagaccgcaactgaaaagttgtcATCACTTGTCGTAAGACACgTTGGATGggttGAAgttctgcacgtagaagcaaaaggc	115	336	0.745011	0.901587	451	T1C	T21G
2m178	gagaccgcaactgaaaagttgtgATCACTTGTCGTAAGACACaTTGGATGggttGAAgttctgcacgtagaagcaaaaggc	184	788	0.8107	0.98108	972	T1G	T21A
2m179	gagaccgcaactgaaaagttgtgATCACTTGTCGTAAGACACcTTGGATGggttGAAgttctgcacgtagaagcaaaaggc	309	912	0.746929	0.903907	1221	T1G	T21C
2m180	gagaccgcaactgaaaagttgtgATCACTTGTCGTAAGACACgTTGGATGggttGAAgttctgcacgtagaagcaaaaggc	182	835	0.821042	0.993597	1017	T1G	T21G
2m181	gagaccgcaactgaaaagttgtaATCACTTGTCGTAAGACACTaTGGATGggttGAAgttctgcacgtagaagcaaaaggc	68	307	0.818667	0.990722	375	T1A	T22A
2m182	gagaccgcaactgaaaagttgtaATCACTTGTCGTAAGACACTcTGGATGggttGAAgttctgcacgtagaagcaaaaggc	260	944	0.784053	0.948834	1204	T1A	T22C
2m183	gagaccgcaactgaaaagttgtaATCACTTGTCGTAAGACACTgTGGATGggttGAAgttctgcacgtagaagcaaaaggc	263	1058	0.800908	0.969232	1321	T1A	T22G
2m184	gagaccgcaactgaaaagttgtcATCACTTGTCGTAAGACACTaTGGATGggttGAAgttctgcacgtagaagcaaaaggc	158	706	0.81713	0.988862	864	T1C	T22A
2m185	gagaccgcaactgaaaagttgtcATCACTTGTCGTAAGACACTcTGGATGggttGAAgttctgcacgtagaagcaaaaggc	252	1006	0.799682	0.967747	1258	T1C	T22C
2m186	gagaccgcaactgaaaagttgtcATCACTTGTCGTAAGACACTgTGGATGggttGAAgttctgcacgtagaagcaaaaggc	83	293	0.779255	0.943028	376	T1C	T22G
2m187	gagaccgcaactgaaaagttgtgATCACTTGTCGTAAGACACTaTGGATGggttGAAgttctgcacgtagaagcaaaaggc	134	714	0.841981	1.01894	848	T1G	T22A
2m188	gagaccgcaactgaaaagttgtgATCACTTGTCGTAAGACACTcTGGATGggttGAAgttctgcacgtagaagcaaaaggc	283	1143	0.801543	0.969999	1426	T1G	T22C
2m189	gagaccgcaactgaaaagttgtgATCACTTGTCGTAAGACACTgTGGATGggttGAAgttctgcacgtagaagcaaaaggc	146	899	0.860287	1.04109	1045	T1G	T22G
2m190	gagaccgcaactgaaaagttgtaATCACTTGTCGTAAGACACTTaGGATGggttGAAgttctgcacgtagaagcaaaaggc	244	145	0.372751	0.45109	389	T1A	T23A
2m191	gagaccgcaactgaaaagttgtaATCACTTGTCGTAAGACACTTcGGATGggttGAAgttctgcacgtagaagcaaaaggc	960	274	0.222042	0.268708	1234	T1A	T23C
2m192	gagaccgcaactgaaaagttgtaATCACTTGTCGTAAGACACTTgGGATGggttGAAgttctgcacgtagaagcaaaaggc	870	19	0.0213723	0.025864	889	T1A	T23G
2m193	gagaccgcaactgaaaagttgtcATCACTTGTCGTAAGACACTTaGGATGggttGAAgttctgcacgtagaagcaaaaggc	768	278	0.265774	0.321631	1046	T1C	T23A
2m194	gagaccgcaactgaaaagttgtcATCACTTGTCGTAAGACACTTcGGATGggttGAAgttctgcacgtagaagcaaaaggc	933	245	0.20798	0.25169	1178	T1C	T23C
2m195	gagaccgcaactgaaaagttgtcATCACTTGTCGTAAGACACTTgGGATGggttGAAgttctgcacgtagaagcaaaaggc	936	26	0.027027	0.0327072	962	T1C	T23G
2m196	gagaccgcaactgaaaagttgtgATCACTTGTCGTAAGACACTTaGGATGggttGAAgttctgcacgtagaagcaaaaggc	165	640	0.795031	0.962119	805	T1G	T23A
2m197	gagaccgcaactgaaaagttgtgATCACTTGTCGTAAGACACTTcGGATGggttGAAgttctgcacgtagaagcaaaaggc	241	858	0.78071	0.944788	1099	T1G	T23C
2m198	gagaccgcaactgaaaagttgtgATCACTTGTCGTAAGACACTTgGGATGggttGAAgttctgcacgtagaagcaaaaggc	463	507	0.52268	0.63253	970	T1G	T23G
2m199	gagaccgcaactgaaaagttgtaATCACTTGTCGTAAGACACTTTaGATGggttGAAgttctgcacgtagaagcaaaaggc	399	1193	0.749372	0.906864	1592	T1A	G24A
2m200	gagaccgcaactgaaaagttgtaATCACTTGTCGTAAGACACTTTcGATGggttGAAgttctgcacgtagaagcaaaaggc	422	1149	0.731381	0.885092	1571	T1A	G24C
2m201	gagaccgcaactgaaaagttgtaATCACTTGTCGTAAGACACTTTtGATGggttGAAgttctgcacgtagaagcaaaaggc	954	876	0.478689	0.579292	1830	T1A	G24T
2m202	gagaccgcaactgaaaagttgtcATCACTTGTCGTAAGACACTTTaGATGggttGAAgttctgcacgtagaagcaaaaggc	321	1282	0.79975	0.96783	1603	T1C	G24A
2m203	gagaccgcaactgaaaagttgtcATCACTTGTCGTAAGACACTTTcGATGggttGAAgttctgcacgtagaagcaaaaggc	459	1290	0.737564	0.892575	1749	T1C	G24C
2m204	gagaccgcaactgaaaagttgtcATCACTTGTCGTAAGACACTTTtGATGggttGAAgttctgcacgtagaagcaaaaggc	817	1300	0.614077	0.743134	2117	T1C	G24T
2m205	gagaccgcaactgaaaagttgtgATCACTTGTCGTAAGACACTTTaGATGggttGAAgttctgcacgtagaagcaaaaggc	135	572	0.809052	0.979087	707	T1G	G24A
2m206	gagaccgcaactgaaaagttgtgATCACTTGTCGTAAGACACTTTcGATGggttGAAgttctgcacgtagaagcaaaaggc	391	1594	0.803023	0.97179	1985	T1G	G24C
2m207	gagaccgcaactgaaaagttgtgATCACTTGTCGTAAGACACTTTtGATGggttGAAgttctgcacgtagaagcaaaaggc	509	1605	0.759224	0.918787	2114	T1G	G24T
2m208	gagaccgcaactgaaaagttgtaATCACTTGTCGTAAGACACTTTGaATGggttGAAgttctgcacgtagaagcaaaaggc	169	611	0.783333	0.947963	780	T1A	G25A
2m209	gagaccgcaactgaaaagttgtaATCACTTGTCGTAAGACACTTTGcATGggttGAAgttctgcacgtagaagcaaaaggc	1810	55	0.0294906	0.0356885	1865	T1A	G25C
2m210	gagaccgcaactgaaaagttgtaATCACTTGTCGTAAGACACTTTGtATGggttGAAgttctgcacgtagaagcaaaaggc	1597	158	0.0900285	0.108949	1755	T1A	G25T
2m211	gagaccgcaactgaaaagttgtcATCACTTGTCGTAAGACACTTTGaATGggttGAAgttctgcacgtagaagcaaaaggc	303	1260	0.806142	0.975565	1563	T1C	G25A
2m212	gagaccgcaactgaaaagttgtcATCACTTGTCGTAAGACACTTTGcATGggttGAAgttctgcacgtagaagcaaaaggc	1910	74	0.0372984	0.0451372	1984	T1C	G25C
2m213	gagaccgcaactgaaaagttgtcATCACTTGTCGTAAGACACTTTGtATGggttGAAgttctgcacgtagaagcaaaaggc	1074	113	0.095198	0.115205	1187	T1C	G25T
2m214	gagaccgcaactgaaaagttgtgATCACTTGTCGTAAGACACTTTGaATGggttGAAgttctgcacgtagaagcaaaaggc	286	1076	0.790015	0.956048	1362	T1G	G25A
2m215	gagaccgcaactgaaaagttgtgATCACTTGTCGTAAGACACTTTGcATGggttGAAgttctgcacgtagaagcaaaaggc	1853	50	0.0262743	0.0317962	1903	T1G	G25C
2m216	gagaccgcaactgaaaagttgtgATCACTTGTCGTAAGACACTTTGtATGggttGAAgttctgcacgtagaagcaaaaggc	1430	757	0.346136	0.418882	2187	T1G	G25T
2m217	gagaccgcaactgaaaagttgtaATCACTTGTCGTAAGACACTTTGGcTGggttGAAgttctgcacgtagaagcaaaaggc	226	601	0.726723	0.879455	827	T1A	A26C
2m218	gagaccgcaactgaaaagttgtaATCACTTGTCGTAAGACACTTTGGgTGggttGAAgttctgcacgtagaagcaaaaggc	468	691	0.596204	0.721505	1159	T1A	A26G
2m219	gagaccgcaactgaaaagttgtaATCACTTGTCGTAAGACACTTTGGtTGggttGAAgttctgcacgtagaagcaaaaggc	219	465	0.679825	0.8227	684	T1A	A26T
2m220	gagaccgcaactgaaaagttgtcATCACTTGTCGTAAGACACTTTGGcTGggttGAAgttctgcacgtagaagcaaaaggc	653	1500	0.696702	0.843125	2153	T1C	A26C
2m221	gagaccgcaactgaaaagttgtcATCACTTGTCGTAAGACACTTTGGgTGggttGAAgttctgcacgtagaagcaaaaggc	381	873	0.696172	0.842483	1254	T1C	A26G
2m222	gagaccgcaactgaaaagttgtcATCACTTGTCGTAAGACACTTTGGtTGggttGAAgttctgcacgtagaagcaaaaggc	2565	182	0.0662541	0.0801784	2747	T1C	A26T
2m223	gagaccgcaactgaaaagttgtgATCACTTGTCGTAAGACACTTTGGcTGggttGAAgttctgcacgtagaagcaaaaggc	477	1359	0.740196	0.89576	1836	T1G	A26C
2m224	gagaccgcaactgaaaagttgtgATCACTTGTCGTAAGACACTTTGGgTGggttGAAgttctgcacgtagaagcaaaaggc	248	923	0.788215	0.953871	1171	T1G	A26G
2m225	gagaccgcaactgaaaagttgtgATCACTTGTCGTAAGACACTTTGGtTGggttGAAgttctgcacgtagaagcaaaaggc	342	1222	0.78133	0.945538	1564	T1G	A26T
2m226	gagaccgcaactgaaaagttgtaATCACTTGTCGTAAGACACTTTGGAaGggttGAAgttctgcacgtagaagcaaaaggc	202	765	0.791107	0.95737	967	T1A	T27A
2m227	gagaccgcaactgaaaagttgtaATCACTTGTCGTAAGACACTTTGGAcGggttGAAgttctgcacgtagaagcaaaaggc	272	740	0.731225	0.884903	1012	T1A	T27C
2m228	gagaccgcaactgaaaagttgtaATCACTTGTCGTAAGACACTTTGGAgGggttGAAgttctgcacgtagaagcaaaaggc	47	225	0.827206	1.00106	272	T1A	T27G
2m229	gagaccgcaactgaaaagttgtcATCACTTGTCGTAAGACACTTTGGAaGggttGAAgttctgcacgtagaagcaaaaggc	186	707	0.791713	0.958104	893	T1C	T27A
2m230	gagaccgcaactgaaaagttgtcATCACTTGTCGTAAGACACTTTGGAcGggttGAAgttctgcacgtagaagcaaaaggc	300	753	0.7151	0.865389	1053	T1C	T27C
2m231	gagaccgcaactgaaaagttgtcATCACTTGTCGTAAGACACTTTGGAgGggttGAAgttctgcacgtagaagcaaaaggc	92	326	0.779904	0.943813	418	T1C	T27G
2m232	gagaccgcaactgaaaagttgtgATCACTTGTCGTAAGACACTTTGGAaGggttGAAgttctgcacgtagaagcaaaaggc	179	586	0.766013	0.927002	765	T1G	T27A
2m233	gagaccgcaactgaaaagttgtgATCACTTGTCGTAAGACACTTTGGAcGggttGAAgttctgcacgtagaagcaaaaggc	267	794	0.748351	0.905628	1061	T1G	T27C
2m234	gagaccgcaactgaaaagttgtgATCACTTGTCGTAAGACACTTTGGAgGggttGAAgttctgcacgtagaagcaaaaggc	179	571	0.761333	0.921339	750	T1G	T27G
2m235	gagaccgcaactgaaaagttgtaATCACTTGTCGTAAGACACTTTGGATaggttGAAgttctgcacgtagaagcaaaaggc	695	634	0.47705	0.57731	1329	T1A	G28A
2m236	gagaccgcaactgaaaagttgtaATCACTTGTCGTAAGACACTTTGGATcggttGAAgttctgcacgtagaagcaaaaggc	621	212	0.254502	0.307989	833	T1A	G28C
2m237	gagaccgcaactgaaaagttgtaATCACTTGTCGTAAGACACTTTGGATtggttGAAgttctgcacgtagaagcaaaaggc	509	1184	0.69935	0.846329	1693	T1A	G28T
2m238	gagaccgcaactgaaaagttgtcATCACTTGTCGTAAGACACTTTGGATaggttGAAgttctgcacgtagaagcaaaaggc	523	898	0.631949	0.764763	1421	T1C	G28A
2m239	gagaccgcaactgaaaagttgtcATCACTTGTCGTAAGACACTTTGGATcggttGAAgttctgcacgtagaagcaaaaggc	1339	465	0.257761	0.311933	1804	T1C	G28C
2m240	gagaccgcaactgaaaagttgtcATCACTTGTCGTAAGACACTTTGGATtggttGAAgttctgcacgtagaagcaaaaggc	369	1322	0.781786	0.94609	1691	T1C	G28T
2m241	gagaccgcaactgaaaagttgtgATCACTTGTCGTAAGACACTTTGGATaggttGAAgttctgcacgtagaagcaaaaggc	460	792	0.632588	0.765536	1252	T1G	G28A
2m242	gagaccgcaactgaaaagttgtgATCACTTGTCGTAAGACACTTTGGATcggttGAAgttctgcacgtagaagcaaaaggc	562	376	0.400853	0.485098	938	T1G	G28C
2m243	gagaccgcaactgaaaagttgtgATCACTTGTCGTAAGACACTTTGGATtggttGAAgttctgcacgtagaagcaaaaggc	497	1328	0.727671	0.880602	1825	T1G	G28T
2m244	gagaccgcaactgaaaagttgtaATCACTTGTCGTAAGACACTTTGGATGggttaAAgttctgcacgtagaagcaaaaggc	205	825	0.800971	0.969307	1030	T1A	G33A
2m245	gagaccgcaactgaaaagttgtaATCACTTGTCGTAAGACACTTTGGATGggttcAAgttctgcacgtagaagcaaaaggc	962	397	0.292127	0.353521	1359	T1A	G33C
2m246	gagaccgcaactgaaaagttgtaATCACTTGTCGTAAGACACTTTGGATGggtttAAgttctgcacgtagaagcaaaaggc	336	1215	0.783366	0.948002	1551	T1A	G33T
2m247	gagaccgcaactgaaaagttgtcATCACTTGTCGTAAGACACTTTGGATGggttaAAgttctgcacgtagaagcaaaaggc	218	786	0.782869	0.9474	1004	T1C	G33A
2m248	gagaccgcaactgaaaagttgtcATCACTTGTCGTAAGACACTTTGGATGggttcAAgttctgcacgtagaagcaaaaggc	349	308	0.468798	0.567323	657	T1C	G33C
2m249	gagaccgcaactgaaaagttgtcATCACTTGTCGTAAGACACTTTGGATGggtttAAgttctgcacgtagaagcaaaaggc	415	1521	0.78564	0.950755	1936	T1C	G33T
2m250	gagaccgcaactgaaaagttgtgATCACTTGTCGTAAGACACTTTGGATGggttaAAgttctgcacgtagaagcaaaaggc	182	899	0.831637	1.00642	1081	T1G	G33A
2m251	gagaccgcaactgaaaagttgtgATCACTTGTCGTAAGACACTTTGGATGggttcAAgttctgcacgtagaagcaaaaggc	216	912	0.808511	0.978431	1128	T1G	G33C
2m252	gagaccgcaactgaaaagttgtgATCACTTGTCGTAAGACACTTTGGATGggtttAAgttctgcacgtagaagcaaaaggc	275	1301	0.825508	0.999001	1576	T1G	G33T
2m253	gagaccgcaactgaaaagttgtaATCACTTGTCGTAAGACACTTTGGATGggttGcAgttctgcacgtagaagcaaaaggc	230	433	0.653092	0.790349	663	T1A	A34C
2m254	gagaccgcaactgaaaagttgtaATCACTTGTCGTAAGACACTTTGGATGggttGgAgttctgcacgtagaagcaaaaggc	136	297	0.685912	0.830067	433	T1A	A34G
2m255	gagaccgcaactgaaaagttgtaATCACTTGTCGTAAGACACTTTGGATGggttGtAgttctgcacgtagaagcaaaaggc	334	1024	0.75405	0.912525	1358	T1A	A34T
2m256	gagaccgcaactgaaaagttgtcATCACTTGTCGTAAGACACTTTGGATGggttGcAgttctgcacgtagaagcaaaaggc	885	950	0.517711	0.626516	1835	T1C	A34C
2m257	gagaccgcaactgaaaagttgtcATCACTTGTCGTAAGACACTTTGGATGggttGgAgttctgcacgtagaagcaaaaggc	327	755	0.697782	0.844431	1082	T1C	A34G
2m258	gagaccgcaactgaaaagttgtcATCACTTGTCGTAAGACACTTTGGATGggttGtAgttctgcacgtagaagcaaaaggc	301	1217	0.801713	0.970205	1518	T1C	A34T
2m259	gagaccgcaactgaaaagttgtgATCACTTGTCGTAAGACACTTTGGATGggttGcAgttctgcacgtagaagcaaaaggc	270	1040	0.793893	0.960742	1310	T1G	A34C
2m260	gagaccgcaactgaaaagttgtgATCACTTGTCGTAAGACACTTTGGATGggttGgAgttctgcacgtagaagcaaaaggc	249	949	0.792154	0.958637	1198	T1G	A34G
2m261	gagaccgcaactgaaaagttgtgATCACTTGTCGTAAGACACTTTGGATGggttGtAgttctgcacgtagaagcaaaaggc	379	1282	0.771824	0.934035	1661	T1G	A34T
2m262	gagaccgcaactgaaaagttgtaATCACTTGTCGTAAGACACTTTGGATGggttGAcgttctgcacgtagaagcaaaaggc	231	951	0.804569	0.973661	1182	T1A	A35C
2m263	gagaccgcaactgaaaagttgtaATCACTTGTCGTAAGACACTTTGGATGggttGAggttctgcacgtagaagcaaaaggc	186	836	0.818004	0.98992	1022	T1A	A35G
2m264	gagaccgcaactgaaaagttgtaATCACTTGTCGTAAGACACTTTGGATGggttGAtgttctgcacgtagaagcaaaaggc	263	1141	0.812678	0.983475	1404	T1A	A35T
2m265	gagaccgcaactgaaaagttgtcATCACTTGTCGTAAGACACTTTGGATGggttGAcgttctgcacgtagaagcaaaaggc	289	1229	0.809618	0.979771	1518	T1C	A35C
2m266	gagaccgcaactgaaaagttgtcATCACTTGTCGTAAGACACTTTGGATGggttGAggttctgcacgtagaagcaaaaggc	232	1323	0.850804	1.02961	1555	T1C	A35G
2m267	gagaccgcaactgaaaagttgtcATCACTTGTCGTAAGACACTTTGGATGggttGAtgttctgcacgtagaagcaaaaggc	141	542	0.793558	0.960336	683	T1C	A35T
2m268	gagaccgcaactgaaaagttgtgATCACTTGTCGTAAGACACTTTGGATGggttGAcgttctgcacgtagaagcaaaaggc	170	598	0.778646	0.94229	768	T1G	A35C
2m269	gagaccgcaactgaaaagttgtgATCACTTGTCGTAAGACACTTTGGATGggttGAggttctgcacgtagaagcaaaaggc	176	798	0.819302	0.991491	974	T1G	A35G
2m270	gagaccgcaactgaaaagttgtgATCACTTGTCGTAAGACACTTTGGATGggttGAtgttctgcacgtagaagcaaaaggc	251	1083	0.811844	0.982466	1334	T1G	A35T
2m271	gagaccgcaactgaaaagttgtTcaCACTTGTCGTAAGACACTTTGGATGggttGAAgttctgcacgtagaagcaaaaggc	119	455	0.792683	0.959277	574	A2C	T3A
2m272	gagaccgcaactgaaaagttgtTccCACTTGTCGTAAGACACTTTGGATGggttGAAgttctgcacgtagaagcaaaaggc	288	1105	0.793252	0.959966	1393	A2C	T3C
2m273	gagaccgcaactgaaaagttgtTcgCACTTGTCGTAAGACACTTTGGATGggttGAAgttctgcacgtagaagcaaaaggc	293	1084	0.787219	0.952665	1377	A2C	T3G
2m274	gagaccgcaactgaaaagttgtTgaCACTTGTCGTAAGACACTTTGGATGggttGAAgttctgcacgtagaagcaaaaggc	196	451	0.697063	0.843562	647	A2G	T3A
2m275	gagaccgcaactgaaaagttgtTgcCACTTGTCGTAAGACACTTTGGATGggttGAAgttctgcacgtagaagcaaaaggc	232	756	0.765182	0.925997	988	A2G	T3C
2m276	gagaccgcaactgaaaagttgtTggCACTTGTCGTAAGACACTTTGGATGggttGAAgttctgcacgtagaagcaaaaggc	665	388	0.368471	0.445911	1053	A2G	T3G
2m277	gagaccgcaactgaaaagttgtTtaCACTTGTCGTAAGACACTTTGGATGggttGAAgttctgcacgtagaagcaaaaggc	424	1177	0.735166	0.889672	1601	A2T	T3A
2m278	gagaccgcaactgaaaagttgtTtcCACTTGTCGTAAGACACTTTGGATGggttGAAgttctgcacgtagaagcaaaaggc	397	1403	0.779444	0.943257	1800	A2T	T3C
2m279	gagaccgcaactgaaaagttgtTtgCACTTGTCGTAAGACACTTTGGATGggttGAAgttctgcacgtagaagcaaaaggc	381	988	0.721695	0.87337	1369	A2T	T3G
2m280	gagaccgcaactgaaaagttgtTcTaACTTGTCGTAAGACACTTTGGATGggttGAAgttctgcacgtagaagcaaaaggc	1068	764	0.417031	0.504676	1832	A2C	C4A
2m281	gagaccgcaactgaaaagttgtTcTgACTTGTCGTAAGACACTTTGGATGggttGAAgttctgcacgtagaagcaaaaggc	1087	784	0.419027	0.507092	1871	A2C	C4G
2m282	gagaccgcaactgaaaagttgtTcTtACTTGTCGTAAGACACTTTGGATGggttGAAgttctgcacgtagaagcaaaaggc	1122	25	0.021796	0.0263767	1147	A2C	C4T
2m283	gagaccgcaactgaaaagttgtTgTaACTTGTCGTAAGACACTTTGGATGggttGAAgttctgcacgtagaagcaaaaggc	334	820	0.710572	0.859909	1154	A2G	C4A
2m284	gagaccgcaactgaaaagttgtTgTgACTTGTCGTAAGACACTTTGGATGggttGAAgttctgcacgtagaagcaaaaggc	490	179	0.267564	0.323796	669	A2G	C4G
2m285	gagaccgcaactgaaaagttgtTgTtACTTGTCGTAAGACACTTTGGATGggttGAAgttctgcacgtagaagcaaaaggc	412	1100	0.727513	0.880411	1512	A2G	C4T
2m286	gagaccgcaactgaaaagttgtTtTaACTTGTCGTAAGACACTTTGGATGggttGAAgttctgcacgtagaagcaaaaggc	653	181	0.217026	0.262638	834	A2T	C4A
2m287	gagaccgcaactgaaaagttgtTtTgACTTGTCGTAAGACACTTTGGATGggttGAAgttctgcacgtagaagcaaaaggc	1000	252	0.201278	0.24358	1252	A2T	C4G
2m288	gagaccgcaactgaaaagttgtTtTtACTTGTCGTAAGACACTTTGGATGggttGAAgttctgcacgtagaagcaaaaggc	1625	230	0.123989	0.150047	1855	A2T	C4T
2m289	gagaccgcaactgaaaagttgtTcTCcCTTGTCGTAAGACACTTTGGATGggttGAAgttctgcacgtagaagcaaaaggc	331	417	0.557487	0.674651	748	A2C	A5C
2m290	gagaccgcaactgaaaagttgtTcTCgCTTGTCGTAAGACACTTTGGATGggttGAAgttctgcacgtagaagcaaaaggc	588	1323	0.692308	0.837807	1911	A2C	A5G
2m291	gagaccgcaactgaaaagttgtTcTCtCTTGTCGTAAGACACTTTGGATGggttGAAgttctgcacgtagaagcaaaaggc	727	1465	0.668339	0.808801	2192	A2C	A5T
2m292	gagaccgcaactgaaaagttgtTgTCcCTTGTCGTAAGACACTTTGGATGggttGAAgttctgcacgtagaagcaaaaggc	334	1159	0.776289	0.939438	1493	A2G	A5C
2m293	gagaccgcaactgaaaagttgtTgTCgCTTGTCGTAAGACACTTTGGATGggttGAAgttctgcacgtagaagcaaaaggc	402	943	0.701115	0.848465	1345	A2G	A5G
2m294	gagaccgcaactgaaaagttgtTgTCtCTTGTCGTAAGACACTTTGGATGggttGAAgttctgcacgtagaagcaaaaggc	2362	340	0.125833	0.152278	2702	A2G	A5T
2m295	gagaccgcaactgaaaagttgtTtTCcCTTGTCGTAAGACACTTTGGATGggttGAAgttctgcacgtagaagcaaaaggc	588	1645	0.736677	0.891501	2233	A2T	A5C
2m296	gagaccgcaactgaaaagttgtTtTCgCTTGTCGTAAGACACTTTGGATGggttGAAgttctgcacgtagaagcaaaaggc	358	1061	0.74771	0.904852	1419	A2T	A5G
2m297	gagaccgcaactgaaaagttgtTtTCtCTTGTCGTAAGACACTTTGGATGggttGAAgttctgcacgtagaagcaaaaggc	333	824	0.712187	0.861864	1157	A2T	A5T
2m298	gagaccgcaactgaaaagttgtTcTCAaTTGTCGTAAGACACTTTGGATGggttGAAgttctgcacgtagaagcaaaaggc	266	709	0.727179	0.880007	975	A2C	C6A
2m299	gagaccgcaactgaaaagttgtTcTCAgTTGTCGTAAGACACTTTGGATGggttGAAgttctgcacgtagaagcaaaaggc	453	1305	0.742321	0.898331	1758	A2C	C6G
2m300	gagaccgcaactgaaaagttgtTcTCAtTTGTCGTAAGACACTTTGGATGggttGAAgttctgcacgtagaagcaaaaggc	462	1701	0.786408	0.951683	2163	A2C	C6T
2m301	gagaccgcaactgaaaagttgtTgTCAaTTGTCGTAAGACACTTTGGATGggttGAAgttctgcacgtagaagcaaaaggc	428	1094	0.718791	0.869856	1522	A2G	C6A
2m302	gagaccgcaactgaaaagttgtTgTCAgTTGTCGTAAGACACTTTGGATGggttGAAgttctgcacgtagaagcaaaaggc	361	845	0.700663	0.847918	1206	A2G	C6G
2m303	gagaccgcaactgaaaagttgtTgTCAtTTGTCGTAAGACACTTTGGATGggttGAAgttctgcacgtagaagcaaaaggc	243	703	0.743129	0.899309	946	A2G	C6T
2m304	gagaccgcaactgaaaagttgtTtTCAaTTGTCGTAAGACACTTTGGATGggttGAAgttctgcacgtagaagcaaaaggc	996	963	0.491577	0.59489	1959	A2T	C6A
2m305	gagaccgcaactgaaaagttgtTtTCAgTTGTCGTAAGACACTTTGGATGggttGAAgttctgcacgtagaagcaaaaggc	770	459	0.373474	0.451966	1229	A2T	C6G
2m306	gagaccgcaactgaaaagttgtTtTCAtTTGTCGTAAGACACTTTGGATGggttGAAgttctgcacgtagaagcaaaaggc	212	817	0.793975	0.960841	1029	A2T	C6T
2m307	gagaccgcaactgaaaagttgtTcTCACaTGTCGTAAGACACTTTGGATGggttGAAgttctgcacgtagaagcaaaaggc	464	1373	0.747414	0.904495	1837	A2C	T7A
2m308	gagaccgcaactgaaaagttgtTcTCACcTGTCGTAAGACACTTTGGATGggttGAAgttctgcacgtagaagcaaaaggc	1873	728	0.279892	0.338716	2601	A2C	T7C
2m309	gagaccgcaactgaaaagttgtTcTCACgTGTCGTAAGACACTTTGGATGggttGAAgttctgcacgtagaagcaaaaggc	424	1391	0.766391	0.92746	1815	A2C	T7G
2m310	gagaccgcaactgaaaagttgtTgTCACaTGTCGTAAGACACTTTGGATGggttGAAgttctgcacgtagaagcaaaaggc	288	1201	0.806582	0.976097	1489	A2G	T7A
2m311	gagaccgcaactgaaaagttgtTgTCACcTGTCGTAAGACACTTTGGATGggttGAAgttctgcacgtagaagcaaaaggc	353	1012	0.741392	0.897207	1365	A2G	T7C
2m312	gagaccgcaactgaaaagttgtTgTCACgTGTCGTAAGACACTTTGGATGggttGAAgttctgcacgtagaagcaaaaggc	227	974	0.810991	0.981433	1201	A2G	T7G
2m313	gagaccgcaactgaaaagttgtTtTCACaTGTCGTAAGACACTTTGGATGggttGAAgttctgcacgtagaagcaaaaggc	388	1447	0.788556	0.954283	1835	A2T	T7A
2m314	gagaccgcaactgaaaagttgtTtTCACcTGTCGTAAGACACTTTGGATGggttGAAgttctgcacgtagaagcaaaaggc	442	662	0.599638	0.725661	1104	A2T	T7C
2m315	gagaccgcaactgaaaagttgtTtTCACgTGTCGTAAGACACTTTGGATGggttGAAgttctgcacgtagaagcaaaaggc	493	1240	0.715522	0.8659	1733	A2T	T7G
2m316	gagaccgcaactgaaaagttgtTcTCACTaGTCGTAAGACACTTTGGATGggttGAAgttctgcacgtagaagcaaaaggc	1029	728	0.414343	0.501423	1757	A2C	T8A
2m317	gagaccgcaactgaaaagttgtTcTCACTcGTCGTAAGACACTTTGGATGggttGAAgttctgcacgtagaagcaaaaggc	1373	278	0.168383	0.203771	1651	A2C	T8C
2m318	gagaccgcaactgaaaagttgtTcTCACTgGTCGTAAGACACTTTGGATGggttGAAgttctgcacgtagaagcaaaaggc	547	725	0.569969	0.689756	1272	A2C	T8G
2m319	gagaccgcaactgaaaagttgtTgTCACTaGTCGTAAGACACTTTGGATGggttGAAgttctgcacgtagaagcaaaaggc	141	413	0.745487	0.902163	554	A2G	T8A
2m320	gagaccgcaactgaaaagttgtTgTCACTcGTCGTAAGACACTTTGGATGggttGAAgttctgcacgtagaagcaaaaggc	104	235	0.693215	0.838905	339	A2G	T8C
2m321	gagaccgcaactgaaaagttgtTgTCACTgGTCGTAAGACACTTTGGATGggttGAAgttctgcacgtagaagcaaaaggc	96	361	0.789934	0.955951	457	A2G	T8G
2m322	gagaccgcaactgaaaagttgtTtTCACTaGTCGTAAGACACTTTGGATGggttGAAgttctgcacgtagaagcaaaaggc	478	969	0.669661	0.810401	1447	A2T	T8A
2m323	gagaccgcaactgaaaagttgtTtTCACTcGTCGTAAGACACTTTGGATGggttGAAgttctgcacgtagaagcaaaaggc	1359	573	0.296584	0.358915	1932	A2T	T8C
2m324	gagaccgcaactgaaaagttgtTtTCACTgGTCGTAAGACACTTTGGATGggttGAAgttctgcacgtagaagcaaaaggc	156	515	0.767511	0.928815	671	A2T	T8G
2m325	gagaccgcaactgaaaagttgtTcTCACTTaTCGTAAGACACTTTGGATGggttGAAgttctgcacgtagaagcaaaaggc	1523	53	0.0336294	0.0406972	1576	A2C	G9A
2m326	gagaccgcaactgaaaagttgtTcTCACTTcTCGTAAGACACTTTGGATGggttGAAgttctgcacgtagaagcaaaaggc	2225	88	0.0380458	0.0460417	2313	A2C	G9C
2m327	gagaccgcaactgaaaagttgtTcTCACTTtTCGTAAGACACTTTGGATGggttGAAgttctgcacgtagaagcaaaaggc	1228	39	0.0307814	0.0372505	1267	A2C	G9T
2m328	gagaccgcaactgaaaagttgtTgTCACTTaTCGTAAGACACTTTGGATGggttGAAgttctgcacgtagaagcaaaaggc	513	130	0.202177	0.244668	643	A2G	G9A
2m329	gagaccgcaactgaaaagttgtTgTCACTTcTCGTAAGACACTTTGGATGggttGAAgttctgcacgtagaagcaaaaggc	1001	221	0.180851	0.21886	1222	A2G	G9C
2m330	gagaccgcaactgaaaagttgtTgTCACTTtTCGTAAGACACTTTGGATGggttGAAgttctgcacgtagaagcaaaaggc	878	435	0.331302	0.400931	1313	A2G	G9T
2m331	gagaccgcaactgaaaagttgtTtTCACTTaTCGTAAGACACTTTGGATGggttGAAgttctgcacgtagaagcaaaaggc	1696	69	0.0390935	0.0473096	1765	A2T	G9A
2m332	gagaccgcaactgaaaagttgtTtTCACTTcTCGTAAGACACTTTGGATGggttGAAgttctgcacgtagaagcaaaaggc	1895	84	0.0424457	0.0513663	1979	A2T	G9C
2m333	gagaccgcaactgaaaagttgtTtTCACTTtTCGTAAGACACTTTGGATGggttGAAgttctgcacgtagaagcaaaaggc	1852	131	0.0660615	0.0799454	1983	A2T	G9T
2m334	gagaccgcaactgaaaagttgtTcTCACTTGaCGTAAGACACTTTGGATGggttGAAgttctgcacgtagaagcaaaaggc	1461	95	0.061054	0.0738854	1556	A2C	T10A
2m335	gagaccgcaactgaaaagttgtTcTCACTTGcCGTAAGACACTTTGGATGggttGAAgttctgcacgtagaagcaaaaggc	2483	164	0.0619569	0.0749781	2647	A2C	T10C
2m336	gagaccgcaactgaaaagttgtTcTCACTTGgCGTAAGACACTTTGGATGggttGAAgttctgcacgtagaagcaaaaggc	1191	200	0.143781	0.173999	1391	A2C	T10G
2m337	gagaccgcaactgaaaagttgtTgTCACTTGaCGTAAGACACTTTGGATGggttGAAgttctgcacgtagaagcaaaaggc	393	569	0.591476	0.715784	962	A2G	T10A
2m338	gagaccgcaactgaaaagttgtTgTCACTTGcCGTAAGACACTTTGGATGggttGAAgttctgcacgtagaagcaaaaggc	899	526	0.369123	0.4467	1425	A2G	T10C
2m339	gagaccgcaactgaaaagttgtTgTCACTTGgCGTAAGACACTTTGGATGggttGAAgttctgcacgtagaagcaaaaggc	248	355	0.588723	0.712452	603	A2G	T10G
2m340	gagaccgcaactgaaaagttgtTtTCACTTGaCGTAAGACACTTTGGATGggttGAAgttctgcacgtagaagcaaaaggc	670	121	0.152971	0.18512	791	A2T	T10A
2m341	gagaccgcaactgaaaagttgtTtTCACTTGcCGTAAGACACTTTGGATGggttGAAgttctgcacgtagaagcaaaaggc	1468	470	0.242518	0.293487	1938	A2T	T10C
2m342	gagaccgcaactgaaaagttgtTtTCACTTGgCGTAAGACACTTTGGATGggttGAAgttctgcacgtagaagcaaaaggc	815	483	0.372111	0.450316	1298	A2T	T10G
2m343	gagaccgcaactgaaaagttgtTcTCACTTGTaGTAAGACACTTTGGATGggttGAAgttctgcacgtagaagcaaaaggc	878	151	0.146744	0.177585	1029	A2C	C11A
2m344	gagaccgcaactgaaaagttgtTcTCACTTGTgGTAAGACACTTTGGATGggttGAAgttctgcacgtagaagcaaaaggc	350	233	0.399657	0.483651	583	A2C	C11G
2m345	gagaccgcaactgaaaagttgtTcTCACTTGTtGTAAGACACTTTGGATGggttGAAgttctgcacgtagaagcaaaaggc	681	1564	0.696659	0.843073	2245	A2C	C11T
2m346	gagaccgcaactgaaaagttgtTgTCACTTGTaGTAAGACACTTTGGATGggttGAAgttctgcacgtagaagcaaaaggc	145	425	0.745614	0.902316	570	A2G	C11A
2m347	gagaccgcaactgaaaagttgtTgTCACTTGTgGTAAGACACTTTGGATGggttGAAgttctgcacgtagaagcaaaaggc	270	988	0.785374	0.950432	1258	A2G	C11G
2m348	gagaccgcaactgaaaagttgtTgTCACTTGTtGTAAGACACTTTGGATGggttGAAgttctgcacgtagaagcaaaaggc	100	494	0.83165	1.00643	594	A2G	C11T
2m349	gagaccgcaactgaaaagttgtTtTCACTTGTaGTAAGACACTTTGGATGggttGAAgttctgcacgtagaagcaaaaggc	1014	276	0.213953	0.258919	1290	A2T	C11A
2m350	gagaccgcaactgaaaagttgtTtTCACTTGTgGTAAGACACTTTGGATGggttGAAgttctgcacgtagaagcaaaaggc	1003	508	0.336201	0.406859	1511	A2T	C11G
2m351	gagaccgcaactgaaaagttgtTtTCACTTGTtGTAAGACACTTTGGATGggttGAAgttctgcacgtagaagcaaaaggc	580	1667	0.741878	0.897795	2247	A2T	C11T
2m352	gagaccgcaactgaaaagttgtTcTCACTTGTCaTAAGACACTTTGGATGggttGAAgttctgcacgtagaagcaaaaggc	649	1724	0.726507	0.879193	2373	A2C	G12A
2m353	gagaccgcaactgaaaagttgtTcTCACTTGTCcTAAGACACTTTGGATGggttGAAgttctgcacgtagaagcaaaaggc	1315	298	0.184749	0.223577	1613	A2C	G12C
2m354	gagaccgcaactgaaaagttgtTcTCACTTGTCtTAAGACACTTTGGATGggttGAAgttctgcacgtagaagcaaaaggc	1131	2081	0.647883	0.784045	3212	A2C	G12T
2m355	gagaccgcaactgaaaagttgtTgTCACTTGTCaTAAGACACTTTGGATGggttGAAgttctgcacgtagaagcaaaaggc	429	1382	0.763114	0.923494	1811	A2G	G12A
2m356	gagaccgcaactgaaaagttgtTgTCACTTGTCcTAAGACACTTTGGATGggttGAAgttctgcacgtagaagcaaaaggc	450	1215	0.72973	0.883094	1665	A2G	G12C
2m357	gagaccgcaactgaaaagttgtTgTCACTTGTCtTAAGACACTTTGGATGggttGAAgttctgcacgtagaagcaaaaggc	606	1631	0.729101	0.882333	2237	A2G	G12T
2m358	gagaccgcaactgaaaagttgtTtTCACTTGTCaTAAGACACTTTGGATGggttGAAgttctgcacgtagaagcaaaaggc	390	1460	0.789189	0.955049	1850	A2T	G12A
2m359	gagaccgcaactgaaaagttgtTtTCACTTGTCcTAAGACACTTTGGATGggttGAAgttctgcacgtagaagcaaaaggc	1376	1733	0.557414	0.674563	3109	A2T	G12C
2m360	gagaccgcaactgaaaagttgtTtTCACTTGTCtTAAGACACTTTGGATGggttGAAgttctgcacgtagaagcaaaaggc	575	1816	0.759515	0.919138	2391	A2T	G12T
2m361	gagaccgcaactgaaaagttgtTcTCACTTGTCGaAAGACACTTTGGATGggttGAAgttctgcacgtagaagcaaaaggc	192	687	0.78157	0.945829	879	A2C	T13A
2m362	gagaccgcaactgaaaagttgtTcTCACTTGTCGcAAGACACTTTGGATGggttGAAgttctgcacgtagaagcaaaaggc	257	833	0.76422	0.924833	1090	A2C	T13C
2m363	gagaccgcaactgaaaagttgtTcTCACTTGTCGgAAGACACTTTGGATGggttGAAgttctgcacgtagaagcaaaaggc	393	1236	0.758748	0.91821	1629	A2C	T13G
2m364	gagaccgcaactgaaaagttgtTgTCACTTGTCGaAAGACACTTTGGATGggttGAAgttctgcacgtagaagcaaaaggc	324	1190	0.785997	0.951187	1514	A2G	T13A
2m365	gagaccgcaactgaaaagttgtTgTCACTTGTCGcAAGACACTTTGGATGggttGAAgttctgcacgtagaagcaaaaggc	368	1276	0.776156	0.939277	1644	A2G	T13C
2m366	gagaccgcaactgaaaagttgtTgTCACTTGTCGgAAGACACTTTGGATGggttGAAgttctgcacgtagaagcaaaaggc	275	940	0.773663	0.93626	1215	A2G	T13G
2m367	gagaccgcaactgaaaagttgtTtTCACTTGTCGaAAGACACTTTGGATGggttGAAgttctgcacgtagaagcaaaaggc	348	1469	0.808476	0.978389	1817	A2T	T13A
2m368	gagaccgcaactgaaaagttgtTtTCACTTGTCGcAAGACACTTTGGATGggttGAAgttctgcacgtagaagcaaaaggc	455	1691	0.787978	0.953583	2146	A2T	T13C
2m369	gagaccgcaactgaaaagttgtTtTCACTTGTCGgAAGACACTTTGGATGggttGAAgttctgcacgtagaagcaaaaggc	228	772	0.772	0.934248	1000	A2T	T13G
2m370	gagaccgcaactgaaaagttgtTcTCACTTGTCGTcAGACACTTTGGATGggttGAAgttctgcacgtagaagcaaaaggc	288	927	0.762963	0.923311	1215	A2C	A14C
2m371	gagaccgcaactgaaaagttgtTcTCACTTGTCGTgAGACACTTTGGATGggttGAAgttctgcacgtagaagcaaaaggc	2369	54	0.0222864	0.0269703	2423	A2C	A14G
2m372	gagaccgcaactgaaaagttgtTcTCACTTGTCGTtAGACACTTTGGATGggttGAAgttctgcacgtagaagcaaaaggc	805	2653	0.767206	0.928447	3458	A2C	A14T
2m373	gagaccgcaactgaaaagttgtTgTCACTTGTCGTcAGACACTTTGGATGggttGAAgttctgcacgtagaagcaaaaggc	251	1254	0.833223	1.00834	1505	A2G	A14C
2m374	gagaccgcaactgaaaagttgtTgTCACTTGTCGTgAGACACTTTGGATGggttGAAgttctgcacgtagaagcaaaaggc	233	1015	0.813301	0.984229	1248	A2G	A14G
2m375	gagaccgcaactgaaaagttgtTgTCACTTGTCGTtAGACACTTTGGATGggttGAAgttctgcacgtagaagcaaaaggc	425	1591	0.789187	0.955046	2016	A2G	A14T
2m376	gagaccgcaactgaaaagttgtTtTCACTTGTCGTcAGACACTTTGGATGggttGAAgttctgcacgtagaagcaaaaggc	141	581	0.804709	0.973831	722	A2T	A14C
2m377	gagaccgcaactgaaaagttgtTtTCACTTGTCGTgAGACACTTTGGATGggttGAAgttctgcacgtagaagcaaaaggc	978	1055	0.518938	0.628	2033	A2T	A14G
2m378	gagaccgcaactgaaaagttgtTtTCACTTGTCGTtAGACACTTTGGATGggttGAAgttctgcacgtagaagcaaaaggc	556	2144	0.794074	0.960961	2700	A2T	A14T
2m379	gagaccgcaactgaaaagttgtTcTCACTTGTCGTAcGACACTTTGGATGggttGAAgttctgcacgtagaagcaaaaggc	651	1644	0.71634	0.86689	2295	A2C	A15C
2m380	gagaccgcaactgaaaagttgtTcTCACTTGTCGTAgGACACTTTGGATGggttGAAgttctgcacgtagaagcaaaaggc	648	1086	0.626298	0.757924	1734	A2C	A15G
2m381	gagaccgcaactgaaaagttgtTcTCACTTGTCGTAtGACACTTTGGATGggttGAAgttctgcacgtagaagcaaaaggc	686	2106	0.754298	0.912825	2792	A2C	A15T
2m382	gagaccgcaactgaaaagttgtTgTCACTTGTCGTAcGACACTTTGGATGggttGAAgttctgcacgtagaagcaaaaggc	185	723	0.796256	0.963601	908	A2G	A15C
2m383	gagaccgcaactgaaaagttgtTgTCACTTGTCGTAgGACACTTTGGATGggttGAAgttctgcacgtagaagcaaaaggc	185	1064	0.851882	1.03092	1249	A2G	A15G
2m384	gagaccgcaactgaaaagttgtTgTCACTTGTCGTAtGACACTTTGGATGggttGAAgttctgcacgtagaagcaaaaggc	366	1188	0.764479	0.925146	1554	A2G	A15T
2m385	gagaccgcaactgaaaagttgtTtTCACTTGTCGTAcGACACTTTGGATGggttGAAgttctgcacgtagaagcaaaaggc	498	1669	0.770189	0.932056	2167	A2T	A15C
2m386	gagaccgcaactgaaaagttgtTtTCACTTGTCGTAgGACACTTTGGATGggttGAAgttctgcacgtagaagcaaaaggc	365	1388	0.791786	0.958191	1753	A2T	A15G
2m387	gagaccgcaactgaaaagttgtTtTCACTTGTCGTAtGACACTTTGGATGggttGAAgttctgcacgtagaagcaaaaggc	535	1969	0.786342	0.951604	2504	A2T	A15T
2m388	gagaccgcaactgaaaagttgtTcTCACTTGTCGTAAaACACTTTGGATGggttGAAgttctgcacgtagaagcaaaaggc	1047	1081	0.507989	0.61475	2128	A2C	G16A
2m389	gagaccgcaactgaaaagttgtTcTCACTTGTCGTAAcACACTTTGGATGggttGAAgttctgcacgtagaagcaaaaggc	2258	854	0.274422	0.332095	3112	A2C	G16C
2m390	gagaccgcaactgaaaagttgtTcTCACTTGTCGTAAtACACTTTGGATGggttGAAgttctgcacgtagaagcaaaaggc	1513	1329	0.467628	0.565908	2842	A2C	G16T
2m391	gagaccgcaactgaaaagttgtTgTCACTTGTCGTAAaACACTTTGGATGggttGAAgttctgcacgtagaagcaaaaggc	414	1258	0.752392	0.910519	1672	A2G	G16A
2m392	gagaccgcaactgaaaagttgtTgTCACTTGTCGTAAcACACTTTGGATGggttGAAgttctgcacgtagaagcaaaaggc	573	1307	0.695213	0.841322	1880	A2G	G16C
2m393	gagaccgcaactgaaaagttgtTgTCACTTGTCGTAAtACACTTTGGATGggttGAAgttctgcacgtagaagcaaaaggc	648	1890	0.744681	0.901187	2538	A2G	G16T
2m394	gagaccgcaactgaaaagttgtTtTCACTTGTCGTAAaACACTTTGGATGggttGAAgttctgcacgtagaagcaaaaggc	1555	400	0.204604	0.247604	1955	A2T	G16A
2m395	gagaccgcaactgaaaagttgtTtTCACTTGTCGTAAcACACTTTGGATGggttGAAgttctgcacgtagaagcaaaaggc	613	1335	0.685318	0.829348	1948	A2T	G16C
2m396	gagaccgcaactgaaaagttgtTtTCACTTGTCGTAAtACACTTTGGATGggttGAAgttctgcacgtagaagcaaaaggc	795	2319	0.744701	0.901212	3114	A2T	G16T
2m397	gagaccgcaactgaaaagttgtTcTCACTTGTCGTAAGcCACTTTGGATGggttGAAgttctgcacgtagaagcaaaaggc	470	71	0.131238	0.15882	541	A2C	A17C
2m398	gagaccgcaactgaaaagttgtTcTCACTTGTCGTAAGgCACTTTGGATGggttGAAgttctgcacgtagaagcaaaaggc	323	1108	0.774284	0.937011	1431	A2C	A17G
2m399	gagaccgcaactgaaaagttgtTcTCACTTGTCGTAAGtCACTTTGGATGggttGAAgttctgcacgtagaagcaaaaggc	1676	411	0.196933	0.238322	2087	A2C	A17T
2m400	gagaccgcaactgaaaagttgtTgTCACTTGTCGTAAGcCACTTTGGATGggttGAAgttctgcacgtagaagcaaaaggc	855	870	0.504348	0.610344	1725	A2G	A17C
2m401	gagaccgcaactgaaaagttgtTgTCACTTGTCGTAAGgCACTTTGGATGggttGAAgttctgcacgtagaagcaaaaggc	53	253	0.826797	1.00056	306	A2G	A17G
2m402	gagaccgcaactgaaaagttgtTgTCACTTGTCGTAAGtCACTTTGGATGggttGAAgttctgcacgtagaagcaaaaggc	494	975	0.663717	0.803207	1469	A2G	A17T
2m403	gagaccgcaactgaaaagttgtTtTCACTTGTCGTAAGcCACTTTGGATGggttGAAgttctgcacgtagaagcaaaaggc	967	1686	0.635507	0.769068	2653	A2T	A17C
2m404	gagaccgcaactgaaaagttgtTtTCACTTGTCGTAAGgCACTTTGGATGggttGAAgttctgcacgtagaagcaaaaggc	326	1252	0.793409	0.960156	1578	A2T	A17G
2m405	gagaccgcaactgaaaagttgtTtTCACTTGTCGTAAGtCACTTTGGATGggttGAAgttctgcacgtagaagcaaaaggc	942	1532	0.61924	0.749383	2474	A2T	A17T
2m406	gagaccgcaactgaaaagttgtTcTCACTTGTCGTAAGAaACTTTGGATGggttGAAgttctgcacgtagaagcaaaaggc	1367	270	0.164936	0.1996	1637	A2C	C18A
2m407	gagaccgcaactgaaaagttgtTcTCACTTGTCGTAAGAgACTTTGGATGggttGAAgttctgcacgtagaagcaaaaggc	1073	572	0.34772	0.420799	1645	A2C	C18G
2m408	gagaccgcaactgaaaagttgtTcTCACTTGTCGTAAGAtACTTTGGATGggttGAAgttctgcacgtagaagcaaaaggc	385	930	0.707224	0.855858	1315	A2C	C18T
2m409	gagaccgcaactgaaaagttgtTgTCACTTGTCGTAAGAaACTTTGGATGggttGAAgttctgcacgtagaagcaaaaggc	329	892	0.730549	0.884085	1221	A2G	C18A
2m410	gagaccgcaactgaaaagttgtTgTCACTTGTCGTAAGAgACTTTGGATGggttGAAgttctgcacgtagaagcaaaaggc	239	970	0.802316	0.970935	1209	A2G	C18G
2m411	gagaccgcaactgaaaagttgtTgTCACTTGTCGTAAGAtACTTTGGATGggttGAAgttctgcacgtagaagcaaaaggc	199	1046	0.840161	1.01673	1245	A2G	C18T
2m412	gagaccgcaactgaaaagttgtTtTCACTTGTCGTAAGAaACTTTGGATGggttGAAgttctgcacgtagaagcaaaaggc	1114	575	0.340438	0.411986	1689	A2T	C18A
2m413	gagaccgcaactgaaaagttgtTtTCACTTGTCGTAAGAgACTTTGGATGggttGAAgttctgcacgtagaagcaaaaggc	685	955	0.582317	0.7047	1640	A2T	C18G
2m414	gagaccgcaactgaaaagttgtTtTCACTTGTCGTAAGAtACTTTGGATGggttGAAgttctgcacgtagaagcaaaaggc	410	1362	0.768623	0.930161	1772	A2T	C18T
2m415	gagaccgcaactgaaaagttgtTcTCACTTGTCGTAAGACcCTTTGGATGggttGAAgttctgcacgtagaagcaaaaggc	1312	8	0.00606061	0.00733433	1320	A2C	A19C
2m416	gagaccgcaactgaaaagttgtTcTCACTTGTCGTAAGACgCTTTGGATGggttGAAgttctgcacgtagaagcaaaaggc	873	1355	0.608169	0.735985	2228	A2C	A19G
2m417	gagaccgcaactgaaaagttgtTcTCACTTGTCGTAAGACtCTTTGGATGggttGAAgttctgcacgtagaagcaaaaggc	1055	1675	0.613553	0.742501	2730	A2C	A19T
2m418	gagaccgcaactgaaaagttgtTgTCACTTGTCGTAAGACcCTTTGGATGggttGAAgttctgcacgtagaagcaaaaggc	1846	65	0.0340136	0.0411621	1911	A2G	A19C
2m419	gagaccgcaactgaaaagttgtTgTCACTTGTCGTAAGACgCTTTGGATGggttGAAgttctgcacgtagaagcaaaaggc	237	531	0.691406	0.836716	768	A2G	A19G
2m420	gagaccgcaactgaaaagttgtTgTCACTTGTCGTAAGACtCTTTGGATGggttGAAgttctgcacgtagaagcaaaaggc	619	1449	0.700677	0.847935	2068	A2G	A19T
2m421	gagaccgcaactgaaaagttgtTtTCACTTGTCGTAAGACcCTTTGGATGggttGAAgttctgcacgtagaagcaaaaggc	2438	550	0.18407	0.222755	2988	A2T	A19C
2m422	gagaccgcaactgaaaagttgtTtTCACTTGTCGTAAGACgCTTTGGATGggttGAAgttctgcacgtagaagcaaaaggc	492	1263	0.719658	0.870905	1755	A2T	A19G
2m423	gagaccgcaactgaaaagttgtTtTCACTTGTCGTAAGACtCTTTGGATGggttGAAgttctgcacgtagaagcaaaaggc	227	829	0.785038	0.950026	1056	A2T	A19T
2m424	gagaccgcaactgaaaagttgtTcTCACTTGTCGTAAGACAaTTTGGATGggttGAAgttctgcacgtagaagcaaaaggc	298	1050	0.778932	0.942636	1348	A2C	C20A
2m425	gagaccgcaactgaaaagttgtTcTCACTTGTCGTAAGACAgTTTGGATGggttGAAgttctgcacgtagaagcaaaaggc	481	1657	0.775023	0.937906	2138	A2C	C20G
2m426	gagaccgcaactgaaaagttgtTcTCACTTGTCGTAAGACAtTTTGGATGggttGAAgttctgcacgtagaagcaaaaggc	483	1701	0.778846	0.942533	2184	A2C	C20T
2m427	gagaccgcaactgaaaagttgtTgTCACTTGTCGTAAGACAaTTTGGATGggttGAAgttctgcacgtagaagcaaaaggc	260	1012	0.795597	0.962804	1272	A2G	C20A
2m428	gagaccgcaactgaaaagttgtTgTCACTTGTCGTAAGACAgTTTGGATGggttGAAgttctgcacgtagaagcaaaaggc	272	1054	0.794872	0.961926	1326	A2G	C20G
2m429	gagaccgcaactgaaaagttgtTgTCACTTGTCGTAAGACAtTTTGGATGggttGAAgttctgcacgtagaagcaaaaggc	357	1445	0.801887	0.970416	1802	A2G	C20T
2m430	gagaccgcaactgaaaagttgtTtTCACTTGTCGTAAGACAaTTTGGATGggttGAAgttctgcacgtagaagcaaaaggc	480	1386	0.742765	0.898869	1866	A2T	C20A
2m431	gagaccgcaactgaaaagttgtTtTCACTTGTCGTAAGACAgTTTGGATGggttGAAgttctgcacgtagaagcaaaaggc	345	1150	0.769231	0.930896	1495	A2T	C20G
2m432	gagaccgcaactgaaaagttgtTtTCACTTGTCGTAAGACAtTTTGGATGggttGAAgttctgcacgtagaagcaaaaggc	462	1755	0.79161	0.957979	2217	A2T	C20T
2m433	gagaccgcaactgaaaagttgtTcTCACTTGTCGTAAGACACaTTGGATGggttGAAgttctgcacgtagaagcaaaaggc	710	1181	0.624537	0.755793	1891	A2C	T21A
2m434	gagaccgcaactgaaaagttgtTcTCACTTGTCGTAAGACACcTTGGATGggttGAAgttctgcacgtagaagcaaaaggc	2215	666	0.23117	0.279754	2881	A2C	T21C
2m435	gagaccgcaactgaaaagttgtTcTCACTTGTCGTAAGACACgTTGGATGggttGAAgttctgcacgtagaagcaaaaggc	145	553	0.792264	0.95877	698	A2C	T21G
2m436	gagaccgcaactgaaaagttgtTgTCACTTGTCGTAAGACACaTTGGATGggttGAAgttctgcacgtagaagcaaaaggc	109	354	0.764579	0.925267	463	A2G	T21A
2m437	gagaccgcaactgaaaagttgtTgTCACTTGTCGTAAGACACcTTGGATGggttGAAgttctgcacgtagaagcaaaaggc	487	1103	0.693711	0.839505	1590	A2G	T21C
2m438	gagaccgcaactgaaaagttgtTgTCACTTGTCGTAAGACACgTTGGATGggttGAAgttctgcacgtagaagcaaaaggc	365	828	0.694049	0.839914	1193	A2G	T21G
2m439	gagaccgcaactgaaaagttgtTtTCACTTGTCGTAAGACACaTTGGATGggttGAAgttctgcacgtagaagcaaaaggc	224	471	0.677698	0.820126	695	A2T	T21A
2m440	gagaccgcaactgaaaagttgtTtTCACTTGTCGTAAGACACcTTGGATGggttGAAgttctgcacgtagaagcaaaaggc	743	1215	0.620531	0.750945	1958	A2T	T21C
2m441	gagaccgcaactgaaaagttgtTtTCACTTGTCGTAAGACACgTTGGATGggttGAAgttctgcacgtagaagcaaaaggc	407	988	0.708244	0.857092	1395	A2T	T21G
2m442	gagaccgcaactgaaaagttgtTcTCACTTGTCGTAAGACACTaTGGATGggttGAAgttctgcacgtagaagcaaaaggc	489	1541	0.759113	0.918653	2030	A2C	T22A
2m443	gagaccgcaactgaaaagttgtTcTCACTTGTCGTAAGACACTcTGGATGggttGAAgttctgcacgtagaagcaaaaggc	1107	1425	0.562796	0.681076	2532	A2C	T22C
2m444	gagaccgcaactgaaaagttgtTcTCACTTGTCGTAAGACACTgTGGATGggttGAAgttctgcacgtagaagcaaaaggc	1193	491	0.291568	0.352845	1684	A2C	T22G
2m445	gagaccgcaactgaaaagttgtTgTCACTTGTCGTAAGACACTaTGGATGggttGAAgttctgcacgtagaagcaaaaggc	224	1002	0.817292	0.989058	1226	A2G	T22A
2m446	gagaccgcaactgaaaagttgtTgTCACTTGTCGTAAGACACTcTGGATGggttGAAgttctgcacgtagaagcaaaaggc	370	1188	0.762516	0.92277	1558	A2G	T22C
2m447	gagaccgcaactgaaaagttgtTgTCACTTGTCGTAAGACACTgTGGATGggttGAAgttctgcacgtagaagcaaaaggc	128	484	0.79085	0.957059	612	A2G	T22G
2m448	gagaccgcaactgaaaagttgtTtTCACTTGTCGTAAGACACTaTGGATGggttGAAgttctgcacgtagaagcaaaaggc	348	1177	0.771803	0.93401	1525	A2T	T22A
2m449	gagaccgcaactgaaaagttgtTtTCACTTGTCGTAAGACACTcTGGATGggttGAAgttctgcacgtagaagcaaaaggc	488	1708	0.777778	0.94124	2196	A2T	T22C
2m450	gagaccgcaactgaaaagttgtTtTCACTTGTCGTAAGACACTgTGGATGggttGAAgttctgcacgtagaagcaaaaggc	1531	374	0.196325	0.237586	1905	A2T	T22G
2m451	gagaccgcaactgaaaagttgtTcTCACTTGTCGTAAGACACTTaGGATGggttGAAgttctgcacgtagaagcaaaaggc	1551	279	0.152459	0.184501	1830	A2C	T23A
2m452	gagaccgcaactgaaaagttgtTcTCACTTGTCGTAAGACACTTcGGATGggttGAAgttctgcacgtagaagcaaaaggc	2399	89	0.0357717	0.0432897	2488	A2C	T23C
2m453	gagaccgcaactgaaaagttgtTcTCACTTGTCGTAAGACACTTgGGATGggttGAAgttctgcacgtagaagcaaaaggc	1931	23	0.0117707	0.0142445	1954	A2C	T23G
2m454	gagaccgcaactgaaaagttgtTgTCACTTGTCGTAAGACACTTaGGATGggttGAAgttctgcacgtagaagcaaaaggc	846	239	0.220276	0.266571	1085	A2G	T23A
2m455	gagaccgcaactgaaaagttgtTgTCACTTGTCGTAAGACACTTcGGATGggttGAAgttctgcacgtagaagcaaaaggc	1256	58	0.04414	0.0534167	1314	A2G	T23C
2m456	gagaccgcaactgaaaagttgtTgTCACTTGTCGTAAGACACTTgGGATGggttGAAgttctgcacgtagaagcaaaaggc	1137	57	0.0477387	0.0577717	1194	A2G	T23G
2m457	gagaccgcaactgaaaagttgtTtTCACTTGTCGTAAGACACTTaGGATGggttGAAgttctgcacgtagaagcaaaaggc	1267	95	0.0697504	0.0844095	1362	A2T	T23A
2m458	gagaccgcaactgaaaagttgtTtTCACTTGTCGTAAGACACTTcGGATGggttGAAgttctgcacgtagaagcaaaaggc	1294	28	0.02118	0.0256313	1322	A2T	T23C
2m459	gagaccgcaactgaaaagttgtTtTCACTTGTCGTAAGACACTTgGGATGggttGAAgttctgcacgtagaagcaaaaggc	626	31	0.0471842	0.0571006	657	A2T	T23G
2m460	gagaccgcaactgaaaagttgtTcTCACTTGTCGTAAGACACTTTaGATGggttGAAgttctgcacgtagaagcaaaaggc	689	347	0.334942	0.405335	1036	A2C	G24A
2m461	gagaccgcaactgaaaagttgtTcTCACTTGTCGTAAGACACTTTcGATGggttGAAgttctgcacgtagaagcaaaaggc	3002	135	0.0430347	0.0520792	3137	A2C	G24C
2m462	gagaccgcaactgaaaagttgtTcTCACTTGTCGTAAGACACTTTtGATGggttGAAgttctgcacgtagaagcaaaaggc	3595	166	0.0441372	0.0534133	3761	A2C	G24T
2m463	gagaccgcaactgaaaagttgtTgTCACTTGTCGTAAGACACTTTaGATGggttGAAgttctgcacgtagaagcaaaaggc	304	1242	0.803364	0.972203	1546	A2G	G24A
2m464	gagaccgcaactgaaaagttgtTgTCACTTGTCGTAAGACACTTTcGATGggttGAAgttctgcacgtagaagcaaaaggc	246	802	0.765267	0.9261	1048	A2G	G24C
2m465	gagaccgcaactgaaaagttgtTgTCACTTGTCGTAAGACACTTTtGATGggttGAAgttctgcacgtagaagcaaaaggc	595	975	0.621019	0.751536	1570	A2G	G24T
2m466	gagaccgcaactgaaaagttgtTtTCACTTGTCGTAAGACACTTTaGATGggttGAAgttctgcacgtagaagcaaaaggc	941	1163	0.552757	0.668927	2104	A2T	G24A
2m467	gagaccgcaactgaaaagttgtTtTCACTTGTCGTAAGACACTTTcGATGggttGAAgttctgcacgtagaagcaaaaggc	2115	962	0.312642	0.378349	3077	A2T	G24C
2m468	gagaccgcaactgaaaagttgtTtTCACTTGTCGTAAGACACTTTtGATGggttGAAgttctgcacgtagaagcaaaaggc	2534	633	0.199874	0.24188	3167	A2T	G24T
2m469	gagaccgcaactgaaaagttgtTcTCACTTGTCGTAAGACACTTTGaATGggttGAAgttctgcacgtagaagcaaaaggc	522	2165	0.805731	0.975068	2687	A2C	G25A
2m470	gagaccgcaactgaaaagttgtTcTCACTTGTCGTAAGACACTTTGcATGggttGAAgttctgcacgtagaagcaaaaggc	3552	17	0.00476324	0.00576431	3569	A2C	G25C
2m471	gagaccgcaactgaaaagttgtTcTCACTTGTCGTAAGACACTTTGtATGggttGAAgttctgcacgtagaagcaaaaggc	3403	87	0.0249284	0.0301674	3490	A2C	G25T
2m472	gagaccgcaactgaaaagttgtTgTCACTTGTCGTAAGACACTTTGaATGggttGAAgttctgcacgtagaagcaaaaggc	602	1305	0.684321	0.828141	1907	A2G	G25A
2m473	gagaccgcaactgaaaagttgtTgTCACTTGTCGTAAGACACTTTGcATGggttGAAgttctgcacgtagaagcaaaaggc	868	11	0.0125142	0.0151443	879	A2G	G25C
2m474	gagaccgcaactgaaaagttgtTgTCACTTGTCGTAAGACACTTTGtATGggttGAAgttctgcacgtagaagcaaaaggc	2546	93	0.0352406	0.042647	2639	A2G	G25T
2m475	gagaccgcaactgaaaagttgtTtTCACTTGTCGTAAGACACTTTGaATGggttGAAgttctgcacgtagaagcaaaaggc	431	1695	0.797272	0.964831	2126	A2T	G25A
2m476	gagaccgcaactgaaaagttgtTtTCACTTGTCGTAAGACACTTTGcATGggttGAAgttctgcacgtagaagcaaaaggc	2895	99	0.0330661	0.0400155	2994	A2T	G25C
2m477	gagaccgcaactgaaaagttgtTtTCACTTGTCGTAAGACACTTTGtATGggttGAAgttctgcacgtagaagcaaaaggc	2583	313	0.10808	0.130795	2896	A2T	G25T
2m478	gagaccgcaactgaaaagttgtTcTCACTTGTCGTAAGACACTTTGGcTGggttGAAgttctgcacgtagaagcaaaaggc	3409	780	0.186202	0.225335	4189	A2C	A26C
2m479	gagaccgcaactgaaaagttgtTcTCACTTGTCGTAAGACACTTTGGgTGggttGAAgttctgcacgtagaagcaaaaggc	871	1384	0.613747	0.742736	2255	A2C	A26G
2m480	gagaccgcaactgaaaagttgtTcTCACTTGTCGTAAGACACTTTGGtTGggttGAAgttctgcacgtagaagcaaaaggc	3233	144	0.0426414	0.0516031	3377	A2C	A26T
2m481	gagaccgcaactgaaaagttgtTgTCACTTGTCGTAAGACACTTTGGcTGggttGAAgttctgcacgtagaagcaaaaggc	582	1563	0.728671	0.881813	2145	A2G	A26C
2m482	gagaccgcaactgaaaagttgtTgTCACTTGTCGTAAGACACTTTGGgTGggttGAAgttctgcacgtagaagcaaaaggc	297	953	0.7624	0.92263	1250	A2G	A26G
2m483	gagaccgcaactgaaaagttgtTgTCACTTGTCGTAAGACACTTTGGtTGggttGAAgttctgcacgtagaagcaaaaggc	1838	85	0.0442018	0.0534914	1923	A2G	A26T
2m484	gagaccgcaactgaaaagttgtTtTCACTTGTCGTAAGACACTTTGGcTGggttGAAgttctgcacgtagaagcaaaaggc	891	888	0.499157	0.604062	1779	A2T	A26C
2m485	gagaccgcaactgaaaagttgtTtTCACTTGTCGTAAGACACTTTGGgTGggttGAAgttctgcacgtagaagcaaaaggc	711	194	0.214365	0.259417	905	A2T	A26G
2m486	gagaccgcaactgaaaagttgtTtTCACTTGTCGTAAGACACTTTGGtTGggttGAAgttctgcacgtagaagcaaaaggc	3462	30	0.00859107	0.0103966	3492	A2T	A26T
2m487	gagaccgcaactgaaaagttgtTcTCACTTGTCGTAAGACACTTTGGAaGggttGAAgttctgcacgtagaagcaaaaggc	319	1314	0.804654	0.973764	1633	A2C	T27A
2m488	gagaccgcaactgaaaagttgtTcTCACTTGTCGTAAGACACTTTGGAcGggttGAAgttctgcacgtagaagcaaaaggc	583	1584	0.730964	0.884588	2167	A2C	T27C
2m489	gagaccgcaactgaaaagttgtTcTCACTTGTCGTAAGACACTTTGGAgGggttGAAgttctgcacgtagaagcaaaaggc	70	291	0.806094	0.975507	361	A2C	T27G
2m490	gagaccgcaactgaaaagttgtTgTCACTTGTCGTAAGACACTTTGGAaGggttGAAgttctgcacgtagaagcaaaaggc	252	723	0.741538	0.897384	975	A2G	T27A
2m491	gagaccgcaactgaaaagttgtTgTCACTTGTCGTAAGACACTTTGGAcGggttGAAgttctgcacgtagaagcaaaaggc	134	365	0.731463	0.885191	499	A2G	T27C
2m492	gagaccgcaactgaaaagttgtTgTCACTTGTCGTAAGACACTTTGGAgGggttGAAgttctgcacgtagaagcaaaaggc	301	818	0.73101	0.884643	1119	A2G	T27G
2m493	gagaccgcaactgaaaagttgtTtTCACTTGTCGTAAGACACTTTGGAaGggttGAAgttctgcacgtagaagcaaaaggc	321	1283	0.799875	0.967981	1604	A2T	T27A
2m494	gagaccgcaactgaaaagttgtTtTCACTTGTCGTAAGACACTTTGGAcGggttGAAgttctgcacgtagaagcaaaaggc	638	1445	0.693711	0.839505	2083	A2T	T27C
2m495	gagaccgcaactgaaaagttgtTtTCACTTGTCGTAAGACACTTTGGAgGggttGAAgttctgcacgtagaagcaaaaggc	263	949	0.783003	0.947563	1212	A2T	T27G
2m496	gagaccgcaactgaaaagttgtTcTCACTTGTCGTAAGACACTTTGGATaggttGAAgttctgcacgtagaagcaaaaggc	1405	1065	0.431174	0.521792	2470	A2C	G28A
2m497	gagaccgcaactgaaaagttgtTcTCACTTGTCGTAAGACACTTTGGATcggttGAAgttctgcacgtagaagcaaaaggc	1848	2103	0.53227	0.644135	3951	A2C	G28C
2m498	gagaccgcaactgaaaagttgtTcTCACTTGTCGTAAGACACTTTGGATtggttGAAgttctgcacgtagaagcaaaaggc	1095	1995	0.645631	0.78132	3090	A2C	G28T
2m499	gagaccgcaactgaaaagttgtTgTCACTTGTCGTAAGACACTTTGGATaggttGAAgttctgcacgtagaagcaaaaggc	915	745	0.448795	0.543116	1660	A2G	G28A
2m500	gagaccgcaactgaaaagttgtTgTCACTTGTCGTAAGACACTTTGGATcggttGAAgttctgcacgtagaagcaaaaggc	1652	571	0.25686	0.310843	2223	A2G	G28C
2m501	gagaccgcaactgaaaagttgtTgTCACTTGTCGTAAGACACTTTGGATtggttGAAgttctgcacgtagaagcaaaaggc	1209	1168	0.491376	0.594646	2377	A2G	G28T
2m502	gagaccgcaactgaaaagttgtTtTCACTTGTCGTAAGACACTTTGGATaggttGAAgttctgcacgtagaagcaaaaggc	1704	615	0.265201	0.320936	2319	A2T	G28A
2m503	gagaccgcaactgaaaagttgtTtTCACTTGTCGTAAGACACTTTGGATcggttGAAgttctgcacgtagaagcaaaaggc	759	317	0.29461	0.356526	1076	A2T	G28C
2m504	gagaccgcaactgaaaagttgtTtTCACTTGTCGTAAGACACTTTGGATtggttGAAgttctgcacgtagaagcaaaaggc	750	864	0.535316	0.647821	1614	A2T	G28T
2m505	gagaccgcaactgaaaagttgtTcTCACTTGTCGTAAGACACTTTGGATGggttaAAgttctgcacgtagaagcaaaaggc	843	1559	0.649042	0.785449	2402	A2C	G33A
2m506	gagaccgcaactgaaaagttgtTcTCACTTGTCGTAAGACACTTTGGATGggttcAAgttctgcacgtagaagcaaaaggc	2689	505	0.158109	0.191338	3194	A2C	G33C
2m507	gagaccgcaactgaaaagttgtTcTCACTTGTCGTAAGACACTTTGGATGggtttAAgttctgcacgtagaagcaaaaggc	2948	254	0.0793254	0.0959969	3202	A2C	G33T
2m508	gagaccgcaactgaaaagttgtTgTCACTTGTCGTAAGACACTTTGGATGggttaAAgttctgcacgtagaagcaaaaggc	387	840	0.684597	0.828475	1227	A2G	G33A
2m509	gagaccgcaactgaaaagttgtTgTCACTTGTCGTAAGACACTTTGGATGggttcAAgttctgcacgtagaagcaaaaggc	1300	285	0.179811	0.217601	1585	A2G	G33C
2m510	gagaccgcaactgaaaagttgtTgTCACTTGTCGTAAGACACTTTGGATGggtttAAgttctgcacgtagaagcaaaaggc	617	1045	0.628761	0.760904	1662	A2G	G33T
2m511	gagaccgcaactgaaaagttgtTtTCACTTGTCGTAAGACACTTTGGATGggttaAAgttctgcacgtagaagcaaaaggc	765	868	0.531537	0.643248	1633	A2T	G33A
2m512	gagaccgcaactgaaaagttgtTtTCACTTGTCGTAAGACACTTTGGATGggttcAAgttctgcacgtagaagcaaaaggc	1869	225	0.10745	0.130032	2094	A2T	G33C
2m513	gagaccgcaactgaaaagttgtTtTCACTTGTCGTAAGACACTTTGGATGggtttAAgttctgcacgtagaagcaaaaggc	1795	393	0.179616	0.217365	2188	A2T	G33T
2m514	gagaccgcaactgaaaagttgtTcTCACTTGTCGTAAGACACTTTGGATGggttGcAgttctgcacgtagaagcaaaaggc	3029	70	0.0225879	0.0273351	3099	A2C	A34C
2m515	gagaccgcaactgaaaagttgtTcTCACTTGTCGTAAGACACTTTGGATGggttGgAgttctgcacgtagaagcaaaaggc	2024	63	0.0301869	0.0365311	2087	A2C	A34G
2m516	gagaccgcaactgaaaagttgtTcTCACTTGTCGTAAGACACTTTGGATGggttGtAgttctgcacgtagaagcaaaaggc	1325	68	0.0488155	0.0590748	1393	A2C	A34T
2m517	gagaccgcaactgaaaagttgtTgTCACTTGTCGTAAGACACTTTGGATGggttGcAgttctgcacgtagaagcaaaaggc	1926	138	0.0668605	0.0809122	2064	A2G	A34C
2m518	gagaccgcaactgaaaagttgtTgTCACTTGTCGTAAGACACTTTGGATGggttGgAgttctgcacgtagaagcaaaaggc	1386	128	0.0845443	0.102313	1514	A2G	A34G
2m519	gagaccgcaactgaaaagttgtTgTCACTTGTCGTAAGACACTTTGGATGggttGtAgttctgcacgtagaagcaaaaggc	1932	152	0.0729367	0.0882654	2084	A2G	A34T
2m520	gagaccgcaactgaaaagttgtTtTCACTTGTCGTAAGACACTTTGGATGggttGcAgttctgcacgtagaagcaaaaggc	2404	74	0.0298628	0.0361389	2478	A2T	A34C
2m521	gagaccgcaactgaaaagttgtTtTCACTTGTCGTAAGACACTTTGGATGggttGgAgttctgcacgtagaagcaaaaggc	1776	56	0.0305677	0.036992	1832	A2T	A34G
2m522	gagaccgcaactgaaaagttgtTtTCACTTGTCGTAAGACACTTTGGATGggttGtAgttctgcacgtagaagcaaaaggc	719	47	0.0613577	0.074253	766	A2T	A34T
2m523	gagaccgcaactgaaaagttgtTcTCACTTGTCGTAAGACACTTTGGATGggttGAcgttctgcacgtagaagcaaaaggc	1660	965	0.367619	0.44488	2625	A2C	A35C
2m524	gagaccgcaactgaaaagttgtTcTCACTTGTCGTAAGACACTTTGGATGggttGAggttctgcacgtagaagcaaaaggc	781	1349	0.633333	0.766438	2130	A2C	A35G
2m525	gagaccgcaactgaaaagttgtTcTCACTTGTCGTAAGACACTTTGGATGggttGAtgttctgcacgtagaagcaaaaggc	1488	1817	0.549773	0.665316	3305	A2C	A35T
2m526	gagaccgcaactgaaaagttgtTgTCACTTGTCGTAAGACACTTTGGATGggttGAcgttctgcacgtagaagcaaaaggc	710	1218	0.631743	0.764513	1928	A2G	A35C
2m527	gagaccgcaactgaaaagttgtTgTCACTTGTCGTAAGACACTTTGGATGggttGAggttctgcacgtagaagcaaaaggc	330	1057	0.762076	0.922238	1387	A2G	A35G
2m528	gagaccgcaactgaaaagttgtTgTCACTTGTCGTAAGACACTTTGGATGggttGAtgttctgcacgtagaagcaaaaggc	494	1321	0.727824	0.880787	1815	A2G	A35T
2m529	gagaccgcaactgaaaagttgtTtTCACTTGTCGTAAGACACTTTGGATGggttGAcgttctgcacgtagaagcaaaaggc	1495	940	0.386037	0.467169	2435	A2T	A35C
2m530	gagaccgcaactgaaaagttgtTtTCACTTGTCGTAAGACACTTTGGATGggttGAggttctgcacgtagaagcaaaaggc	282	760	0.729367	0.882654	1042	A2T	A35G
2m531	gagaccgcaactgaaaagttgtTtTCACTTGTCGTAAGACACTTTGGATGggttGAtgttctgcacgtagaagcaaaaggc	1169	1183	0.502976	0.608684	2352	A2T	A35T
2m532	gagaccgcaactgaaaagttgtTAaaACTTGTCGTAAGACACTTTGGATGggttGAAgttctgcacgtagaagcaaaaggc	970	104	0.0968343	0.117185	1074	T3A	C4A
2m533	gagaccgcaactgaaaagttgtTAagACTTGTCGTAAGACACTTTGGATGggttGAAgttctgcacgtagaagcaaaaggc	916	63	0.0643514	0.0778758	979	T3A	C4G
2m534	gagaccgcaactgaaaagttgtTAatACTTGTCGTAAGACACTTTGGATGggttGAAgttctgcacgtagaagcaaaaggc	956	141	0.128532	0.155545	1097	T3A	C4T
2m535	gagaccgcaactgaaaagttgtTAcaACTTGTCGTAAGACACTTTGGATGggttGAAgttctgcacgtagaagcaaaaggc	949	55	0.0547809	0.0662939	1004	T3C	C4A
2m536	gagaccgcaactgaaaagttgtTAcgACTTGTCGTAAGACACTTTGGATGggttGAAgttctgcacgtagaagcaaaaggc	934	82	0.0807087	0.0976708	1016	T3C	C4G
2m537	gagaccgcaactgaaaagttgtTActACTTGTCGTAAGACACTTTGGATGggttGAAgttctgcacgtagaagcaaaaggc	212	921	0.812886	0.983727	1133	T3C	C4T
2m538	gagaccgcaactgaaaagttgtTAgaACTTGTCGTAAGACACTTTGGATGggttGAAgttctgcacgtagaagcaaaaggc	465	164	0.260731	0.315528	629	T3G	C4A
2m539	gagaccgcaactgaaaagttgtTAggACTTGTCGTAAGACACTTTGGATGggttGAAgttctgcacgtagaagcaaaaggc	505	35	0.0648148	0.0784366	540	T3G	C4G
2m540	gagaccgcaactgaaaagttgtTAgtACTTGTCGTAAGACACTTTGGATGggttGAAgttctgcacgtagaagcaaaaggc	970	229	0.190992	0.231132	1199	T3G	C4T
2m541	gagaccgcaactgaaaagttgtTAaCcCTTGTCGTAAGACACTTTGGATGggttGAAgttctgcacgtagaagcaaaaggc	1132	411	0.266364	0.322345	1543	T3A	A5C
2m542	gagaccgcaactgaaaagttgtTAaCgCTTGTCGTAAGACACTTTGGATGggttGAAgttctgcacgtagaagcaaaaggc	795	470	0.371542	0.449627	1265	T3A	A5G
2m543	gagaccgcaactgaaaagttgtTAaCtCTTGTCGTAAGACACTTTGGATGggttGAAgttctgcacgtagaagcaaaaggc	445	263	0.371469	0.449539	708	T3A	A5T
2m544	gagaccgcaactgaaaagttgtTAcCcCTTGTCGTAAGACACTTTGGATGggttGAAgttctgcacgtagaagcaaaaggc	218	635	0.744431	0.900885	853	T3C	A5C
2m545	gagaccgcaactgaaaagttgtTAcCgCTTGTCGTAAGACACTTTGGATGggttGAAgttctgcacgtagaagcaaaaggc	267	1039	0.795559	0.962758	1306	T3C	A5G
2m546	gagaccgcaactgaaaagttgtTAcCtCTTGTCGTAAGACACTTTGGATGggttGAAgttctgcacgtagaagcaaaaggc	326	1118	0.774238	0.936956	1444	T3C	A5T
2m547	gagaccgcaactgaaaagttgtTAgCcCTTGTCGTAAGACACTTTGGATGggttGAAgttctgcacgtagaagcaaaaggc	160	383	0.705341	0.853579	543	T3G	A5C
2m548	gagaccgcaactgaaaagttgtTAgCgCTTGTCGTAAGACACTTTGGATGggttGAAgttctgcacgtagaagcaaaaggc	693	532	0.434286	0.525557	1225	T3G	A5G
2m549	gagaccgcaactgaaaagttgtTAgCtCTTGTCGTAAGACACTTTGGATGggttGAAgttctgcacgtagaagcaaaaggc	151	362	0.705653	0.853957	513	T3G	A5T
2m550	gagaccgcaactgaaaagttgtTAaCAaTTGTCGTAAGACACTTTGGATGggttGAAgttctgcacgtagaagcaaaaggc	681	447	0.396277	0.47956	1128	T3A	C6A
2m551	gagaccgcaactgaaaagttgtTAaCAgTTGTCGTAAGACACTTTGGATGggttGAAgttctgcacgtagaagcaaaaggc	526	398	0.430736	0.521262	924	T3A	C6G
2m552	gagaccgcaactgaaaagttgtTAaCAtTTGTCGTAAGACACTTTGGATGggttGAAgttctgcacgtagaagcaaaaggc	400	998	0.713877	0.863909	1398	T3A	C6T
2m553	gagaccgcaactgaaaagttgtTAcCAaTTGTCGTAAGACACTTTGGATGggttGAAgttctgcacgtagaagcaaaaggc	166	359	0.68381	0.827523	525	T3C	C6A
2m554	gagaccgcaactgaaaagttgtTAcCAgTTGTCGTAAGACACTTTGGATGggttGAAgttctgcacgtagaagcaaaaggc	236	839	0.780465	0.944492	1075	T3C	C6G
2m555	gagaccgcaactgaaaagttgtTAcCAtTTGTCGTAAGACACTTTGGATGggttGAAgttctgcacgtagaagcaaaaggc	163	666	0.803378	0.97222	829	T3C	C6T
2m556	gagaccgcaactgaaaagttgtTAgCAaTTGTCGTAAGACACTTTGGATGggttGAAgttctgcacgtagaagcaaaaggc	629	335	0.34751	0.420545	964	T3G	C6A
2m557	gagaccgcaactgaaaagttgtTAgCAgTTGTCGTAAGACACTTTGGATGggttGAAgttctgcacgtagaagcaaaaggc	451	531	0.540733	0.654377	982	T3G	C6G
2m558	gagaccgcaactgaaaagttgtTAgCAtTTGTCGTAAGACACTTTGGATGggttGAAgttctgcacgtagaagcaaaaggc	197	409	0.674917	0.816762	606	T3G	C6T
2m559	gagaccgcaactgaaaagttgtTAaCACaTGTCGTAAGACACTTTGGATGggttGAAgttctgcacgtagaagcaaaaggc	405	565	0.582474	0.70489	970	T3A	T7A
2m560	gagaccgcaactgaaaagttgtTAaCACcTGTCGTAAGACACTTTGGATGggttGAAgttctgcacgtagaagcaaaaggc	784	180	0.186722	0.225964	964	T3A	T7C
2m561	gagaccgcaactgaaaagttgtTAaCACgTGTCGTAAGACACTTTGGATGggttGAAgttctgcacgtagaagcaaaaggc	321	718	0.691049	0.836284	1039	T3A	T7G
2m562	gagaccgcaactgaaaagttgtTAcCACaTGTCGTAAGACACTTTGGATGggttGAAgttctgcacgtagaagcaaaaggc	115	351	0.753219	0.911519	466	T3C	T7A
2m563	gagaccgcaactgaaaagttgtTAcCACcTGTCGTAAGACACTTTGGATGggttGAAgttctgcacgtagaagcaaaaggc	235	836	0.780579	0.944629	1071	T3C	T7C
2m564	gagaccgcaactgaaaagttgtTAcCACgTGTCGTAAGACACTTTGGATGggttGAAgttctgcacgtagaagcaaaaggc	272	983	0.783267	0.947882	1255	T3C	T7G
2m565	gagaccgcaactgaaaagttgtTAgCACaTGTCGTAAGACACTTTGGATGggttGAAgttctgcacgtagaagcaaaaggc	250	853	0.773345	0.935876	1103	T3G	T7A
2m566	gagaccgcaactgaaaagttgtTAgCACcTGTCGTAAGACACTTTGGATGggttGAAgttctgcacgtagaagcaaaaggc	704	441	0.385153	0.466099	1145	T3G	T7C
2m567	gagaccgcaactgaaaagttgtTAgCACgTGTCGTAAGACACTTTGGATGggttGAAgttctgcacgtagaagcaaaaggc	290	723	0.713722	0.863721	1013	T3G	T7G
2m568	gagaccgcaactgaaaagttgtTAaCACTaGTCGTAAGACACTTTGGATGggttGAAgttctgcacgtagaagcaaaaggc	249	117	0.319672	0.386856	366	T3A	T8A
2m569	gagaccgcaactgaaaagttgtTAaCACTcGTCGTAAGACACTTTGGATGggttGAAgttctgcacgtagaagcaaaaggc	974	272	0.218299	0.264177	1246	T3A	T8C
2m570	gagaccgcaactgaaaagttgtTAaCACTgGTCGTAAGACACTTTGGATGggttGAAgttctgcacgtagaagcaaaaggc	571	489	0.461321	0.558274	1060	T3A	T8G
2m571	gagaccgcaactgaaaagttgtTAcCACTaGTCGTAAGACACTTTGGATGggttGAAgttctgcacgtagaagcaaaaggc	212	637	0.750294	0.90798	849	T3C	T8A
2m572	gagaccgcaactgaaaagttgtTAcCACTcGTCGTAAGACACTTTGGATGggttGAAgttctgcacgtagaagcaaaaggc	92	278	0.751351	0.909259	370	T3C	T8C
2m573	gagaccgcaactgaaaagttgtTAcCACTgGTCGTAAGACACTTTGGATGggttGAAgttctgcacgtagaagcaaaaggc	749	145	0.162192	0.19628	894	T3C	T8G
2m574	gagaccgcaactgaaaagttgtTAgCACTaGTCGTAAGACACTTTGGATGggttGAAgttctgcacgtagaagcaaaaggc	281	580	0.673635	0.81521	861	T3G	T8A
2m575	gagaccgcaactgaaaagttgtTAgCACTcGTCGTAAGACACTTTGGATGggttGAAgttctgcacgtagaagcaaaaggc	557	330	0.372041	0.450231	887	T3G	T8C
2m576	gagaccgcaactgaaaagttgtTAgCACTgGTCGTAAGACACTTTGGATGggttGAAgttctgcacgtagaagcaaaaggc	206	712	0.775599	0.938603	918	T3G	T8G
2m577	gagaccgcaactgaaaagttgtTAaCACTTaTCGTAAGACACTTTGGATGggttGAAgttctgcacgtagaagcaaaaggc	905	47	0.0493697	0.0597456	952	T3A	G9A
2m578	gagaccgcaactgaaaagttgtTAaCACTTcTCGTAAGACACTTTGGATGggttGAAgttctgcacgtagaagcaaaaggc	795	28	0.0340219	0.0411721	823	T3A	G9C
2m579	gagaccgcaactgaaaagttgtTAaCACTTtTCGTAAGACACTTTGGATGggttGAAgttctgcacgtagaagcaaaaggc	1194	38	0.0308442	0.0373265	1232	T3A	G9T
2m580	gagaccgcaactgaaaagttgtTAcCACTTaTCGTAAGACACTTTGGATGggttGAAgttctgcacgtagaagcaaaaggc	252	724	0.741803	0.897705	976	T3C	G9A
2m581	gagaccgcaactgaaaagttgtTAcCACTTcTCGTAAGACACTTTGGATGggttGAAgttctgcacgtagaagcaaaaggc	666	750	0.529661	0.640977	1416	T3C	G9C
2m582	gagaccgcaactgaaaagttgtTAcCACTTtTCGTAAGACACTTTGGATGggttGAAgttctgcacgtagaagcaaaaggc	547	659	0.546434	0.661276	1206	T3C	G9T
2m583	gagaccgcaactgaaaagttgtTAgCACTTaTCGTAAGACACTTTGGATGggttGAAgttctgcacgtagaagcaaaaggc	892	84	0.0860656	0.104154	976	T3G	G9A
2m584	gagaccgcaactgaaaagttgtTAgCACTTcTCGTAAGACACTTTGGATGggttGAAgttctgcacgtagaagcaaaaggc	1336	88	0.0617978	0.0747855	1424	T3G	G9C
2m585	gagaccgcaactgaaaagttgtTAgCACTTtTCGTAAGACACTTTGGATGggttGAAgttctgcacgtagaagcaaaaggc	1290	112	0.0798859	0.0966751	1402	T3G	G9T
2m586	gagaccgcaactgaaaagttgtTAaCACTTGaCGTAAGACACTTTGGATGggttGAAgttctgcacgtagaagcaaaaggc	810	84	0.0939597	0.113707	894	T3A	T10A
2m587	gagaccgcaactgaaaagttgtTAaCACTTGcCGTAAGACACTTTGGATGggttGAAgttctgcacgtagaagcaaaaggc	1187	202	0.145428	0.175992	1389	T3A	T10C
2m588	gagaccgcaactgaaaagttgtTAaCACTTGgCGTAAGACACTTTGGATGggttGAAgttctgcacgtagaagcaaaaggc	672	100	0.129534	0.156757	772	T3A	T10G
2m589	gagaccgcaactgaaaagttgtTAcCACTTGaCGTAAGACACTTTGGATGggttGAAgttctgcacgtagaagcaaaaggc	252	736	0.744939	0.9015	988	T3C	T10A
2m590	gagaccgcaactgaaaagttgtTAcCACTTGcCGTAAGACACTTTGGATGggttGAAgttctgcacgtagaagcaaaaggc	131	419	0.761818	0.921926	550	T3C	T10C
2m591	gagaccgcaactgaaaagttgtTAcCACTTGgCGTAAGACACTTTGGATGggttGAAgttctgcacgtagaagcaaaaggc	224	540	0.706806	0.855352	764	T3C	T10G
2m592	gagaccgcaactgaaaagttgtTAgCACTTGaCGTAAGACACTTTGGATGggttGAAgttctgcacgtagaagcaaaaggc	696	333	0.323615	0.391628	1029	T3G	T10A
2m593	gagaccgcaactgaaaagttgtTAgCACTTGcCGTAAGACACTTTGGATGggttGAAgttctgcacgtagaagcaaaaggc	787	450	0.363783	0.440238	1237	T3G	T10C
2m594	gagaccgcaactgaaaagttgtTAgCACTTGgCGTAAGACACTTTGGATGggttGAAgttctgcacgtagaagcaaaaggc	275	114	0.293059	0.35465	389	T3G	T10G
2m595	gagaccgcaactgaaaagttgtTAaCACTTGTaGTAAGACACTTTGGATGggttGAAgttctgcacgtagaagcaaaaggc	697	162	0.188591	0.228227	859	T3A	C11A
2m596	gagaccgcaactgaaaagttgtTAaCACTTGTgGTAAGACACTTTGGATGggttGAAgttctgcacgtagaagcaaaaggc	659	196	0.22924	0.277418	855	T3A	C11G
2m597	gagaccgcaactgaaaagttgtTAaCACTTGTtGTAAGACACTTTGGATGggttGAAgttctgcacgtagaagcaaaaggc	544	486	0.471845	0.57101	1030	T3A	C11T
2m598	gagaccgcaactgaaaagttgtTAcCACTTGTaGTAAGACACTTTGGATGggttGAAgttctgcacgtagaagcaaaaggc	141	472	0.769984	0.931808	613	T3C	C11A
2m599	gagaccgcaactgaaaagttgtTAcCACTTGTgGTAAGACACTTTGGATGggttGAAgttctgcacgtagaagcaaaaggc	1169	197	0.144217	0.174526	1366	T3C	C11G
2m600	gagaccgcaactgaaaagttgtTAcCACTTGTtGTAAGACACTTTGGATGggttGAAgttctgcacgtagaagcaaaaggc	286	1049	0.785768	0.950909	1335	T3C	C11T
2m601	gagaccgcaactgaaaagttgtTAgCACTTGTaGTAAGACACTTTGGATGggttGAAgttctgcacgtagaagcaaaaggc	239	265	0.525794	0.636297	504	T3G	C11A
2m602	gagaccgcaactgaaaagttgtTAgCACTTGTgGTAAGACACTTTGGATGggttGAAgttctgcacgtagaagcaaaaggc	494	568	0.53484	0.647245	1062	T3G	C11G
2m603	gagaccgcaactgaaaagttgtTAgCACTTGTtGTAAGACACTTTGGATGggttGAAgttctgcacgtagaagcaaaaggc	160	380	0.703704	0.851598	540	T3G	C11T
2m604	gagaccgcaactgaaaagttgtTAaCACTTGTCaTAAGACACTTTGGATGggttGAAgttctgcacgtagaagcaaaaggc	364	955	0.724033	0.8762	1319	T3A	G12A
2m605	gagaccgcaactgaaaagttgtTAaCACTTGTCcTAAGACACTTTGGATGggttGAAgttctgcacgtagaagcaaaaggc	275	299	0.520906	0.630382	574	T3A	G12C
2m606	gagaccgcaactgaaaagttgtTAaCACTTGTCtTAAGACACTTTGGATGggttGAAgttctgcacgtagaagcaaaaggc	398	1012	0.71773	0.868573	1410	T3A	G12T
2m607	gagaccgcaactgaaaagttgtTAcCACTTGTCaTAAGACACTTTGGATGggttGAAgttctgcacgtagaagcaaaaggc	225	894	0.798928	0.966834	1119	T3C	G12A
2m608	gagaccgcaactgaaaagttgtTAcCACTTGTCcTAAGACACTTTGGATGggttGAAgttctgcacgtagaagcaaaaggc	284	1104	0.795389	0.962552	1388	T3C	G12C
2m609	gagaccgcaactgaaaagttgtTAcCACTTGTCtTAAGACACTTTGGATGggttGAAgttctgcacgtagaagcaaaaggc	300	1099	0.785561	0.950659	1399	T3C	G12T
2m610	gagaccgcaactgaaaagttgtTAgCACTTGTCaTAAGACACTTTGGATGggttGAAgttctgcacgtagaagcaaaaggc	302	1013	0.770342	0.932241	1315	T3G	G12A
2m611	gagaccgcaactgaaaagttgtTAgCACTTGTCcTAAGACACTTTGGATGggttGAAgttctgcacgtagaagcaaaaggc	135	379	0.737354	0.89232	514	T3G	G12C
2m612	gagaccgcaactgaaaagttgtTAgCACTTGTCtTAAGACACTTTGGATGggttGAAgttctgcacgtagaagcaaaaggc	162	449	0.734861	0.889303	611	T3G	G12T
2m613	gagaccgcaactgaaaagttgtTAaCACTTGTCGaAAGACACTTTGGATGggttGAAgttctgcacgtagaagcaaaaggc	240	722	0.75052	0.908253	962	T3A	T13A
2m614	gagaccgcaactgaaaagttgtTAaCACTTGTCGcAAGACACTTTGGATGggttGAAgttctgcacgtagaagcaaaaggc	265	846	0.761476	0.921512	1111	T3A	T13C
2m615	gagaccgcaactgaaaagttgtTAaCACTTGTCGgAAGACACTTTGGATGggttGAAgttctgcacgtagaagcaaaaggc	224	724	0.763713	0.924219	948	T3A	T13G
2m616	gagaccgcaactgaaaagttgtTAcCACTTGTCGaAAGACACTTTGGATGggttGAAgttctgcacgtagaagcaaaaggc	271	965	0.780744	0.94483	1236	T3C	T13A
2m617	gagaccgcaactgaaaagttgtTAcCACTTGTCGcAAGACACTTTGGATGggttGAAgttctgcacgtagaagcaaaaggc	282	947	0.770545	0.932487	1229	T3C	T13C
2m618	gagaccgcaactgaaaagttgtTAcCACTTGTCGgAAGACACTTTGGATGggttGAAgttctgcacgtagaagcaaaaggc	95	382	0.800839	0.969147	477	T3C	T13G
2m619	gagaccgcaactgaaaagttgtTAgCACTTGTCGaAAGACACTTTGGATGggttGAAgttctgcacgtagaagcaaaaggc	198	732	0.787097	0.952517	930	T3G	T13A
2m620	gagaccgcaactgaaaagttgtTAgCACTTGTCGcAAGACACTTTGGATGggttGAAgttctgcacgtagaagcaaaaggc	279	1021	0.785385	0.950445	1300	T3G	T13C
2m621	gagaccgcaactgaaaagttgtTAgCACTTGTCGgAAGACACTTTGGATGggttGAAgttctgcacgtagaagcaaaaggc	209	859	0.804307	0.973345	1068	T3G	T13G
2m622	gagaccgcaactgaaaagttgtTAaCACTTGTCGTcAGACACTTTGGATGggttGAAgttctgcacgtagaagcaaaaggc	239	517	0.683862	0.827587	756	T3A	A14C
2m623	gagaccgcaactgaaaagttgtTAaCACTTGTCGTgAGACACTTTGGATGggttGAAgttctgcacgtagaagcaaaaggc	112	366	0.76569	0.926612	478	T3A	A14G
2m624	gagaccgcaactgaaaagttgtTAaCACTTGTCGTtAGACACTTTGGATGggttGAAgttctgcacgtagaagcaaaaggc	295	895	0.752101	0.910166	1190	T3A	A14T
2m625	gagaccgcaactgaaaagttgtTAcCACTTGTCGTcAGACACTTTGGATGggttGAAgttctgcacgtagaagcaaaaggc	335	1125	0.770548	0.93249	1460	T3C	A14C
2m626	gagaccgcaactgaaaagttgtTAcCACTTGTCGTgAGACACTTTGGATGggttGAAgttctgcacgtagaagcaaaaggc	83	369	0.816372	0.987945	452	T3C	A14G
2m627	gagaccgcaactgaaaagttgtTAcCACTTGTCGTtAGACACTTTGGATGggttGAAgttctgcacgtagaagcaaaaggc	313	1196	0.792578	0.95915	1509	T3C	A14T
2m628	gagaccgcaactgaaaagttgtTAgCACTTGTCGTcAGACACTTTGGATGggttGAAgttctgcacgtagaagcaaaaggc	299	1002	0.770177	0.932041	1301	T3G	A14C
2m629	gagaccgcaactgaaaagttgtTAgCACTTGTCGTgAGACACTTTGGATGggttGAAgttctgcacgtagaagcaaaaggc	237	920	0.79516	0.962275	1157	T3G	A14G
2m630	gagaccgcaactgaaaagttgtTAgCACTTGTCGTtAGACACTTTGGATGggttGAAgttctgcacgtagaagcaaaaggc	276	1069	0.794796	0.961834	1345	T3G	A14T
2m631	gagaccgcaactgaaaagttgtTAaCACTTGTCGTAcGACACTTTGGATGggttGAAgttctgcacgtagaagcaaaaggc	325	945	0.744094	0.900477	1270	T3A	A15C
2m632	gagaccgcaactgaaaagttgtTAaCACTTGTCGTAgGACACTTTGGATGggttGAAgttctgcacgtagaagcaaaaggc	215	726	0.77152	0.933666	941	T3A	A15G
2m633	gagaccgcaactgaaaagttgtTAaCACTTGTCGTAtGACACTTTGGATGggttGAAgttctgcacgtagaagcaaaaggc	146	505	0.77573	0.938761	651	T3A	A15T
2m634	gagaccgcaactgaaaagttgtTAcCACTTGTCGTAcGACACTTTGGATGggttGAAgttctgcacgtagaagcaaaaggc	189	617	0.765509	0.926392	806	T3C	A15C
2m635	gagaccgcaactgaaaagttgtTAcCACTTGTCGTAgGACACTTTGGATGggttGAAgttctgcacgtagaagcaaaaggc	252	1087	0.8118	0.982412	1339	T3C	A15G
2m636	gagaccgcaactgaaaagttgtTAcCACTTGTCGTAtGACACTTTGGATGggttGAAgttctgcacgtagaagcaaaaggc	310	1126	0.784123	0.948918	1436	T3C	A15T
2m637	gagaccgcaactgaaaagttgtTAgCACTTGTCGTAcGACACTTTGGATGggttGAAgttctgcacgtagaagcaaaaggc	289	902	0.757347	0.916515	1191	T3G	A15C
2m638	gagaccgcaactgaaaagttgtTAgCACTTGTCGTAgGACACTTTGGATGggttGAAgttctgcacgtagaagcaaaaggc	242	1007	0.806245	0.97569	1249	T3G	A15G
2m639	gagaccgcaactgaaaagttgtTAgCACTTGTCGTAtGACACTTTGGATGggttGAAgttctgcacgtagaagcaaaaggc	215	906	0.808207	0.978064	1121	T3G	A15T
2m640	gagaccgcaactgaaaagttgtTAaCACTTGTCGTAAaACACTTTGGATGggttGAAgttctgcacgtagaagcaaaaggc	291	159	0.353333	0.427592	450	T3A	G16A
2m641	gagaccgcaactgaaaagttgtTAaCACTTGTCGTAAcACACTTTGGATGggttGAAgttctgcacgtagaagcaaaaggc	450	41	0.0835031	0.101052	491	T3A	G16C
2m642	gagaccgcaactgaaaagttgtTAaCACTTGTCGTAAtACACTTTGGATGggttGAAgttctgcacgtagaagcaaaaggc	840	503	0.374535	0.453249	1343	T3A	G16T
2m643	gagaccgcaactgaaaagttgtTAcCACTTGTCGTAAaACACTTTGGATGggttGAAgttctgcacgtagaagcaaaaggc	80	326	0.802956	0.971709	406	T3C	G16A
2m644	gagaccgcaactgaaaagttgtTAcCACTTGTCGTAAcACACTTTGGATGggttGAAgttctgcacgtagaagcaaaaggc	1453	105	0.0673941	0.081558	1558	T3C	G16C
2m645	gagaccgcaactgaaaagttgtTAcCACTTGTCGTAAtACACTTTGGATGggttGAAgttctgcacgtagaagcaaaaggc	173	512	0.747445	0.904532	685	T3C	G16T
2m646	gagaccgcaactgaaaagttgtTAgCACTTGTCGTAAaACACTTTGGATGggttGAAgttctgcacgtagaagcaaaaggc	381	794	0.675745	0.817763	1175	T3G	G16A
2m647	gagaccgcaactgaaaagttgtTAgCACTTGTCGTAAcACACTTTGGATGggttGAAgttctgcacgtagaagcaaaaggc	490	97	0.165247	0.199976	587	T3G	G16C
2m648	gagaccgcaactgaaaagttgtTAgCACTTGTCGTAAtACACTTTGGATGggttGAAgttctgcacgtagaagcaaaaggc	486	938	0.658708	0.797145	1424	T3G	G16T
2m649	gagaccgcaactgaaaagttgtTAaCACTTGTCGTAAGcCACTTTGGATGggttGAAgttctgcacgtagaagcaaaaggc	460	132	0.222973	0.269834	592	T3A	A17C
2m650	gagaccgcaactgaaaagttgtTAaCACTTGTCGTAAGgCACTTTGGATGggttGAAgttctgcacgtagaagcaaaaggc	221	665	0.750564	0.908307	886	T3A	A17G
2m651	gagaccgcaactgaaaagttgtTAaCACTTGTCGTAAGtCACTTTGGATGggttGAAgttctgcacgtagaagcaaaaggc	845	289	0.25485	0.308411	1134	T3A	A17T
2m652	gagaccgcaactgaaaagttgtTAcCACTTGTCGTAAGcCACTTTGGATGggttGAAgttctgcacgtagaagcaaaaggc	394	1130	0.74147	0.897301	1524	T3C	A17C
2m653	gagaccgcaactgaaaagttgtTAcCACTTGTCGTAAGgCACTTTGGATGggttGAAgttctgcacgtagaagcaaaaggc	235	865	0.786364	0.95163	1100	T3C	A17G
2m654	gagaccgcaactgaaaagttgtTAcCACTTGTCGTAAGtCACTTTGGATGggttGAAgttctgcacgtagaagcaaaaggc	121	397	0.766409	0.927482	518	T3C	A17T
2m655	gagaccgcaactgaaaagttgtTAgCACTTGTCGTAAGcCACTTTGGATGggttGAAgttctgcacgtagaagcaaaaggc	776	461	0.372676	0.450999	1237	T3G	A17C
2m656	gagaccgcaactgaaaagttgtTAgCACTTGTCGTAAGgCACTTTGGATGggttGAAgttctgcacgtagaagcaaaaggc	211	664	0.758857	0.918343	875	T3G	A17G
2m657	gagaccgcaactgaaaagttgtTAgCACTTGTCGTAAGtCACTTTGGATGggttGAAgttctgcacgtagaagcaaaaggc	688	445	0.392763	0.475308	1133	T3G	A17T
2m658	gagaccgcaactgaaaagttgtTAaCACTTGTCGTAAGAaACTTTGGATGggttGAAgttctgcacgtagaagcaaaaggc	362	56	0.133971	0.162127	418	T3A	C18A
2m659	gagaccgcaactgaaaagttgtTAaCACTTGTCGTAAGAgACTTTGGATGggttGAAgttctgcacgtagaagcaaaaggc	799	275	0.256052	0.309865	1074	T3A	C18G
2m660	gagaccgcaactgaaaagttgtTAaCACTTGTCGTAAGAtACTTTGGATGggttGAAgttctgcacgtagaagcaaaaggc	164	300	0.646552	0.782434	464	T3A	C18T
2m661	gagaccgcaactgaaaagttgtTAcCACTTGTCGTAAGAaACTTTGGATGggttGAAgttctgcacgtagaagcaaaaggc	449	495	0.524364	0.634568	944	T3C	C18A
2m662	gagaccgcaactgaaaagttgtTAcCACTTGTCGTAAGAgACTTTGGATGggttGAAgttctgcacgtagaagcaaaaggc	594	361	0.37801	0.457455	955	T3C	C18G
2m663	gagaccgcaactgaaaagttgtTAcCACTTGTCGTAAGAtACTTTGGATGggttGAAgttctgcacgtagaagcaaaaggc	116	524	0.81875	0.990823	640	T3C	C18T
2m664	gagaccgcaactgaaaagttgtTAgCACTTGTCGTAAGAaACTTTGGATGggttGAAgttctgcacgtagaagcaaaaggc	879	261	0.228947	0.277064	1140	T3G	C18A
2m665	gagaccgcaactgaaaagttgtTAgCACTTGTCGTAAGAgACTTTGGATGggttGAAgttctgcacgtagaagcaaaaggc	386	532	0.579521	0.701316	918	T3G	C18G
2m666	gagaccgcaactgaaaagttgtTAgCACTTGTCGTAAGAtACTTTGGATGggttGAAgttctgcacgtagaagcaaaaggc	303	828	0.732095	0.885957	1131	T3G	C18T
2m667	gagaccgcaactgaaaagttgtTAaCACTTGTCGTAAGACcCTTTGGATGggttGAAgttctgcacgtagaagcaaaaggc	1878	67	0.0344473	0.0416869	1945	T3A	A19C
2m668	gagaccgcaactgaaaagttgtTAaCACTTGTCGTAAGACgCTTTGGATGggttGAAgttctgcacgtagaagcaaaaggc	680	491	0.4193	0.507422	1171	T3A	A19G
2m669	gagaccgcaactgaaaagttgtTAaCACTTGTCGTAAGACtCTTTGGATGggttGAAgttctgcacgtagaagcaaaaggc	217	308	0.586667	0.709964	525	T3A	A19T
2m670	gagaccgcaactgaaaagttgtTAcCACTTGTCGTAAGACcCTTTGGATGggttGAAgttctgcacgtagaagcaaaaggc	858	919	0.517164	0.625854	1777	T3C	A19C
2m671	gagaccgcaactgaaaagttgtTAcCACTTGTCGTAAGACgCTTTGGATGggttGAAgttctgcacgtagaagcaaaaggc	253	787	0.756731	0.915769	1040	T3C	A19G
2m672	gagaccgcaactgaaaagttgtTAcCACTTGTCGTAAGACtCTTTGGATGggttGAAgttctgcacgtagaagcaaaaggc	269	1223	0.819705	0.991979	1492	T3C	A19T
2m673	gagaccgcaactgaaaagttgtTAgCACTTGTCGTAAGACcCTTTGGATGggttGAAgttctgcacgtagaagcaaaaggc	1469	148	0.0915275	0.110763	1617	T3G	A19C
2m674	gagaccgcaactgaaaagttgtTAgCACTTGTCGTAAGACgCTTTGGATGggttGAAgttctgcacgtagaagcaaaaggc	511	494	0.491542	0.594847	1005	T3G	A19G
2m675	gagaccgcaactgaaaagttgtTAgCACTTGTCGTAAGACtCTTTGGATGggttGAAgttctgcacgtagaagcaaaaggc	540	1056	0.661654	0.800711	1596	T3G	A19T
2m676	gagaccgcaactgaaaagttgtTAaCACTTGTCGTAAGACAaTTTGGATGggttGAAgttctgcacgtagaagcaaaaggc	433	814	0.652767	0.789956	1247	T3A	C20A
2m677	gagaccgcaactgaaaagttgtTAaCACTTGTCGTAAGACAgTTTGGATGggttGAAgttctgcacgtagaagcaaaaggc	497	614	0.552655	0.668804	1111	T3A	C20G
2m678	gagaccgcaactgaaaagttgtTAaCACTTGTCGTAAGACAtTTTGGATGggttGAAgttctgcacgtagaagcaaaaggc	286	1046	0.785285	0.950325	1332	T3A	C20T
2m679	gagaccgcaactgaaaagttgtTAcCACTTGTCGTAAGACAaTTTGGATGggttGAAgttctgcacgtagaagcaaaaggc	158	548	0.776204	0.939335	706	T3C	C20A
2m680	gagaccgcaactgaaaagttgtTAcCACTTGTCGTAAGACAgTTTGGATGggttGAAgttctgcacgtagaagcaaaaggc	279	930	0.769231	0.930896	1209	T3C	C20G
2m681	gagaccgcaactgaaaagttgtTAcCACTTGTCGTAAGACAtTTTGGATGggttGAAgttctgcacgtagaagcaaaaggc	302	1237	0.803769	0.972693	1539	T3C	C20T
2m682	gagaccgcaactgaaaagttgtTAgCACTTGTCGTAAGACAaTTTGGATGggttGAAgttctgcacgtagaagcaaaaggc	222	623	0.737278	0.892228	845	T3G	C20A
2m683	gagaccgcaactgaaaagttgtTAgCACTTGTCGTAAGACAgTTTGGATGggttGAAgttctgcacgtagaagcaaaaggc	275	771	0.737094	0.892005	1046	T3G	C20G
2m684	gagaccgcaactgaaaagttgtTAgCACTTGTCGTAAGACAtTTTGGATGggttGAAgttctgcacgtagaagcaaaaggc	96	378	0.797468	0.965069	474	T3G	C20T
2m685	gagaccgcaactgaaaagttgtTAaCACTTGTCGTAAGACACaTTGGATGggttGAAgttctgcacgtagaagcaaaaggc	489	421	0.462637	0.559868	910	T3A	T21A
2m686	gagaccgcaactgaaaagttgtTAaCACTTGTCGTAAGACACcTTGGATGggttGAAgttctgcacgtagaagcaaaaggc	735	295	0.286408	0.346601	1030	T3A	T21C
2m687	gagaccgcaactgaaaagttgtTAaCACTTGTCGTAAGACACgTTGGATGggttGAAgttctgcacgtagaagcaaaaggc	346	574	0.623913	0.755038	920	T3A	T21G
2m688	gagaccgcaactgaaaagttgtTAcCACTTGTCGTAAGACACaTTGGATGggttGAAgttctgcacgtagaagcaaaaggc	378	719	0.655424	0.793171	1097	T3C	T21A
2m689	gagaccgcaactgaaaagttgtTAcCACTTGTCGTAAGACACcTTGGATGggttGAAgttctgcacgtagaagcaaaaggc	316	858	0.730835	0.884431	1174	T3C	T21C
2m690	gagaccgcaactgaaaagttgtTAcCACTTGTCGTAAGACACgTTGGATGggttGAAgttctgcacgtagaagcaaaaggc	211	845	0.800189	0.968361	1056	T3C	T21G
2m691	gagaccgcaactgaaaagttgtTAgCACTTGTCGTAAGACACaTTGGATGggttGAAgttctgcacgtagaagcaaaaggc	283	613	0.684152	0.827937	896	T3G	T21A
2m692	gagaccgcaactgaaaagttgtTAgCACTTGTCGTAAGACACcTTGGATGggttGAAgttctgcacgtagaagcaaaaggc	597	414	0.409496	0.495557	1011	T3G	T21C
2m693	gagaccgcaactgaaaagttgtTAgCACTTGTCGTAAGACACgTTGGATGggttGAAgttctgcacgtagaagcaaaaggc	400	424	0.514563	0.622706	824	T3G	T21G
2m694	gagaccgcaactgaaaagttgtTAaCACTTGTCGTAAGACACTaTGGATGggttGAAgttctgcacgtagaagcaaaaggc	199	637	0.761962	0.9221	836	T3A	T22A
2m695	gagaccgcaactgaaaagttgtTAaCACTTGTCGTAAGACACTcTGGATGggttGAAgttctgcacgtagaagcaaaaggc	148	227	0.605333	0.732553	375	T3A	T22C
2m696	gagaccgcaactgaaaagttgtTAaCACTTGTCGTAAGACACTgTGGATGggttGAAgttctgcacgtagaagcaaaaggc	918	122	0.117308	0.141962	1040	T3A	T22G
2m697	gagaccgcaactgaaaagttgtTAcCACTTGTCGTAAGACACTaTGGATGggttGAAgttctgcacgtagaagcaaaaggc	211	784	0.78794	0.953537	995	T3C	T22A
2m698	gagaccgcaactgaaaagttgtTAcCACTTGTCGTAAGACACTcTGGATGggttGAAgttctgcacgtagaagcaaaaggc	332	1083	0.765371	0.926225	1415	T3C	T22C
2m699	gagaccgcaactgaaaagttgtTAcCACTTGTCGTAAGACACTgTGGATGggttGAAgttctgcacgtagaagcaaaaggc	1213	31	0.0249196	0.0301569	1244	T3C	T22G
2m700	gagaccgcaactgaaaagttgtTAgCACTTGTCGTAAGACACTaTGGATGggttGAAgttctgcacgtagaagcaaaaggc	131	368	0.737475	0.892467	499	T3G	T22A
2m701	gagaccgcaactgaaaagttgtTAgCACTTGTCGTAAGACACTcTGGATGggttGAAgttctgcacgtagaagcaaaaggc	256	732	0.740891	0.8966	988	T3G	T22C
2m702	gagaccgcaactgaaaagttgtTAgCACTTGTCGTAAGACACTgTGGATGggttGAAgttctgcacgtagaagcaaaaggc	462	417	0.474403	0.574106	879	T3G	T22G
2m703	gagaccgcaactgaaaagttgtTAaCACTTGTCGTAAGACACTTaGGATGggttGAAgttctgcacgtagaagcaaaaggc	430	12	0.0271493	0.0328552	442	T3A	T23A
2m704	gagaccgcaactgaaaagttgtTAaCACTTGTCGTAAGACACTTcGGATGggttGAAgttctgcacgtagaagcaaaaggc	1231	23	0.0183413	0.022196	1254	T3A	T23C
2m705	gagaccgcaactgaaaagttgtTAaCACTTGTCGTAAGACACTTgGGATGggttGAAgttctgcacgtagaagcaaaaggc	769	23	0.0290404	0.0351437	792	T3A	T23G
2m706	gagaccgcaactgaaaagttgtTAcCACTTGTCGTAAGACACTTaGGATGggttGAAgttctgcacgtagaagcaaaaggc	570	238	0.294554	0.35646	808	T3C	T23A
2m707	gagaccgcaactgaaaagttgtTAcCACTTGTCGTAAGACACTTcGGATGggttGAAgttctgcacgtagaagcaaaaggc	941	66	0.0655412	0.0793157	1007	T3C	T23C
2m708	gagaccgcaactgaaaagttgtTAcCACTTGTCGTAAGACACTTgGGATGggttGAAgttctgcacgtagaagcaaaaggc	939	35	0.0359343	0.0434864	974	T3C	T23G
2m709	gagaccgcaactgaaaagttgtTAgCACTTGTCGTAAGACACTTaGGATGggttGAAgttctgcacgtagaagcaaaaggc	827	53	0.0602273	0.072885	880	T3G	T23A
2m710	gagaccgcaactgaaaagttgtTAgCACTTGTCGTAAGACACTTcGGATGggttGAAgttctgcacgtagaagcaaaaggc	1224	19	0.0152856	0.0184981	1243	T3G	T23C
2m711	gagaccgcaactgaaaagttgtTAgCACTTGTCGTAAGACACTTgGGATGggttGAAgttctgcacgtagaagcaaaaggc	853	20	0.0229095	0.0277243	873	T3G	T23G
2m712	gagaccgcaactgaaaagttgtTAaCACTTGTCGTAAGACACTTTaGATGggttGAAgttctgcacgtagaagcaaaaggc	792	306	0.278689	0.337259	1098	T3A	G24A
2m713	gagaccgcaactgaaaagttgtTAaCACTTGTCGTAAGACACTTTcGATGggttGAAgttctgcacgtagaagcaaaaggc	1103	175	0.136933	0.165711	1278	T3A	G24C
2m714	gagaccgcaactgaaaagttgtTAaCACTTGTCGTAAGACACTTTtGATGggttGAAgttctgcacgtagaagcaaaaggc	1416	125	0.0811162	0.098164	1541	T3A	G24T
2m715	gagaccgcaactgaaaagttgtTAcCACTTGTCGTAAGACACTTTaGATGggttGAAgttctgcacgtagaagcaaaaggc	363	888	0.709832	0.859014	1251	T3C	G24A
2m716	gagaccgcaactgaaaagttgtTAcCACTTGTCGTAAGACACTTTcGATGggttGAAgttctgcacgtagaagcaaaaggc	787	708	0.473579	0.573108	1495	T3C	G24C
2m717	gagaccgcaactgaaaagttgtTAcCACTTGTCGTAAGACACTTTtGATGggttGAAgttctgcacgtagaagcaaaaggc	1171	767	0.395769	0.478946	1938	T3C	G24T
2m718	gagaccgcaactgaaaagttgtTAgCACTTGTCGTAAGACACTTTaGATGggttGAAgttctgcacgtagaagcaaaaggc	424	154	0.266436	0.322432	578	T3G	G24A
2m719	gagaccgcaactgaaaagttgtTAgCACTTGTCGTAAGACACTTTcGATGggttGAAgttctgcacgtagaagcaaaaggc	1043	163	0.135158	0.163563	1206	T3G	G24C
2m720	gagaccgcaactgaaaagttgtTAgCACTTGTCGTAAGACACTTTtGATGggttGAAgttctgcacgtagaagcaaaaggc	574	89	0.134238	0.162451	663	T3G	G24T
2m721	gagaccgcaactgaaaagttgtTAaCACTTGTCGTAAGACACTTTGaATGggttGAAgttctgcacgtagaagcaaaaggc	777	667	0.461911	0.558989	1444	T3A	G25A
2m722	gagaccgcaactgaaaagttgtTAaCACTTGTCGTAAGACACTTTGcATGggttGAAgttctgcacgtagaagcaaaaggc	749	15	0.0196335	0.0237598	764	T3A	G25C
2m723	gagaccgcaactgaaaagttgtTAaCACTTGTCGTAAGACACTTTGtATGggttGAAgttctgcacgtagaagcaaaaggc	1424	483	0.253277	0.306508	1907	T3A	G25T
2m724	gagaccgcaactgaaaagttgtTAcCACTTGTCGTAAGACACTTTGaATGggttGAAgttctgcacgtagaagcaaaaggc	352	972	0.734139	0.888429	1324	T3C	G25A
2m725	gagaccgcaactgaaaagttgtTAcCACTTGTCGTAAGACACTTTGcATGggttGAAgttctgcacgtagaagcaaaaggc	917	45	0.0467775	0.0566086	962	T3C	G25C
2m726	gagaccgcaactgaaaagttgtTAcCACTTGTCGTAAGACACTTTGtATGggttGAAgttctgcacgtagaagcaaaaggc	1622	425	0.207621	0.251256	2047	T3C	G25T
2m727	gagaccgcaactgaaaagttgtTAgCACTTGTCGTAAGACACTTTGaATGggttGAAgttctgcacgtagaagcaaaaggc	694	395	0.362718	0.438949	1089	T3G	G25A
2m728	gagaccgcaactgaaaagttgtTAgCACTTGTCGTAAGACACTTTGcATGggttGAAgttctgcacgtagaagcaaaaggc	1125	360	0.242424	0.293373	1485	T3G	G25C
2m729	gagaccgcaactgaaaagttgtTAgCACTTGTCGTAAGACACTTTGtATGggttGAAgttctgcacgtagaagcaaaaggc	670	76	0.101877	0.123288	746	T3G	G25T
2m730	gagaccgcaactgaaaagttgtTAaCACTTGTCGTAAGACACTTTGGcTGggttGAAgttctgcacgtagaagcaaaaggc	379	1147	0.751638	0.909607	1526	T3A	A26C
2m731	gagaccgcaactgaaaagttgtTAaCACTTGTCGTAAGACACTTTGGgTGggttGAAgttctgcacgtagaagcaaaaggc	499	423	0.458785	0.555206	922	T3A	A26G
2m732	gagaccgcaactgaaaagttgtTAaCACTTGTCGTAAGACACTTTGGtTGggttGAAgttctgcacgtagaagcaaaaggc	153	708	0.8223	0.995118	861	T3A	A26T
2m733	gagaccgcaactgaaaagttgtTAcCACTTGTCGTAAGACACTTTGGcTGggttGAAgttctgcacgtagaagcaaaaggc	222	486	0.686441	0.830707	708	T3C	A26C
2m734	gagaccgcaactgaaaagttgtTAcCACTTGTCGTAAGACACTTTGGgTGggttGAAgttctgcacgtagaagcaaaaggc	227	876	0.794198	0.96111	1103	T3C	A26G
2m735	gagaccgcaactgaaaagttgtTAcCACTTGTCGTAAGACACTTTGGtTGggttGAAgttctgcacgtagaagcaaaaggc	438	1933	0.815268	0.986609	2371	T3C	A26T
2m736	gagaccgcaactgaaaagttgtTAgCACTTGTCGTAAGACACTTTGGcTGggttGAAgttctgcacgtagaagcaaaaggc	239	1081	0.818939	0.991052	1320	T3G	A26C
2m737	gagaccgcaactgaaaagttgtTAgCACTTGTCGTAAGACACTTTGGgTGggttGAAgttctgcacgtagaagcaaaaggc	654	268	0.290672	0.351762	922	T3G	A26G
2m738	gagaccgcaactgaaaagttgtTAgCACTTGTCGTAAGACACTTTGGtTGggttGAAgttctgcacgtagaagcaaaaggc	330	1482	0.817881	0.989771	1812	T3G	A26T
2m739	gagaccgcaactgaaaagttgtTAaCACTTGTCGTAAGACACTTTGGAaGggttGAAgttctgcacgtagaagcaaaaggc	222	573	0.720755	0.872232	795	T3A	T27A
2m740	gagaccgcaactgaaaagttgtTAaCACTTGTCGTAAGACACTTTGGAcGggttGAAgttctgcacgtagaagcaaaaggc	317	501	0.612469	0.741189	818	T3A	T27C
2m741	gagaccgcaactgaaaagttgtTAaCACTTGTCGTAAGACACTTTGGAgGggttGAAgttctgcacgtagaagcaaaaggc	133	451	0.77226	0.934563	584	T3A	T27G
2m742	gagaccgcaactgaaaagttgtTAcCACTTGTCGTAAGACACTTTGGAaGggttGAAgttctgcacgtagaagcaaaaggc	205	715	0.777174	0.940509	920	T3C	T27A
2m743	gagaccgcaactgaaaagttgtTAcCACTTGTCGTAAGACACTTTGGAcGggttGAAgttctgcacgtagaagcaaaaggc	168	523	0.756874	0.915943	691	T3C	T27C
2m744	gagaccgcaactgaaaagttgtTAcCACTTGTCGTAAGACACTTTGGAgGggttGAAgttctgcacgtagaagcaaaaggc	67	233	0.776667	0.939895	300	T3C	T27G
2m745	gagaccgcaactgaaaagttgtTAgCACTTGTCGTAAGACACTTTGGAaGggttGAAgttctgcacgtagaagcaaaaggc	229	597	0.72276	0.874659	826	T3G	T27A
2m746	gagaccgcaactgaaaagttgtTAgCACTTGTCGTAAGACACTTTGGAcGggttGAAgttctgcacgtagaagcaaaaggc	481	535	0.526575	0.637243	1016	T3G	T27C
2m747	gagaccgcaactgaaaagttgtTAgCACTTGTCGTAAGACACTTTGGAgGggttGAAgttctgcacgtagaagcaaaaggc	161	567	0.778846	0.942533	728	T3G	T27G
2m748	gagaccgcaactgaaaagttgtTAaCACTTGTCGTAAGACACTTTGGATaggttGAAgttctgcacgtagaagcaaaaggc	865	251	0.22491	0.272179	1116	T3A	G28A
2m749	gagaccgcaactgaaaagttgtTAaCACTTGTCGTAAGACACTTTGGATcggttGAAgttctgcacgtagaagcaaaaggc	1361	496	0.267097	0.323232	1857	T3A	G28C
2m750	gagaccgcaactgaaaagttgtTAaCACTTGTCGTAAGACACTTTGGATtggttGAAgttctgcacgtagaagcaaaaggc	376	434	0.535802	0.64841	810	T3A	G28T
2m751	gagaccgcaactgaaaagttgtTAcCACTTGTCGTAAGACACTTTGGATaggttGAAgttctgcacgtagaagcaaaaggc	688	333	0.326151	0.394696	1021	T3C	G28A
2m752	gagaccgcaactgaaaagttgtTAcCACTTGTCGTAAGACACTTTGGATcggttGAAgttctgcacgtagaagcaaaaggc	1103	674	0.379291	0.459005	1777	T3C	G28C
2m753	gagaccgcaactgaaaagttgtTAcCACTTGTCGTAAGACACTTTGGATtggttGAAgttctgcacgtagaagcaaaaggc	213	377	0.638983	0.773275	590	T3C	G28T
2m754	gagaccgcaactgaaaagttgtTAgCACTTGTCGTAAGACACTTTGGATaggttGAAgttctgcacgtagaagcaaaaggc	1032	119	0.103388	0.125117	1151	T3G	G28A
2m755	gagaccgcaactgaaaagttgtTAgCACTTGTCGTAAGACACTTTGGATcggttGAAgttctgcacgtagaagcaaaaggc	1270	211	0.142471	0.172414	1481	T3G	G28C
2m756	gagaccgcaactgaaaagttgtTAgCACTTGTCGTAAGACACTTTGGATtggttGAAgttctgcacgtagaagcaaaaggc	955	737	0.435579	0.527123	1692	T3G	G28T
2m757	gagaccgcaactgaaaagttgtTAaCACTTGTCGTAAGACACTTTGGATGggttaAAgttctgcacgtagaagcaaaaggc	752	268	0.262745	0.317965	1020	T3A	G33A
2m758	gagaccgcaactgaaaagttgtTAaCACTTGTCGTAAGACACTTTGGATGggttcAAgttctgcacgtagaagcaaaaggc	1143	58	0.0482931	0.0584426	1201	T3A	G33C
2m759	gagaccgcaactgaaaagttgtTAaCACTTGTCGTAAGACACTTTGGATGggtttAAgttctgcacgtagaagcaaaaggc	1314	67	0.0485156	0.0587119	1381	T3A	G33T
2m760	gagaccgcaactgaaaagttgtTAcCACTTGTCGTAAGACACTTTGGATGggttaAAgttctgcacgtagaagcaaaaggc	220	797	0.783677	0.948379	1017	T3C	G33A
2m761	gagaccgcaactgaaaagttgtTAcCACTTGTCGTAAGACACTTTGGATGggttcAAgttctgcacgtagaagcaaaaggc	380	280	0.424242	0.513403	660	T3C	G33C
2m762	gagaccgcaactgaaaagttgtTAcCACTTGTCGTAAGACACTTTGGATGggtttAAgttctgcacgtagaagcaaaaggc	1065	224	0.173778	0.2103	1289	T3C	G33T
2m763	gagaccgcaactgaaaagttgtTAgCACTTGTCGTAAGACACTTTGGATGggttaAAgttctgcacgtagaagcaaaaggc	179	142	0.442368	0.535338	321	T3G	G33A
2m764	gagaccgcaactgaaaagttgtTAgCACTTGTCGTAAGACACTTTGGATGggttcAAgttctgcacgtagaagcaaaaggc	1112	55	0.0471294	0.0570344	1167	T3G	G33C
2m765	gagaccgcaactgaaaagttgtTAgCACTTGTCGTAAGACACTTTGGATGggtttAAgttctgcacgtagaagcaaaaggc	1132	172	0.131902	0.159623	1304	T3G	G33T
2m766	gagaccgcaactgaaaagttgtTAaCACTTGTCGTAAGACACTTTGGATGggttGcAgttctgcacgtagaagcaaaaggc	1269	16	0.0124514	0.0150682	1285	T3A	A34C
2m767	gagaccgcaactgaaaagttgtTAaCACTTGTCGTAAGACACTTTGGATGggttGgAgttctgcacgtagaagcaaaaggc	1013	28	0.0268972	0.0325501	1041	T3A	A34G
2m768	gagaccgcaactgaaaagttgtTAaCACTTGTCGTAAGACACTTTGGATGggttGtAgttctgcacgtagaagcaaaaggc	472	22	0.0445344	0.053894	494	T3A	A34T
2m769	gagaccgcaactgaaaagttgtTAcCACTTGTCGTAAGACACTTTGGATGggttGcAgttctgcacgtagaagcaaaaggc	536	55	0.0930626	0.112621	591	T3C	A34C
2m770	gagaccgcaactgaaaagttgtTAcCACTTGTCGTAAGACACTTTGGATGggttGgAgttctgcacgtagaagcaaaaggc	440	24	0.0517241	0.0625948	464	T3C	A34G
2m771	gagaccgcaactgaaaagttgtTAcCACTTGTCGTAAGACACTTTGGATGggttGtAgttctgcacgtagaagcaaaaggc	1177	141	0.10698	0.129464	1318	T3C	A34T
2m772	gagaccgcaactgaaaagttgtTAgCACTTGTCGTAAGACACTTTGGATGggttGcAgttctgcacgtagaagcaaaaggc	1314	58	0.0422741	0.0511586	1372	T3G	A34C
2m773	gagaccgcaactgaaaagttgtTAgCACTTGTCGTAAGACACTTTGGATGggttGgAgttctgcacgtagaagcaaaaggc	1085	74	0.0638481	0.0772668	1159	T3G	A34G
2m774	gagaccgcaactgaaaagttgtTAgCACTTGTCGTAAGACACTTTGGATGggttGtAgttctgcacgtagaagcaaaaggc	912	93	0.0925373	0.111985	1005	T3G	A34T
2m775	gagaccgcaactgaaaagttgtTAaCACTTGTCGTAAGACACTTTGGATGggttGAcgttctgcacgtagaagcaaaaggc	835	208	0.199425	0.241337	1043	T3A	A35C
2m776	gagaccgcaactgaaaagttgtTAaCACTTGTCGTAAGACACTTTGGATGggttGAggttctgcacgtagaagcaaaaggc	583	307	0.344944	0.417439	890	T3A	A35G
2m777	gagaccgcaactgaaaagttgtTAaCACTTGTCGTAAGACACTTTGGATGggttGAtgttctgcacgtagaagcaaaaggc	973	327	0.251538	0.304403	1300	T3A	A35T
2m778	gagaccgcaactgaaaagttgtTAcCACTTGTCGTAAGACACTTTGGATGggttGAcgttctgcacgtagaagcaaaaggc	299	385	0.562865	0.68116	684	T3C	A35C
2m779	gagaccgcaactgaaaagttgtTAcCACTTGTCGTAAGACACTTTGGATGggttGAggttctgcacgtagaagcaaaaggc	277	683	0.711458	0.860982	960	T3C	A35G
2m780	gagaccgcaactgaaaagttgtTAcCACTTGTCGTAAGACACTTTGGATGggttGAtgttctgcacgtagaagcaaaaggc	481	1033	0.682299	0.825694	1514	T3C	A35T
2m781	gagaccgcaactgaaaagttgtTAgCACTTGTCGTAAGACACTTTGGATGggttGAcgttctgcacgtagaagcaaaaggc	537	672	0.555831	0.672648	1209	T3G	A35C
2m782	gagaccgcaactgaaaagttgtTAgCACTTGTCGTAAGACACTTTGGATGggttGAggttctgcacgtagaagcaaaaggc	113	267	0.702632	0.8503	380	T3G	A35G
2m783	gagaccgcaactgaaaagttgtTAgCACTTGTCGTAAGACACTTTGGATGggttGAtgttctgcacgtagaagcaaaaggc	524	676	0.563333	0.681726	1200	T3G	A35T
2m784	gagaccgcaactgaaaagttgtTATacCTTGTCGTAAGACACTTTGGATGggttGAAgttctgcacgtagaagcaaaaggc	130	692	0.841849	1.01878	822	C4A	A5C
2m785	gagaccgcaactgaaaagttgtTATagCTTGTCGTAAGACACTTTGGATGggttGAAgttctgcacgtagaagcaaaaggc	284	838	0.746881	0.903849	1122	C4A	A5G
2m786	gagaccgcaactgaaaagttgtTATatCTTGTCGTAAGACACTTTGGATGggttGAAgttctgcacgtagaagcaaaaggc	376	1108	0.746631	0.903547	1484	C4A	A5T
2m787	gagaccgcaactgaaaagttgtTATgcCTTGTCGTAAGACACTTTGGATGggttGAAgttctgcacgtagaagcaaaaggc	208	744	0.781513	0.945759	952	C4G	A5C
2m788	gagaccgcaactgaaaagttgtTATggCTTGTCGTAAGACACTTTGGATGggttGAAgttctgcacgtagaagcaaaaggc	390	884	0.693878	0.839707	1274	C4G	A5G
2m789	gagaccgcaactgaaaagttgtTATgtCTTGTCGTAAGACACTTTGGATGggttGAAgttctgcacgtagaagcaaaaggc	1122	784	0.411333	0.49778	1906	C4G	A5T
2m790	gagaccgcaactgaaaagttgtTATtcCTTGTCGTAAGACACTTTGGATGggttGAAgttctgcacgtagaagcaaaaggc	389	1669	0.810982	0.981422	2058	C4T	A5C
2m791	gagaccgcaactgaaaagttgtTATtgCTTGTCGTAAGACACTTTGGATGggttGAAgttctgcacgtagaagcaaaaggc	365	1227	0.770729	0.932709	1592	C4T	A5G
2m792	gagaccgcaactgaaaagttgtTATttCTTGTCGTAAGACACTTTGGATGggttGAAgttctgcacgtagaagcaaaaggc	465	1958	0.808089	0.977921	2423	C4T	A5T
2m793	gagaccgcaactgaaaagttgtTATaAaTTGTCGTAAGACACTTTGGATGggttGAAgttctgcacgtagaagcaaaaggc	211	375	0.639932	0.774423	586	C4A	C6A
2m794	gagaccgcaactgaaaagttgtTATaAgTTGTCGTAAGACACTTTGGATGggttGAAgttctgcacgtagaagcaaaaggc	662	433	0.395434	0.47854	1095	C4A	C6G
2m795	gagaccgcaactgaaaagttgtTATaAtTTGTCGTAAGACACTTTGGATGggttGAAgttctgcacgtagaagcaaaaggc	515	724	0.584342	0.707151	1239	C4A	C6T
2m796	gagaccgcaactgaaaagttgtTATgAaTTGTCGTAAGACACTTTGGATGggttGAAgttctgcacgtagaagcaaaaggc	355	781	0.6875	0.831989	1136	C4G	C6A
2m797	gagaccgcaactgaaaagttgtTATgAgTTGTCGTAAGACACTTTGGATGggttGAAgttctgcacgtagaagcaaaaggc	487	764	0.610711	0.739062	1251	C4G	C6G
2m798	gagaccgcaactgaaaagttgtTATgAtTTGTCGTAAGACACTTTGGATGggttGAAgttctgcacgtagaagcaaaaggc	624	788	0.558074	0.675361	1412	C4G	C6T
2m799	gagaccgcaactgaaaagttgtTATtAaTTGTCGTAAGACACTTTGGATGggttGAAgttctgcacgtagaagcaaaaggc	278	1081	0.795438	0.962611	1359	C4T	C6A
2m800	gagaccgcaactgaaaagttgtTATtAgTTGTCGTAAGACACTTTGGATGggttGAAgttctgcacgtagaagcaaaaggc	129	427	0.767986	0.92939	556	C4T	C6G
2m801	gagaccgcaactgaaaagttgtTATtAtTTGTCGTAAGACACTTTGGATGggttGAAgttctgcacgtagaagcaaaaggc	102	280	0.732984	0.887032	382	C4T	C6T
2m802	gagaccgcaactgaaaagttgtTATaACaTGTCGTAAGACACTTTGGATGggttGAAgttctgcacgtagaagcaaaaggc	265	976	0.786463	0.95175	1241	C4A	T7A
2m803	gagaccgcaactgaaaagttgtTATaACcTGTCGTAAGACACTTTGGATGggttGAAgttctgcacgtagaagcaaaaggc	194	797	0.804238	0.973261	991	C4A	T7C
2m804	gagaccgcaactgaaaagttgtTATaACgTGTCGTAAGACACTTTGGATGggttGAAgttctgcacgtagaagcaaaaggc	269	979	0.784455	0.94932	1248	C4A	T7G
2m805	gagaccgcaactgaaaagttgtTATgACaTGTCGTAAGACACTTTGGATGggttGAAgttctgcacgtagaagcaaaaggc	142	532	0.789318	0.955205	674	C4G	T7A
2m806	gagaccgcaactgaaaagttgtTATgACcTGTCGTAAGACACTTTGGATGggttGAAgttctgcacgtagaagcaaaaggc	137	409	0.749084	0.906516	546	C4G	T7C
2m807	gagaccgcaactgaaaagttgtTATgACgTGTCGTAAGACACTTTGGATGggttGAAgttctgcacgtagaagcaaaaggc	108	378	0.777778	0.94124	486	C4G	T7G
2m808	gagaccgcaactgaaaagttgtTATtACaTGTCGTAAGACACTTTGGATGggttGAAgttctgcacgtagaagcaaaaggc	212	1160	0.845481	1.02317	1372	C4T	T7A
2m809	gagaccgcaactgaaaagttgtTATtACcTGTCGTAAGACACTTTGGATGggttGAAgttctgcacgtagaagcaaaaggc	211	1178	0.848092	1.02633	1389	C4T	T7C
2m810	gagaccgcaactgaaaagttgtTATtACgTGTCGTAAGACACTTTGGATGggttGAAgttctgcacgtagaagcaaaaggc	353	1566	0.81605	0.987555	1919	C4T	T7G
2m811	gagaccgcaactgaaaagttgtTATaACTaGTCGTAAGACACTTTGGATGggttGAAgttctgcacgtagaagcaaaaggc	230	869	0.790719	0.9569	1099	C4A	T8A
2m812	gagaccgcaactgaaaagttgtTATaACTcGTCGTAAGACACTTTGGATGggttGAAgttctgcacgtagaagcaaaaggc	120	428	0.781022	0.945166	548	C4A	T8C
2m813	gagaccgcaactgaaaagttgtTATaACTgGTCGTAAGACACTTTGGATGggttGAAgttctgcacgtagaagcaaaaggc	190	769	0.801877	0.970404	959	C4A	T8G
2m814	gagaccgcaactgaaaagttgtTATgACTaGTCGTAAGACACTTTGGATGggttGAAgttctgcacgtagaagcaaaaggc	232	928	0.8	0.968132	1160	C4G	T8A
2m815	gagaccgcaactgaaaagttgtTATgACTcGTCGTAAGACACTTTGGATGggttGAAgttctgcacgtagaagcaaaaggc	349	729	0.676252	0.818377	1078	C4G	T8C
2m816	gagaccgcaactgaaaagttgtTATgACTgGTCGTAAGACACTTTGGATGggttGAAgttctgcacgtagaagcaaaaggc	239	744	0.756867	0.915934	983	C4G	T8G
2m817	gagaccgcaactgaaaagttgtTATtACTaGTCGTAAGACACTTTGGATGggttGAAgttctgcacgtagaagcaaaaggc	194	964	0.83247	1.00743	1158	C4T	T8A
2m818	gagaccgcaactgaaaagttgtTATtACTcGTCGTAAGACACTTTGGATGggttGAAgttctgcacgtagaagcaaaaggc	75	391	0.839056	1.0154	466	C4T	T8C
2m819	gagaccgcaactgaaaagttgtTATtACTgGTCGTAAGACACTTTGGATGggttGAAgttctgcacgtagaagcaaaaggc	75	464	0.860853	1.04177	539	C4T	T8G
2m820	gagaccgcaactgaaaagttgtTATaACTTaTCGTAAGACACTTTGGATGggttGAAgttctgcacgtagaagcaaaaggc	872	308	0.261017	0.315874	1180	C4A	G9A
2m821	gagaccgcaactgaaaagttgtTATaACTTcTCGTAAGACACTTTGGATGggttGAAgttctgcacgtagaagcaaaaggc	1421	415	0.226035	0.27354	1836	C4A	G9C
2m822	gagaccgcaactgaaaagttgtTATaACTTtTCGTAAGACACTTTGGATGggttGAAgttctgcacgtagaagcaaaaggc	1658	76	0.0438293	0.0530407	1734	C4A	G9T
2m823	gagaccgcaactgaaaagttgtTATgACTTaTCGTAAGACACTTTGGATGggttGAAgttctgcacgtagaagcaaaaggc	992	196	0.164983	0.199657	1188	C4G	G9A
2m824	gagaccgcaactgaaaagttgtTATgACTTcTCGTAAGACACTTTGGATGggttGAAgttctgcacgtagaagcaaaaggc	1318	281	0.175735	0.212668	1599	C4G	G9C
2m825	gagaccgcaactgaaaagttgtTATgACTTtTCGTAAGACACTTTGGATGggttGAAgttctgcacgtagaagcaaaaggc	1747	68	0.0374656	0.0453395	1815	C4G	G9T
2m826	gagaccgcaactgaaaagttgtTATtACTTaTCGTAAGACACTTTGGATGggttGAAgttctgcacgtagaagcaaaaggc	883	459	0.342027	0.413909	1342	C4T	G9A
2m827	gagaccgcaactgaaaagttgtTATtACTTcTCGTAAGACACTTTGGATGggttGAAgttctgcacgtagaagcaaaaggc	646	446	0.408425	0.494262	1092	C4T	G9C
2m828	gagaccgcaactgaaaagttgtTATtACTTtTCGTAAGACACTTTGGATGggttGAAgttctgcacgtagaagcaaaaggc	812	1144	0.584867	0.707786	1956	C4T	G9T
2m829	gagaccgcaactgaaaagttgtTATaACTTGaCGTAAGACACTTTGGATGggttGAAgttctgcacgtagaagcaaaaggc	590	545	0.480176	0.581093	1135	C4A	T10A
2m830	gagaccgcaactgaaaagttgtTATaACTTGcCGTAAGACACTTTGGATGggttGAAgttctgcacgtagaagcaaaaggc	623	745	0.544591	0.659045	1368	C4A	T10C
2m831	gagaccgcaactgaaaagttgtTATaACTTGgCGTAAGACACTTTGGATGggttGAAgttctgcacgtagaagcaaaaggc	533	531	0.49906	0.603945	1064	C4A	T10G
2m832	gagaccgcaactgaaaagttgtTATgACTTGaCGTAAGACACTTTGGATGggttGAAgttctgcacgtagaagcaaaaggc	894	280	0.238501	0.288625	1174	C4G	T10A
2m833	gagaccgcaactgaaaagttgtTATgACTTGcCGTAAGACACTTTGGATGggttGAAgttctgcacgtagaagcaaaaggc	830	270	0.245455	0.297041	1100	C4G	T10C
2m834	gagaccgcaactgaaaagttgtTATgACTTGgCGTAAGACACTTTGGATGggttGAAgttctgcacgtagaagcaaaaggc	952	136	0.125	0.151271	1088	C4G	T10G
2m835	gagaccgcaactgaaaagttgtTATtACTTGaCGTAAGACACTTTGGATGggttGAAgttctgcacgtagaagcaaaaggc	497	1164	0.700783	0.848063	1661	C4T	T10A
2m836	gagaccgcaactgaaaagttgtTATtACTTGcCGTAAGACACTTTGGATGggttGAAgttctgcacgtagaagcaaaaggc	313	1194	0.792303	0.958817	1507	C4T	T10C
2m837	gagaccgcaactgaaaagttgtTATtACTTGgCGTAAGACACTTTGGATGggttGAAgttctgcacgtagaagcaaaaggc	149	600	0.801068	0.969425	749	C4T	T10G
2m838	gagaccgcaactgaaaagttgtTATaACTTGTaGTAAGACACTTTGGATGggttGAAgttctgcacgtagaagcaaaaggc	148	383	0.721281	0.872869	531	C4A	C11A
2m839	gagaccgcaactgaaaagttgtTATaACTTGTgGTAAGACACTTTGGATGggttGAAgttctgcacgtagaagcaaaaggc	93	354	0.791946	0.958386	447	C4A	C11G
2m840	gagaccgcaactgaaaagttgtTATaACTTGTtGTAAGACACTTTGGATGggttGAAgttctgcacgtagaagcaaaaggc	238	1150	0.82853	1.00266	1388	C4A	C11T
2m841	gagaccgcaactgaaaagttgtTATgACTTGTaGTAAGACACTTTGGATGggttGAAgttctgcacgtagaagcaaaaggc	508	456	0.473029	0.572443	964	C4G	C11A
2m842	gagaccgcaactgaaaagttgtTATgACTTGTgGTAAGACACTTTGGATGggttGAAgttctgcacgtagaagcaaaaggc	136	416	0.753623	0.912009	552	C4G	C11G
2m843	gagaccgcaactgaaaagttgtTATgACTTGTtGTAAGACACTTTGGATGggttGAAgttctgcacgtagaagcaaaaggc	350	986	0.738024	0.893131	1336	C4G	C11T
2m844	gagaccgcaactgaaaagttgtTATtACTTGTaGTAAGACACTTTGGATGggttGAAgttctgcacgtagaagcaaaaggc	289	1142	0.798043	0.965764	1431	C4T	C11A
2m845	gagaccgcaactgaaaagttgtTATtACTTGTgGTAAGACACTTTGGATGggttGAAgttctgcacgtagaagcaaaaggc	250	1134	0.819364	0.991566	1384	C4T	C11G
2m846	gagaccgcaactgaaaagttgtTATtACTTGTtGTAAGACACTTTGGATGggttGAAgttctgcacgtagaagcaaaaggc	284	1372	0.828502	1.00262	1656	C4T	C11T
2m847	gagaccgcaactgaaaagttgtTATaACTTGTCaTAAGACACTTTGGATGggttGAAgttctgcacgtagaagcaaaaggc	322	1185	0.78633	0.95159	1507	C4A	G12A
2m848	gagaccgcaactgaaaagttgtTATaACTTGTCcTAAGACACTTTGGATGggttGAAgttctgcacgtagaagcaaaaggc	336	1383	0.804538	0.973623	1719	C4A	G12C
2m849	gagaccgcaactgaaaagttgtTATaACTTGTCtTAAGACACTTTGGATGggttGAAgttctgcacgtagaagcaaaaggc	304	1280	0.808081	0.977911	1584	C4A	G12T
2m850	gagaccgcaactgaaaagttgtTATgACTTGTCaTAAGACACTTTGGATGggttGAAgttctgcacgtagaagcaaaaggc	795	442	0.357316	0.432412	1237	C4G	G12A
2m851	gagaccgcaactgaaaagttgtTATgACTTGTCcTAAGACACTTTGGATGggttGAAgttctgcacgtagaagcaaaaggc	961	568	0.371485	0.449558	1529	C4G	G12C
2m852	gagaccgcaactgaaaagttgtTATgACTTGTCtTAAGACACTTTGGATGggttGAAgttctgcacgtagaagcaaaaggc	131	334	0.71828	0.869237	465	C4G	G12T
2m853	gagaccgcaactgaaaagttgtTATtACTTGTCaTAAGACACTTTGGATGggttGAAgttctgcacgtagaagcaaaaggc	286	1415	0.831864	1.00669	1701	C4T	G12A
2m854	gagaccgcaactgaaaagttgtTATtACTTGTCcTAAGACACTTTGGATGggttGAAgttctgcacgtagaagcaaaaggc	278	1637	0.85483	1.03449	1915	C4T	G12C
2m855	gagaccgcaactgaaaagttgtTATtACTTGTCtTAAGACACTTTGGATGggttGAAgttctgcacgtagaagcaaaaggc	373	1612	0.812091	0.982764	1985	C4T	G12T
2m856	gagaccgcaactgaaaagttgtTATaACTTGTCGaAAGACACTTTGGATGggttGAAgttctgcacgtagaagcaaaaggc	237	969	0.803483	0.972347	1206	C4A	T13A
2m857	gagaccgcaactgaaaagttgtTATaACTTGTCGcAAGACACTTTGGATGggttGAAgttctgcacgtagaagcaaaaggc	140	587	0.807428	0.977121	727	C4A	T13C
2m858	gagaccgcaactgaaaagttgtTATaACTTGTCGgAAGACACTTTGGATGggttGAAgttctgcacgtagaagcaaaaggc	221	854	0.794419	0.961378	1075	C4A	T13G
2m859	gagaccgcaactgaaaagttgtTATgACTTGTCGaAAGACACTTTGGATGggttGAAgttctgcacgtagaagcaaaaggc	286	1077	0.790169	0.956235	1363	C4G	T13A
2m860	gagaccgcaactgaaaagttgtTATgACTTGTCGcAAGACACTTTGGATGggttGAAgttctgcacgtagaagcaaaaggc	217	736	0.772298	0.934608	953	C4G	T13C
2m861	gagaccgcaactgaaaagttgtTATgACTTGTCGgAAGACACTTTGGATGggttGAAgttctgcacgtagaagcaaaaggc	240	871	0.783978	0.948743	1111	C4G	T13G
2m862	gagaccgcaactgaaaagttgtTATtACTTGTCGaAAGACACTTTGGATGggttGAAgttctgcacgtagaagcaaaaggc	178	1038	0.853618	1.03302	1216	C4T	T13A
2m863	gagaccgcaactgaaaagttgtTATtACTTGTCGcAAGACACTTTGGATGggttGAAgttctgcacgtagaagcaaaaggc	130	495	0.792	0.958451	625	C4T	T13C
2m864	gagaccgcaactgaaaagttgtTATtACTTGTCGgAAGACACTTTGGATGggttGAAgttctgcacgtagaagcaaaaggc	129	574	0.816501	0.988101	703	C4T	T13G
2m865	gagaccgcaactgaaaagttgtTATaACTTGTCGTcAGACACTTTGGATGggttGAAgttctgcacgtagaagcaaaaggc	383	1445	0.790481	0.956613	1828	C4A	A14C
2m866	gagaccgcaactgaaaagttgtTATaACTTGTCGTgAGACACTTTGGATGggttGAAgttctgcacgtagaagcaaaaggc	231	825	0.78125	0.945442	1056	C4A	A14G
2m867	gagaccgcaactgaaaagttgtTATaACTTGTCGTtAGACACTTTGGATGggttGAAgttctgcacgtagaagcaaaaggc	311	1447	0.823094	0.99608	1758	C4A	A14T
2m868	gagaccgcaactgaaaagttgtTATgACTTGTCGTcAGACACTTTGGATGggttGAAgttctgcacgtagaagcaaaaggc	632	38	0.0567164	0.0686362	670	C4G	A14C
2m869	gagaccgcaactgaaaagttgtTATgACTTGTCGTgAGACACTTTGGATGggttGAAgttctgcacgtagaagcaaaaggc	324	1066	0.766906	0.928084	1390	C4G	A14G
2m870	gagaccgcaactgaaaagttgtTATgACTTGTCGTtAGACACTTTGGATGggttGAAgttctgcacgtagaagcaaaaggc	365	1245	0.773292	0.935811	1610	C4G	A14T
2m871	gagaccgcaactgaaaagttgtTATtACTTGTCGTcAGACACTTTGGATGggttGAAgttctgcacgtagaagcaaaaggc	415	1542	0.787941	0.953538	1957	C4T	A14C
2m872	gagaccgcaactgaaaagttgtTATtACTTGTCGTgAGACACTTTGGATGggttGAAgttctgcacgtagaagcaaaaggc	264	1270	0.827901	1.0019	1534	C4T	A14G
2m873	gagaccgcaactgaaaagttgtTATtACTTGTCGTtAGACACTTTGGATGggttGAAgttctgcacgtagaagcaaaaggc	349	1663	0.826541	1.00025	2012	C4T	A14T
2m874	gagaccgcaactgaaaagttgtTATaACTTGTCGTAcGACACTTTGGATGggttGAAgttctgcacgtagaagcaaaaggc	242	862	0.780797	0.944894	1104	C4A	A15C
2m875	gagaccgcaactgaaaagttgtTATaACTTGTCGTAgGACACTTTGGATGggttGAAgttctgcacgtagaagcaaaaggc	111	405	0.784884	0.949839	516	C4A	A15G
2m876	gagaccgcaactgaaaagttgtTATaACTTGTCGTAtGACACTTTGGATGggttGAAgttctgcacgtagaagcaaaaggc	154	604	0.796834	0.964301	758	C4A	A15T
2m877	gagaccgcaactgaaaagttgtTATgACTTGTCGTAcGACACTTTGGATGggttGAAgttctgcacgtagaagcaaaaggc	397	822	0.674323	0.816043	1219	C4G	A15C
2m878	gagaccgcaactgaaaagttgtTATgACTTGTCGTAgGACACTTTGGATGggttGAAgttctgcacgtagaagcaaaaggc	268	859	0.762201	0.922389	1127	C4G	A15G
2m879	gagaccgcaactgaaaagttgtTATgACTTGTCGTAtGACACTTTGGATGggttGAAgttctgcacgtagaagcaaaaggc	184	443	0.706539	0.855029	627	C4G	A15T
2m880	gagaccgcaactgaaaagttgtTATtACTTGTCGTAcGACACTTTGGATGggttGAAgttctgcacgtagaagcaaaaggc	257	1362	0.84126	1.01806	1619	C4T	A15C
2m881	gagaccgcaactgaaaagttgtTATtACTTGTCGTAgGACACTTTGGATGggttGAAgttctgcacgtagaagcaaaaggc	207	1096	0.841136	1.01791	1303	C4T	A15G
2m882	gagaccgcaactgaaaagttgtTATtACTTGTCGTAtGACACTTTGGATGggttGAAgttctgcacgtagaagcaaaaggc	286	1662	0.853183	1.03249	1948	C4T	A15T
2m883	gagaccgcaactgaaaagttgtTATaACTTGTCGTAAaACACTTTGGATGggttGAAgttctgcacgtagaagcaaaaggc	323	1107	0.774126	0.93682	1430	C4A	G16A
2m884	gagaccgcaactgaaaagttgtTATaACTTGTCGTAAcACACTTTGGATGggttGAAgttctgcacgtagaagcaaaaggc	844	385	0.313263	0.3791	1229	C4A	G16C
2m885	gagaccgcaactgaaaagttgtTATaACTTGTCGTAAtACACTTTGGATGggttGAAgttctgcacgtagaagcaaaaggc	331	1270	0.793254	0.959969	1601	C4A	G16T
2m886	gagaccgcaactgaaaagttgtTATgACTTGTCGTAAaACACTTTGGATGggttGAAgttctgcacgtagaagcaaaaggc	683	549	0.445617	0.53927	1232	C4G	G16A
2m887	gagaccgcaactgaaaagttgtTATgACTTGTCGTAAcACACTTTGGATGggttGAAgttctgcacgtagaagcaaaaggc	1622	9	0.00551809	0.0066778	1631	C4G	G16C
2m888	gagaccgcaactgaaaagttgtTATgACTTGTCGTAAtACACTTTGGATGggttGAAgttctgcacgtagaagcaaaaggc	827	73	0.0811111	0.0981578	900	C4G	G16T
2m889	gagaccgcaactgaaaagttgtTATtACTTGTCGTAAaACACTTTGGATGggttGAAgttctgcacgtagaagcaaaaggc	291	1351	0.822777	0.995696	1642	C4T	G16A
2m890	gagaccgcaactgaaaagttgtTATtACTTGTCGTAAcACACTTTGGATGggttGAAgttctgcacgtagaagcaaaaggc	309	1321	0.810429	0.980754	1630	C4T	G16C
2m891	gagaccgcaactgaaaagttgtTATtACTTGTCGTAAtACACTTTGGATGggttGAAgttctgcacgtagaagcaaaaggc	1149	1051	0.477727	0.578129	2200	C4T	G16T
2m892	gagaccgcaactgaaaagttgtTATaACTTGTCGTAAGcCACTTTGGATGggttGAAgttctgcacgtagaagcaaaaggc	590	991	0.626818	0.758554	1581	C4A	A17C
2m893	gagaccgcaactgaaaagttgtTATaACTTGTCGTAAGgCACTTTGGATGggttGAAgttctgcacgtagaagcaaaaggc	280	838	0.749553	0.907083	1118	C4A	A17G
2m894	gagaccgcaactgaaaagttgtTATaACTTGTCGTAAGtCACTTTGGATGggttGAAgttctgcacgtagaagcaaaaggc	203	525	0.721154	0.872715	728	C4A	A17T
2m895	gagaccgcaactgaaaagttgtTATgACTTGTCGTAAGcCACTTTGGATGggttGAAgttctgcacgtagaagcaaaaggc	1262	177	0.123002	0.148853	1439	C4G	A17C
2m896	gagaccgcaactgaaaagttgtTATgACTTGTCGTAAGgCACTTTGGATGggttGAAgttctgcacgtagaagcaaaaggc	285	876	0.754522	0.913096	1161	C4G	A17G
2m897	gagaccgcaactgaaaagttgtTATgACTTGTCGTAAGtCACTTTGGATGggttGAAgttctgcacgtagaagcaaaaggc	829	805	0.492656	0.596195	1634	C4G	A17T
2m898	gagaccgcaactgaaaagttgtTATtACTTGTCGTAAGcCACTTTGGATGggttGAAgttctgcacgtagaagcaaaaggc	409	1528	0.788849	0.954637	1937	C4T	A17C
2m899	gagaccgcaactgaaaagttgtTATtACTTGTCGTAAGgCACTTTGGATGggttGAAgttctgcacgtagaagcaaaaggc	226	1024	0.8192	0.991367	1250	C4T	A17G
2m900	gagaccgcaactgaaaagttgtTATtACTTGTCGTAAGtCACTTTGGATGggttGAAgttctgcacgtagaagcaaaaggc	268	1242	0.822517	0.995381	1510	C4T	A17T
2m901	gagaccgcaactgaaaagttgtTATaACTTGTCGTAAGAaACTTTGGATGggttGAAgttctgcacgtagaagcaaaaggc	275	848	0.75512	0.91382	1123	C4A	C18A
2m902	gagaccgcaactgaaaagttgtTATaACTTGTCGTAAGAgACTTTGGATGggttGAAgttctgcacgtagaagcaaaaggc	208	798	0.793241	0.959952	1006	C4A	C18G
2m903	gagaccgcaactgaaaagttgtTATaACTTGTCGTAAGAtACTTTGGATGggttGAAgttctgcacgtagaagcaaaaggc	113	493	0.813531	0.984507	606	C4A	C18T
2m904	gagaccgcaactgaaaagttgtTATgACTTGTCGTAAGAaACTTTGGATGggttGAAgttctgcacgtagaagcaaaaggc	457	151	0.248355	0.300551	608	C4G	C18A
2m905	gagaccgcaactgaaaagttgtTATgACTTGTCGTAAGAgACTTTGGATGggttGAAgttctgcacgtagaagcaaaaggc	229	879	0.793321	0.96005	1108	C4G	C18G
2m906	gagaccgcaactgaaaagttgtTATgACTTGTCGTAAGAtACTTTGGATGggttGAAgttctgcacgtagaagcaaaaggc	186	392	0.678201	0.820735	578	C4G	C18T
2m907	gagaccgcaactgaaaagttgtTATtACTTGTCGTAAGAaACTTTGGATGggttGAAgttctgcacgtagaagcaaaaggc	302	1187	0.797179	0.964719	1489	C4T	C18A
2m908	gagaccgcaactgaaaagttgtTATtACTTGTCGTAAGAgACTTTGGATGggttGAAgttctgcacgtagaagcaaaaggc	273	1215	0.816532	0.988139	1488	C4T	C18G
2m909	gagaccgcaactgaaaagttgtTATtACTTGTCGTAAGAtACTTTGGATGggttGAAgttctgcacgtagaagcaaaaggc	98	488	0.832765	1.00778	586	C4T	C18T
2m910	gagaccgcaactgaaaagttgtTATaACTTGTCGTAAGACcCTTTGGATGggttGAAgttctgcacgtagaagcaaaaggc	1803	478	0.209557	0.253599	2281	C4A	A19C
2m911	gagaccgcaactgaaaagttgtTATaACTTGTCGTAAGACgCTTTGGATGggttGAAgttctgcacgtagaagcaaaaggc	290	925	0.761317	0.921319	1215	C4A	A19G
2m912	gagaccgcaactgaaaagttgtTATaACTTGTCGTAAGACtCTTTGGATGggttGAAgttctgcacgtagaagcaaaaggc	341	1132	0.7685	0.930012	1473	C4A	A19T
2m913	gagaccgcaactgaaaagttgtTATgACTTGTCGTAAGACcCTTTGGATGggttGAAgttctgcacgtagaagcaaaaggc	1821	82	0.0430899	0.0521458	1903	C4G	A19C
2m914	gagaccgcaactgaaaagttgtTATgACTTGTCGTAAGACgCTTTGGATGggttGAAgttctgcacgtagaagcaaaaggc	346	871	0.715694	0.866108	1217	C4G	A19G
2m915	gagaccgcaactgaaaagttgtTATgACTTGTCGTAAGACtCTTTGGATGggttGAAgttctgcacgtagaagcaaaaggc	454	385	0.45888	0.55532	839	C4G	A19T
2m916	gagaccgcaactgaaaagttgtTATtACTTGTCGTAAGACcCTTTGGATGggttGAAgttctgcacgtagaagcaaaaggc	476	1600	0.770713	0.93269	2076	C4T	A19C
2m917	gagaccgcaactgaaaagttgtTATtACTTGTCGTAAGACgCTTTGGATGggttGAAgttctgcacgtagaagcaaaaggc	240	1042	0.812793	0.983613	1282	C4T	A19G
2m918	gagaccgcaactgaaaagttgtTATtACTTGTCGTAAGACtCTTTGGATGggttGAAgttctgcacgtagaagcaaaaggc	419	1630	0.79551	0.962699	2049	C4T	A19T
2m919	gagaccgcaactgaaaagttgtTATaACTTGTCGTAAGACAaTTTGGATGggttGAAgttctgcacgtagaagcaaaaggc	271	925	0.773411	0.935956	1196	C4A	C20A
2m920	gagaccgcaactgaaaagttgtTATaACTTGTCGTAAGACAgTTTGGATGggttGAAgttctgcacgtagaagcaaaaggc	289	784	0.730662	0.884221	1073	C4A	C20G
2m921	gagaccgcaactgaaaagttgtTATaACTTGTCGTAAGACAtTTTGGATGggttGAAgttctgcacgtagaagcaaaaggc	316	1207	0.792515	0.959074	1523	C4A	C20T
2m922	gagaccgcaactgaaaagttgtTATgACTTGTCGTAAGACAaTTTGGATGggttGAAgttctgcacgtagaagcaaaaggc	288	949	0.767179	0.928413	1237	C4G	C20A
2m923	gagaccgcaactgaaaagttgtTATgACTTGTCGTAAGACAgTTTGGATGggttGAAgttctgcacgtagaagcaaaaggc	405	943	0.699555	0.846577	1348	C4G	C20G
2m924	gagaccgcaactgaaaagttgtTATgACTTGTCGTAAGACAtTTTGGATGggttGAAgttctgcacgtagaagcaaaaggc	350	1111	0.760438	0.920256	1461	C4G	C20T
2m925	gagaccgcaactgaaaagttgtTATtACTTGTCGTAAGACAaTTTGGATGggttGAAgttctgcacgtagaagcaaaaggc	338	1390	0.804398	0.973455	1728	C4T	C20A
2m926	gagaccgcaactgaaaagttgtTATtACTTGTCGTAAGACAgTTTGGATGggttGAAgttctgcacgtagaagcaaaaggc	304	1180	0.795148	0.962261	1484	C4T	C20G
2m927	gagaccgcaactgaaaagttgtTATtACTTGTCGTAAGACAtTTTGGATGggttGAAgttctgcacgtagaagcaaaaggc	287	1478	0.837394	1.01338	1765	C4T	C20T
2m928	gagaccgcaactgaaaagttgtTATaACTTGTCGTAAGACACaTTGGATGggttGAAgttctgcacgtagaagcaaaaggc	193	819	0.809289	0.979373	1012	C4A	T21A
2m929	gagaccgcaactgaaaagttgtTATaACTTGTCGTAAGACACcTTGGATGggttGAAgttctgcacgtagaagcaaaaggc	283	874	0.755402	0.914161	1157	C4A	T21C
2m930	gagaccgcaactgaaaagttgtTATaACTTGTCGTAAGACACgTTGGATGggttGAAgttctgcacgtagaagcaaaaggc	441	532	0.546763	0.661673	973	C4A	T21G
2m931	gagaccgcaactgaaaagttgtTATgACTTGTCGTAAGACACaTTGGATGggttGAAgttctgcacgtagaagcaaaaggc	252	909	0.782946	0.947494	1161	C4G	T21A
2m932	gagaccgcaactgaaaagttgtTATgACTTGTCGTAAGACACcTTGGATGggttGAAgttctgcacgtagaagcaaaaggc	373	827	0.689167	0.834006	1200	C4G	T21C
2m933	gagaccgcaactgaaaagttgtTATgACTTGTCGTAAGACACgTTGGATGggttGAAgttctgcacgtagaagcaaaaggc	489	450	0.479233	0.579951	939	C4G	T21G
2m934	gagaccgcaactgaaaagttgtTATtACTTGTCGTAAGACACaTTGGATGggttGAAgttctgcacgtagaagcaaaaggc	330	1579	0.827135	1.00097	1909	C4T	T21A
2m935	gagaccgcaactgaaaagttgtTATtACTTGTCGTAAGACACcTTGGATGggttGAAgttctgcacgtagaagcaaaaggc	414	1542	0.788344	0.954026	1956	C4T	T21C
2m936	gagaccgcaactgaaaagttgtTATtACTTGTCGTAAGACACgTTGGATGggttGAAgttctgcacgtagaagcaaaaggc	279	1052	0.790383	0.956494	1331	C4T	T21G
2m937	gagaccgcaactgaaaagttgtTATaACTTGTCGTAAGACACTaTGGATGggttGAAgttctgcacgtagaagcaaaaggc	129	490	0.791599	0.957966	619	C4A	T22A
2m938	gagaccgcaactgaaaagttgtTATaACTTGTCGTAAGACACTcTGGATGggttGAAgttctgcacgtagaagcaaaaggc	285	1020	0.781609	0.945876	1305	C4A	T22C
2m939	gagaccgcaactgaaaagttgtTATaACTTGTCGTAAGACACTgTGGATGggttGAAgttctgcacgtagaagcaaaaggc	236	839	0.780465	0.944492	1075	C4A	T22G
2m940	gagaccgcaactgaaaagttgtTATgACTTGTCGTAAGACACTaTGGATGggttGAAgttctgcacgtagaagcaaaaggc	218	778	0.781124	0.94529	996	C4G	T22A
2m941	gagaccgcaactgaaaagttgtTATgACTTGTCGTAAGACACTcTGGATGggttGAAgttctgcacgtagaagcaaaaggc	345	936	0.730679	0.884243	1281	C4G	T22C
2m942	gagaccgcaactgaaaagttgtTATgACTTGTCGTAAGACACTgTGGATGggttGAAgttctgcacgtagaagcaaaaggc	123	427	0.776364	0.939528	550	C4G	T22G
2m943	gagaccgcaactgaaaagttgtTATtACTTGTCGTAAGACACTaTGGATGggttGAAgttctgcacgtagaagcaaaaggc	106	580	0.845481	1.02317	686	C4T	T22A
2m944	gagaccgcaactgaaaagttgtTATtACTTGTCGTAAGACACTcTGGATGggttGAAgttctgcacgtagaagcaaaaggc	296	1371	0.822436	0.995283	1667	C4T	T22C
2m945	gagaccgcaactgaaaagttgtTATtACTTGTCGTAAGACACTgTGGATGggttGAAgttctgcacgtagaagcaaaaggc	261	1331	0.836055	1.01177	1592	C4T	T22G
2m946	gagaccgcaactgaaaagttgtTATaACTTGTCGTAAGACACTTaGGATGggttGAAgttctgcacgtagaagcaaaaggc	400	231	0.366086	0.443024	631	C4A	T23A
2m947	gagaccgcaactgaaaagttgtTATaACTTGTCGTAAGACACTTcGGATGggttGAAgttctgcacgtagaagcaaaaggc	1331	115	0.0795297	0.0962441	1446	C4A	T23C
2m948	gagaccgcaactgaaaagttgtTATaACTTGTCGTAAGACACTTgGGATGggttGAAgttctgcacgtagaagcaaaaggc	1033	41	0.038175	0.0461981	1074	C4A	T23G
2m949	gagaccgcaactgaaaagttgtTATgACTTGTCGTAAGACACTTaGGATGggttGAAgttctgcacgtagaagcaaaaggc	888	62	0.0652632	0.0789792	950	C4G	T23A
2m950	gagaccgcaactgaaaagttgtTATgACTTGTCGTAAGACACTTcGGATGggttGAAgttctgcacgtagaagcaaaaggc	1140	9	0.0078329	0.0094791	1149	C4G	T23C
2m951	gagaccgcaactgaaaagttgtTATgACTTGTCGTAAGACACTTgGGATGggttGAAgttctgcacgtagaagcaaaaggc	1036	25	0.0235627	0.0285147	1061	C4G	T23G
2m952	gagaccgcaactgaaaagttgtTATtACTTGTCGTAAGACACTTaGGATGggttGAAgttctgcacgtagaagcaaaaggc	276	975	0.779376	0.943174	1251	C4T	T23A
2m953	gagaccgcaactgaaaagttgtTATtACTTGTCGTAAGACACTTcGGATGggttGAAgttctgcacgtagaagcaaaaggc	404	444	0.523585	0.633624	848	C4T	T23C
2m954	gagaccgcaactgaaaagttgtTATtACTTGTCGTAAGACACTTgGGATGggttGAAgttctgcacgtagaagcaaaaggc	1031	401	0.280028	0.33888	1432	C4T	T23G
2m955	gagaccgcaactgaaaagttgtTATaACTTGTCGTAAGACACTTTaGATGggttGAAgttctgcacgtagaagcaaaaggc	411	1113	0.730315	0.883802	1524	C4A	G24A
2m956	gagaccgcaactgaaaagttgtTATaACTTGTCGTAAGACACTTTcGATGggttGAAgttctgcacgtagaagcaaaaggc	450	1308	0.744027	0.900396	1758	C4A	G24C
2m957	gagaccgcaactgaaaagttgtTATaACTTGTCGTAAGACACTTTtGATGggttGAAgttctgcacgtagaagcaaaaggc	1036	843	0.448643	0.542932	1879	C4A	G24T
2m958	gagaccgcaactgaaaagttgtTATgACTTGTCGTAAGACACTTTaGATGggttGAAgttctgcacgtagaagcaaaaggc	206	754	0.785417	0.950484	960	C4G	G24A
2m959	gagaccgcaactgaaaagttgtTATgACTTGTCGTAAGACACTTTcGATGggttGAAgttctgcacgtagaagcaaaaggc	258	661	0.71926	0.870424	919	C4G	G24C
2m960	gagaccgcaactgaaaagttgtTATgACTTGTCGTAAGACACTTTtGATGggttGAAgttctgcacgtagaagcaaaaggc	988	706	0.416765	0.504355	1694	C4G	G24T
2m961	gagaccgcaactgaaaagttgtTATtACTTGTCGTAAGACACTTTaGATGggttGAAgttctgcacgtagaagcaaaaggc	362	1830	0.834854	1.01031	2192	C4T	G24A
2m962	gagaccgcaactgaaaagttgtTATtACTTGTCGTAAGACACTTTcGATGggttGAAgttctgcacgtagaagcaaaaggc	178	761	0.810437	0.980762	939	C4T	G24C
2m963	gagaccgcaactgaaaagttgtTATtACTTGTCGTAAGACACTTTtGATGggttGAAgttctgcacgtagaagcaaaaggc	511	1597	0.75759	0.916809	2108	C4T	G24T
2m964	gagaccgcaactgaaaagttgtTATaACTTGTCGTAAGACACTTTGaATGggttGAAgttctgcacgtagaagcaaaaggc	140	449	0.762309	0.92252	589	C4A	G25A
2m965	gagaccgcaactgaaaagttgtTATaACTTGTCGTAAGACACTTTGcATGggttGAAgttctgcacgtagaagcaaaaggc	1697	83	0.0466292	0.0564291	1780	C4A	G25C
2m966	gagaccgcaactgaaaagttgtTATaACTTGTCGTAAGACACTTTGtATGggttGAAgttctgcacgtagaagcaaaaggc	1606	493	0.234874	0.284236	2099	C4A	G25T
2m967	gagaccgcaactgaaaagttgtTATgACTTGTCGTAAGACACTTTGaATGggttGAAgttctgcacgtagaagcaaaaggc	126	505	0.800317	0.968516	631	C4G	G25A
2m968	gagaccgcaactgaaaagttgtTATgACTTGTCGTAAGACACTTTGcATGggttGAAgttctgcacgtagaagcaaaaggc	1196	812	0.404382	0.48937	2008	C4G	G25C
2m969	gagaccgcaactgaaaagttgtTATgACTTGTCGTAAGACACTTTGtATGggttGAAgttctgcacgtagaagcaaaaggc	1523	287	0.158564	0.191888	1810	C4G	G25T
2m970	gagaccgcaactgaaaagttgtTATtACTTGTCGTAAGACACTTTGaATGggttGAAgttctgcacgtagaagcaaaaggc	291	1565	0.843211	1.02042	1856	C4T	G25A
2m971	gagaccgcaactgaaaagttgtTATtACTTGTCGTAAGACACTTTGcATGggttGAAgttctgcacgtagaagcaaaaggc	1279	39	0.0295903	0.0358091	1318	C4T	G25C
2m972	gagaccgcaactgaaaagttgtTATtACTTGTCGTAAGACACTTTGtATGggttGAAgttctgcacgtagaagcaaaaggc	773	172	0.182011	0.220263	945	C4T	G25T
2m973	gagaccgcaactgaaaagttgtTATaACTTGTCGTAAGACACTTTGGcTGggttGAAgttctgcacgtagaagcaaaaggc	1397	807	0.366152	0.443105	2204	C4A	A26C
2m974	gagaccgcaactgaaaagttgtTATaACTTGTCGTAAGACACTTTGGgTGggttGAAgttctgcacgtagaagcaaaaggc	1172	165	0.123411	0.149347	1337	C4A	A26G
2m975	gagaccgcaactgaaaagttgtTATaACTTGTCGTAAGACACTTTGGtTGggttGAAgttctgcacgtagaagcaaaaggc	1617	13	0.00797546	0.00965162	1630	C4A	A26T
2m976	gagaccgcaactgaaaagttgtTATgACTTGTCGTAAGACACTTTGGcTGggttGAAgttctgcacgtagaagcaaaaggc	1806	210	0.104167	0.126059	2016	C4G	A26C
2m977	gagaccgcaactgaaaagttgtTATgACTTGTCGTAAGACACTTTGGgTGggttGAAgttctgcacgtagaagcaaaaggc	1056	65	0.0579839	0.0701702	1121	C4G	A26G
2m978	gagaccgcaactgaaaagttgtTATgACTTGTCGTAAGACACTTTGGtTGggttGAAgttctgcacgtagaagcaaaaggc	1915	11	0.00571132	0.00691164	1926	C4G	A26T
2m979	gagaccgcaactgaaaagttgtTATtACTTGTCGTAAGACACTTTGGcTGggttGAAgttctgcacgtagaagcaaaaggc	765	549	0.417808	0.505617	1314	C4T	A26C
2m980	gagaccgcaactgaaaagttgtTATtACTTGTCGTAAGACACTTTGGgTGggttGAAgttctgcacgtagaagcaaaaggc	391	1214	0.756386	0.915352	1605	C4T	A26G
2m981	gagaccgcaactgaaaagttgtTATtACTTGTCGTAAGACACTTTGGtTGggttGAAgttctgcacgtagaagcaaaaggc	2915	31	0.0105227	0.0127343	2946	C4T	A26T
2m982	gagaccgcaactgaaaagttgtTATaACTTGTCGTAAGACACTTTGGAaGggttGAAgttctgcacgtagaagcaaaaggc	642	177	0.216117	0.261538	819	C4A	T27A
2m983	gagaccgcaactgaaaagttgtTATaACTTGTCGTAAGACACTTTGGAcGggttGAAgttctgcacgtagaagcaaaaggc	1176	115	0.0890782	0.107799	1291	C4A	T27C
2m984	gagaccgcaactgaaaagttgtTATaACTTGTCGTAAGACACTTTGGAgGggttGAAgttctgcacgtagaagcaaaaggc	456	460	0.502183	0.607725	916	C4A	T27G
2m985	gagaccgcaactgaaaagttgtTATgACTTGTCGTAAGACACTTTGGAaGggttGAAgttctgcacgtagaagcaaaaggc	648	150	0.18797	0.227475	798	C4G	T27A
2m986	gagaccgcaactgaaaagttgtTATgACTTGTCGTAAGACACTTTGGAcGggttGAAgttctgcacgtagaagcaaaaggc	508	42	0.0763636	0.0924126	550	C4G	T27C
2m987	gagaccgcaactgaaaagttgtTATgACTTGTCGTAAGACACTTTGGAgGggttGAAgttctgcacgtagaagcaaaaggc	543	320	0.3708	0.448729	863	C4G	T27G
2m988	gagaccgcaactgaaaagttgtTATtACTTGTCGTAAGACACTTTGGAaGggttGAAgttctgcacgtagaagcaaaaggc	677	436	0.391734	0.474063	1113	C4T	T27A
2m989	gagaccgcaactgaaaagttgtTATtACTTGTCGTAAGACACTTTGGAcGggttGAAgttctgcacgtagaagcaaaaggc	1221	169	0.121583	0.147135	1390	C4T	T27C
2m990	gagaccgcaactgaaaagttgtTATtACTTGTCGTAAGACACTTTGGAgGggttGAAgttctgcacgtagaagcaaaaggc	616	419	0.404831	0.489912	1035	C4T	T27G
2m991	gagaccgcaactgaaaagttgtTATaACTTGTCGTAAGACACTTTGGATaggttGAAgttctgcacgtagaagcaaaaggc	1401	22	0.0154603	0.0187095	1423	C4A	G28A
2m992	gagaccgcaactgaaaagttgtTATaACTTGTCGTAAGACACTTTGGATcggttGAAgttctgcacgtagaagcaaaaggc	829	17	0.0200946	0.0243177	846	C4A	G28C
2m993	gagaccgcaactgaaaagttgtTATaACTTGTCGTAAGACACTTTGGATtggttGAAgttctgcacgtagaagcaaaaggc	2042	163	0.0739229	0.0894589	2205	C4A	G28T
2m994	gagaccgcaactgaaaagttgtTATgACTTGTCGTAAGACACTTTGGATaggttGAAgttctgcacgtagaagcaaaaggc	1152	26	0.0220713	0.0267099	1178	C4G	G28A
2m995	gagaccgcaactgaaaagttgtTATgACTTGTCGTAAGACACTTTGGATcggttGAAgttctgcacgtagaagcaaaaggc	1431	37	0.0252044	0.0305014	1468	C4G	G28C
2m996	gagaccgcaactgaaaagttgtTATgACTTGTCGTAAGACACTTTGGATtggttGAAgttctgcacgtagaagcaaaaggc	1415	105	0.0690789	0.0835969	1520	C4G	G28T
2m997	gagaccgcaactgaaaagttgtTATtACTTGTCGTAAGACACTTTGGATaggttGAAgttctgcacgtagaagcaaaaggc	720	65	0.0828025	0.100205	785	C4T	G28A
2m998	gagaccgcaactgaaaagttgtTATtACTTGTCGTAAGACACTTTGGATcggttGAAgttctgcacgtagaagcaaaaggc	1803	38	0.020641	0.024979	1841	C4T	G28C
2m999	gagaccgcaactgaaaagttgtTATtACTTGTCGTAAGACACTTTGGATtggttGAAgttctgcacgtagaagcaaaaggc	1448	453	0.238296	0.288377	1901	C4T	G28T
2m1000	gagaccgcaactgaaaagttgtTATaACTTGTCGTAAGACACTTTGGATGggttaAAgttctgcacgtagaagcaaaaggc	408	659	0.617619	0.747422	1067	C4A	G33A
2m1001	gagaccgcaactgaaaagttgtTATaACTTGTCGTAAGACACTTTGGATGggttcAAgttctgcacgtagaagcaaaaggc	1522	60	0.0379267	0.0458975	1582	C4A	G33C
2m1002	gagaccgcaactgaaaagttgtTATaACTTGTCGTAAGACACTTTGGATGggtttAAgttctgcacgtagaagcaaaaggc	1235	410	0.24924	0.301622	1645	C4A	G33T
2m1003	gagaccgcaactgaaaagttgtTATgACTTGTCGTAAGACACTTTGGATGggttaAAgttctgcacgtagaagcaaaaggc	882	180	0.169492	0.205113	1062	C4G	G33A
2m1004	gagaccgcaactgaaaagttgtTATgACTTGTCGTAAGACACTTTGGATGggttcAAgttctgcacgtagaagcaaaaggc	1209	8	0.00657354	0.00795507	1217	C4G	G33C
2m1005	gagaccgcaactgaaaagttgtTATgACTTGTCGTAAGACACTTTGGATGggtttAAgttctgcacgtagaagcaaaaggc	1601	59	0.0355422	0.0430119	1660	C4G	G33T
2m1006	gagaccgcaactgaaaagttgtTATtACTTGTCGTAAGACACTTTGGATGggttaAAgttctgcacgtagaagcaaaaggc	103	442	0.811009	0.981455	545	C4T	G33A
2m1007	gagaccgcaactgaaaagttgtTATtACTTGTCGTAAGACACTTTGGATGggttcAAgttctgcacgtagaagcaaaaggc	1130	485	0.30031	0.363424	1615	C4T	G33C
2m1008	gagaccgcaactgaaaagttgtTATtACTTGTCGTAAGACACTTTGGATGggtttAAgttctgcacgtagaagcaaaaggc	223	980	0.81463	0.985837	1203	C4T	G33T
2m1009	gagaccgcaactgaaaagttgtTATaACTTGTCGTAAGACACTTTGGATGggttGcAgttctgcacgtagaagcaaaaggc	1676	64	0.0367816	0.0445118	1740	C4A	A34C
2m1010	gagaccgcaactgaaaagttgtTATaACTTGTCGTAAGACACTTTGGATGggttGgAgttctgcacgtagaagcaaaaggc	706	75	0.0960307	0.116213	781	C4A	A34G
2m1011	gagaccgcaactgaaaagttgtTATaACTTGTCGTAAGACACTTTGGATGggttGtAgttctgcacgtagaagcaaaaggc	1263	206	0.140231	0.169703	1469	C4A	A34T
2m1012	gagaccgcaactgaaaagttgtTATgACTTGTCGTAAGACACTTTGGATGggttGcAgttctgcacgtagaagcaaaaggc	365	9	0.0240642	0.0291216	374	C4G	A34C
2m1013	gagaccgcaactgaaaagttgtTATgACTTGTCGTAAGACACTTTGGATGggttGgAgttctgcacgtagaagcaaaaggc	1336	34	0.0248175	0.0300333	1370	C4G	A34G
2m1014	gagaccgcaactgaaaagttgtTATgACTTGTCGTAAGACACTTTGGATGggttGtAgttctgcacgtagaagcaaaaggc	424	15	0.0341686	0.0413496	439	C4G	A34T
2m1015	gagaccgcaactgaaaagttgtTATtACTTGTCGTAAGACACTTTGGATGggttGcAgttctgcacgtagaagcaaaaggc	1223	499	0.289779	0.350681	1722	C4T	A34C
2m1016	gagaccgcaactgaaaagttgtTATtACTTGTCGTAAGACACTTTGGATGggttGgAgttctgcacgtagaagcaaaaggc	354	1174	0.768325	0.9298	1528	C4T	A34G
2m1017	gagaccgcaactgaaaagttgtTATtACTTGTCGTAAGACACTTTGGATGggttGtAgttctgcacgtagaagcaaaaggc	301	1956	0.866637	1.04877	2257	C4T	A34T
2m1018	gagaccgcaactgaaaagttgtTATaACTTGTCGTAAGACACTTTGGATGggttGAcgttctgcacgtagaagcaaaaggc	406	1027	0.716678	0.867299	1433	C4A	A35C
2m1019	gagaccgcaactgaaaagttgtTATaACTTGTCGTAAGACACTTTGGATGggttGAggttctgcacgtagaagcaaaaggc	224	919	0.804024	0.973003	1143	C4A	A35G
2m1020	gagaccgcaactgaaaagttgtTATaACTTGTCGTAAGACACTTTGGATGggttGAtgttctgcacgtagaagcaaaaggc	462	1302	0.738095	0.893217	1764	C4A	A35T
2m1021	gagaccgcaactgaaaagttgtTATgACTTGTCGTAAGACACTTTGGATGggttGAcgttctgcacgtagaagcaaaaggc	705	347	0.329848	0.39917	1052	C4G	A35C
2m1022	gagaccgcaactgaaaagttgtTATgACTTGTCGTAAGACACTTTGGATGggttGAggttctgcacgtagaagcaaaaggc	486	659	0.575546	0.696506	1145	C4G	A35G
2m1023	gagaccgcaactgaaaagttgtTATgACTTGTCGTAAGACACTTTGGATGggttGAtgttctgcacgtagaagcaaaaggc	899	407	0.311639	0.377134	1306	C4G	A35T
2m1024	gagaccgcaactgaaaagttgtTATtACTTGTCGTAAGACACTTTGGATGggttGAcgttctgcacgtagaagcaaaaggc	286	1499	0.839776	1.01627	1785	C4T	A35C
2m1025	gagaccgcaactgaaaagttgtTATtACTTGTCGTAAGACACTTTGGATGggttGAggttctgcacgtagaagcaaaaggc	225	1381	0.8599	1.04062	1606	C4T	A35G
2m1026	gagaccgcaactgaaaagttgtTATtACTTGTCGTAAGACACTTTGGATGggttGAtgttctgcacgtagaagcaaaaggc	327	1887	0.852304	1.03143	2214	C4T	A35T
2m1027	gagaccgcaactgaaaagttgtTATCcaTTGTCGTAAGACACTTTGGATGggttGAAgttctgcacgtagaagcaaaaggc	140	587	0.807428	0.977121	727	A5C	C6A
2m1028	gagaccgcaactgaaaagttgtTATCcgTTGTCGTAAGACACTTTGGATGggttGAAgttctgcacgtagaagcaaaaggc	188	786	0.806982	0.976581	974	A5C	C6G
2m1029	gagaccgcaactgaaaagttgtTATCctTTGTCGTAAGACACTTTGGATGggttGAAgttctgcacgtagaagcaaaaggc	178	803	0.818552	0.990584	981	A5C	C6T
2m1030	gagaccgcaactgaaaagttgtTATCgaTTGTCGTAAGACACTTTGGATGggttGAAgttctgcacgtagaagcaaaaggc	289	1194	0.805125	0.974334	1483	A5G	C6A
2m1031	gagaccgcaactgaaaagttgtTATCggTTGTCGTAAGACACTTTGGATGggttGAAgttctgcacgtagaagcaaaaggc	303	1058	0.77737	0.940746	1361	A5G	C6G
2m1032	gagaccgcaactgaaaagttgtTATCgtTTGTCGTAAGACACTTTGGATGggttGAAgttctgcacgtagaagcaaaaggc	288	1253	0.813108	0.983996	1541	A5G	C6T
2m1033	gagaccgcaactgaaaagttgtTATCtaTTGTCGTAAGACACTTTGGATGggttGAAgttctgcacgtagaagcaaaaggc	257	1244	0.828781	1.00296	1501	A5T	C6A
2m1034	gagaccgcaactgaaaagttgtTATCtgTTGTCGTAAGACACTTTGGATGggttGAAgttctgcacgtagaagcaaaaggc	316	1282	0.802253	0.970858	1598	A5T	C6G
2m1035	gagaccgcaactgaaaagttgtTATCttTTGTCGTAAGACACTTTGGATGggttGAAgttctgcacgtagaagcaaaaggc	426	1681	0.797817	0.96549	2107	A5T	C6T
2m1036	gagaccgcaactgaaaagttgtTATCcCaTGTCGTAAGACACTTTGGATGggttGAAgttctgcacgtagaagcaaaaggc	261	1174	0.818118	0.990059	1435	A5C	T7A
2m1037	gagaccgcaactgaaaagttgtTATCcCcTGTCGTAAGACACTTTGGATGggttGAAgttctgcacgtagaagcaaaaggc	281	1137	0.801834	0.970351	1418	A5C	T7C
2m1038	gagaccgcaactgaaaagttgtTATCcCgTGTCGTAAGACACTTTGGATGggttGAAgttctgcacgtagaagcaaaaggc	363	1428	0.79732	0.964889	1791	A5C	T7G
2m1039	gagaccgcaactgaaaagttgtTATCgCaTGTCGTAAGACACTTTGGATGggttGAAgttctgcacgtagaagcaaaaggc	245	1184	0.828551	1.00268	1429	A5G	T7A
2m1040	gagaccgcaactgaaaagttgtTATCgCcTGTCGTAAGACACTTTGGATGggttGAAgttctgcacgtagaagcaaaaggc	313	1162	0.787797	0.953364	1475	A5G	T7C
2m1041	gagaccgcaactgaaaagttgtTATCgCgTGTCGTAAGACACTTTGGATGggttGAAgttctgcacgtagaagcaaaaggc	107	444	0.805808	0.97516	551	A5G	T7G
2m1042	gagaccgcaactgaaaagttgtTATCtCaTGTCGTAAGACACTTTGGATGggttGAAgttctgcacgtagaagcaaaaggc	400	1626	0.802567	0.971238	2026	A5T	T7A
2m1043	gagaccgcaactgaaaagttgtTATCtCcTGTCGTAAGACACTTTGGATGggttGAAgttctgcacgtagaagcaaaaggc	386	1612	0.806807	0.97637	1998	A5T	T7C
2m1044	gagaccgcaactgaaaagttgtTATCtCgTGTCGTAAGACACTTTGGATGggttGAAgttctgcacgtagaagcaaaaggc	393	1626	0.805349	0.974606	2019	A5T	T7G
2m1045	gagaccgcaactgaaaagttgtTATCcCTaGTCGTAAGACACTTTGGATGggttGAAgttctgcacgtagaagcaaaaggc	96	347	0.783296	0.947917	443	A5C	T8A
2m1046	gagaccgcaactgaaaagttgtTATCcCTcGTCGTAAGACACTTTGGATGggttGAAgttctgcacgtagaagcaaaaggc	288	989	0.774471	0.937238	1277	A5C	T8C
2m1047	gagaccgcaactgaaaagttgtTATCcCTgGTCGTAAGACACTTTGGATGggttGAAgttctgcacgtagaagcaaaaggc	214	1012	0.825449	0.998929	1226	A5C	T8G
2m1048	gagaccgcaactgaaaagttgtTATCgCTaGTCGTAAGACACTTTGGATGggttGAAgttctgcacgtagaagcaaaaggc	160	833	0.838872	1.01517	993	A5G	T8A
2m1049	gagaccgcaactgaaaagttgtTATCgCTcGTCGTAAGACACTTTGGATGggttGAAgttctgcacgtagaagcaaaaggc	176	753	0.810549	0.980898	929	A5G	T8C
2m1050	gagaccgcaactgaaaagttgtTATCgCTgGTCGTAAGACACTTTGGATGggttGAAgttctgcacgtagaagcaaaaggc	217	1193	0.846099	1.02392	1410	A5G	T8G
2m1051	gagaccgcaactgaaaagttgtTATCtCTaGTCGTAAGACACTTTGGATGggttGAAgttctgcacgtagaagcaaaaggc	161	556	0.775453	0.938427	717	A5T	T8A
2m1052	gagaccgcaactgaaaagttgtTATCtCTcGTCGTAAGACACTTTGGATGggttGAAgttctgcacgtagaagcaaaaggc	289	1184	0.803802	0.972733	1473	A5T	T8C
2m1053	gagaccgcaactgaaaagttgtTATCtCTgGTCGTAAGACACTTTGGATGggttGAAgttctgcacgtagaagcaaaaggc	209	1095	0.839724	1.0162	1304	A5T	T8G
2m1054	gagaccgcaactgaaaagttgtTATCcCTTaTCGTAAGACACTTTGGATGggttGAAgttctgcacgtagaagcaaaaggc	179	839	0.824165	0.997376	1018	A5C	G9A
2m1055	gagaccgcaactgaaaagttgtTATCcCTTcTCGTAAGACACTTTGGATGggttGAAgttctgcacgtagaagcaaaaggc	102	516	0.834951	1.01043	618	A5C	G9C
2m1056	gagaccgcaactgaaaagttgtTATCcCTTtTCGTAAGACACTTTGGATGggttGAAgttctgcacgtagaagcaaaaggc	353	1317	0.788623	0.954364	1670	A5C	G9T
2m1057	gagaccgcaactgaaaagttgtTATCgCTTaTCGTAAGACACTTTGGATGggttGAAgttctgcacgtagaagcaaaaggc	364	1262	0.776138	0.939255	1626	A5G	G9A
2m1058	gagaccgcaactgaaaagttgtTATCgCTTcTCGTAAGACACTTTGGATGggttGAAgttctgcacgtagaagcaaaaggc	335	1321	0.797705	0.965355	1656	A5G	G9C
2m1059	gagaccgcaactgaaaagttgtTATCgCTTtTCGTAAGACACTTTGGATGggttGAAgttctgcacgtagaagcaaaaggc	356	1346	0.790834	0.95704	1702	A5G	G9T
2m1060	gagaccgcaactgaaaagttgtTATCtCTTaTCGTAAGACACTTTGGATGggttGAAgttctgcacgtagaagcaaaaggc	281	1572	0.848354	1.02665	1853	A5T	G9A
2m1061	gagaccgcaactgaaaagttgtTATCtCTTcTCGTAAGACACTTTGGATGggttGAAgttctgcacgtagaagcaaaaggc	178	1127	0.863602	1.0451	1305	A5T	G9C
2m1062	gagaccgcaactgaaaagttgtTATCtCTTtTCGTAAGACACTTTGGATGggttGAAgttctgcacgtagaagcaaaaggc	245	1532	0.862127	1.04332	1777	A5T	G9T
2m1063	gagaccgcaactgaaaagttgtTATCcCTTGaCGTAAGACACTTTGGATGggttGAAgttctgcacgtagaagcaaaaggc	222	880	0.798548	0.966375	1102	A5C	T10A
2m1064	gagaccgcaactgaaaagttgtTATCcCTTGcCGTAAGACACTTTGGATGggttGAAgttctgcacgtagaagcaaaaggc	416	1275	0.753992	0.912455	1691	A5C	T10C
2m1065	gagaccgcaactgaaaagttgtTATCcCTTGgCGTAAGACACTTTGGATGggttGAAgttctgcacgtagaagcaaaaggc	253	899	0.780382	0.944391	1152	A5C	T10G
2m1066	gagaccgcaactgaaaagttgtTATCgCTTGaCGTAAGACACTTTGGATGggttGAAgttctgcacgtagaagcaaaaggc	160	619	0.794608	0.961608	779	A5G	T10A
2m1067	gagaccgcaactgaaaagttgtTATCgCTTGcCGTAAGACACTTTGGATGggttGAAgttctgcacgtagaagcaaaaggc	353	1180	0.769733	0.931504	1533	A5G	T10C
2m1068	gagaccgcaactgaaaagttgtTATCgCTTGgCGTAAGACACTTTGGATGggttGAAgttctgcacgtagaagcaaaaggc	204	972	0.826531	1.00024	1176	A5G	T10G
2m1069	gagaccgcaactgaaaagttgtTATCtCTTGaCGTAAGACACTTTGGATGggttGAAgttctgcacgtagaagcaaaaggc	189	1308	0.873747	1.05738	1497	A5T	T10A
2m1070	gagaccgcaactgaaaagttgtTATCtCTTGcCGTAAGACACTTTGGATGggttGAAgttctgcacgtagaagcaaaaggc	480	1479	0.754977	0.913647	1959	A5T	T10C
2m1071	gagaccgcaactgaaaagttgtTATCtCTTGgCGTAAGACACTTTGGATGggttGAAgttctgcacgtagaagcaaaaggc	253	1307	0.837821	1.0139	1560	A5T	T10G
2m1072	gagaccgcaactgaaaagttgtTATCcCTTGTaGTAAGACACTTTGGATGggttGAAgttctgcacgtagaagcaaaaggc	123	590	0.827489	1.0014	713	A5C	C11A
2m1073	gagaccgcaactgaaaagttgtTATCcCTTGTgGTAAGACACTTTGGATGggttGAAgttctgcacgtagaagcaaaaggc	336	1477	0.814672	0.985888	1813	A5C	C11G
2m1074	gagaccgcaactgaaaagttgtTATCcCTTGTtGTAAGACACTTTGGATGggttGAAgttctgcacgtagaagcaaaaggc	351	1364	0.795335	0.962487	1715	A5C	C11T
2m1075	gagaccgcaactgaaaagttgtTATCgCTTGTaGTAAGACACTTTGGATGggttGAAgttctgcacgtagaagcaaaaggc	96	383	0.799582	0.967627	479	A5G	C11A
2m1076	gagaccgcaactgaaaagttgtTATCgCTTGTgGTAAGACACTTTGGATGggttGAAgttctgcacgtagaagcaaaaggc	224	1232	0.846154	1.02399	1456	A5G	C11G
2m1077	gagaccgcaactgaaaagttgtTATCgCTTGTtGTAAGACACTTTGGATGggttGAAgttctgcacgtagaagcaaaaggc	211	1013	0.827614	1.00155	1224	A5G	C11T
2m1078	gagaccgcaactgaaaagttgtTATCtCTTGTaGTAAGACACTTTGGATGggttGAAgttctgcacgtagaagcaaaaggc	267	1400	0.839832	1.01634	1667	A5T	C11A
2m1079	gagaccgcaactgaaaagttgtTATCtCTTGTgGTAAGACACTTTGGATGggttGAAgttctgcacgtagaagcaaaaggc	318	1639	0.837506	1.01352	1957	A5T	C11G
2m1080	gagaccgcaactgaaaagttgtTATCtCTTGTtGTAAGACACTTTGGATGggttGAAgttctgcacgtagaagcaaaaggc	281	1837	0.867328	1.04961	2118	A5T	C11T
2m1081	gagaccgcaactgaaaagttgtTATCcCTTGTCaTAAGACACTTTGGATGggttGAAgttctgcacgtagaagcaaaaggc	372	1574	0.808839	0.978828	1946	A5C	G12A
2m1082	gagaccgcaactgaaaagttgtTATCcCTTGTCcTAAGACACTTTGGATGggttGAAgttctgcacgtagaagcaaaaggc	340	1430	0.80791	0.977704	1770	A5C	G12C
2m1083	gagaccgcaactgaaaagttgtTATCcCTTGTCtTAAGACACTTTGGATGggttGAAgttctgcacgtagaagcaaaaggc	342	1502	0.814534	0.98572	1844	A5C	G12T
2m1084	gagaccgcaactgaaaagttgtTATCgCTTGTCaTAAGACACTTTGGATGggttGAAgttctgcacgtagaagcaaaaggc	292	1433	0.830725	1.00531	1725	A5G	G12A
2m1085	gagaccgcaactgaaaagttgtTATCgCTTGTCcTAAGACACTTTGGATGggttGAAgttctgcacgtagaagcaaaaggc	358	1469	0.80405	0.973034	1827	A5G	G12C
2m1086	gagaccgcaactgaaaagttgtTATCgCTTGTCtTAAGACACTTTGGATGggttGAAgttctgcacgtagaagcaaaaggc	355	1458	0.804192	0.973205	1813	A5G	G12T
2m1087	gagaccgcaactgaaaagttgtTATCtCTTGTCaTAAGACACTTTGGATGggttGAAgttctgcacgtagaagcaaaaggc	539	2233	0.805556	0.974855	2772	A5T	G12A
2m1088	gagaccgcaactgaaaagttgtTATCtCTTGTCcTAAGACACTTTGGATGggttGAAgttctgcacgtagaagcaaaaggc	240	932	0.795222	0.96235	1172	A5T	G12C
2m1089	gagaccgcaactgaaaagttgtTATCtCTTGTCtTAAGACACTTTGGATGggttGAAgttctgcacgtagaagcaaaaggc	589	1983	0.770995	0.933032	2572	A5T	G12T
2m1090	gagaccgcaactgaaaagttgtTATCcCTTGTCGaAAGACACTTTGGATGggttGAAgttctgcacgtagaagcaaaaggc	122	616	0.834688	1.01011	738	A5C	T13A
2m1091	gagaccgcaactgaaaagttgtTATCcCTTGTCGcAAGACACTTTGGATGggttGAAgttctgcacgtagaagcaaaaggc	331	1443	0.813416	0.984368	1774	A5C	T13C
2m1092	gagaccgcaactgaaaagttgtTATCcCTTGTCGgAAGACACTTTGGATGggttGAAgttctgcacgtagaagcaaaaggc	270	1234	0.820479	0.992915	1504	A5C	T13G
2m1093	gagaccgcaactgaaaagttgtTATCgCTTGTCGaAAGACACTTTGGATGggttGAAgttctgcacgtagaagcaaaaggc	184	1022	0.84743	1.02553	1206	A5G	T13A
2m1094	gagaccgcaactgaaaagttgtTATCgCTTGTCGcAAGACACTTTGGATGggttGAAgttctgcacgtagaagcaaaaggc	116	502	0.812298	0.983015	618	A5G	T13C
2m1095	gagaccgcaactgaaaagttgtTATCgCTTGTCGgAAGACACTTTGGATGggttGAAgttctgcacgtagaagcaaaaggc	188	979	0.838903	1.01521	1167	A5G	T13G
2m1096	gagaccgcaactgaaaagttgtTATCtCTTGTCGaAAGACACTTTGGATGggttGAAgttctgcacgtagaagcaaaaggc	431	1767	0.803913	0.972867	2198	A5T	T13A
2m1097	gagaccgcaactgaaaagttgtTATCtCTTGTCGcAAGACACTTTGGATGggttGAAgttctgcacgtagaagcaaaaggc	435	1861	0.81054	0.980887	2296	A5T	T13C
2m1098	gagaccgcaactgaaaagttgtTATCtCTTGTCGgAAGACACTTTGGATGggttGAAgttctgcacgtagaagcaaaaggc	393	1612	0.80399	0.972961	2005	A5T	T13G
2m1099	gagaccgcaactgaaaagttgtTATCcCTTGTCGTcAGACACTTTGGATGggttGAAgttctgcacgtagaagcaaaaggc	376	1437	0.792609	0.959188	1813	A5C	A14C
2m1100	gagaccgcaactgaaaagttgtTATCcCTTGTCGTgAGACACTTTGGATGggttGAAgttctgcacgtagaagcaaaaggc	133	609	0.820755	0.993249	742	A5C	A14G
2m1101	gagaccgcaactgaaaagttgtTATCcCTTGTCGTtAGACACTTTGGATGggttGAAgttctgcacgtagaagcaaaaggc	339	1515	0.817152	0.988889	1854	A5C	A14T
2m1102	gagaccgcaactgaaaagttgtTATCgCTTGTCGTcAGACACTTTGGATGggttGAAgttctgcacgtagaagcaaaaggc	294	1362	0.822464	0.995317	1656	A5G	A14C
2m1103	gagaccgcaactgaaaagttgtTATCgCTTGTCGTgAGACACTTTGGATGggttGAAgttctgcacgtagaagcaaaaggc	94	388	0.804979	0.974158	482	A5G	A14G
2m1104	gagaccgcaactgaaaagttgtTATCgCTTGTCGTtAGACACTTTGGATGggttGAAgttctgcacgtagaagcaaaaggc	285	1353	0.826007	0.999605	1638	A5G	A14T
2m1105	gagaccgcaactgaaaagttgtTATCtCTTGTCGTcAGACACTTTGGATGggttGAAgttctgcacgtagaagcaaaaggc	300	1967	0.867667	1.05002	2267	A5T	A14C
2m1106	gagaccgcaactgaaaagttgtTATCtCTTGTCGTgAGACACTTTGGATGggttGAAgttctgcacgtagaagcaaaaggc	211	1318	0.862001	1.04316	1529	A5T	A14G
2m1107	gagaccgcaactgaaaagttgtTATCtCTTGTCGTtAGACACTTTGGATGggttGAAgttctgcacgtagaagcaaaaggc	319	1263	0.798357	0.966143	1582	A5T	A14T
2m1108	gagaccgcaactgaaaagttgtTATCcCTTGTCGTAcGACACTTTGGATGggttGAAgttctgcacgtagaagcaaaaggc	331	1268	0.792996	0.959656	1599	A5C	A15C
2m1109	gagaccgcaactgaaaagttgtTATCcCTTGTCGTAgGACACTTTGGATGggttGAAgttctgcacgtagaagcaaaaggc	202	902	0.817029	0.98874	1104	A5C	A15G
2m1110	gagaccgcaactgaaaagttgtTATCcCTTGTCGTAtGACACTTTGGATGggttGAAgttctgcacgtagaagcaaaaggc	405	1846	0.82008	0.992432	2251	A5C	A15T
2m1111	gagaccgcaactgaaaagttgtTATCgCTTGTCGTAcGACACTTTGGATGggttGAAgttctgcacgtagaagcaaaaggc	281	1253	0.816819	0.988486	1534	A5G	A15C
2m1112	gagaccgcaactgaaaagttgtTATCgCTTGTCGTAgGACACTTTGGATGggttGAAgttctgcacgtagaagcaaaaggc	192	1067	0.847498	1.02561	1259	A5G	A15G
2m1113	gagaccgcaactgaaaagttgtTATCgCTTGTCGTAtGACACTTTGGATGggttGAAgttctgcacgtagaagcaaaaggc	297	1269	0.810345	0.980651	1566	A5G	A15T
2m1114	gagaccgcaactgaaaagttgtTATCtCTTGTCGTAcGACACTTTGGATGggttGAAgttctgcacgtagaagcaaaaggc	428	1927	0.818259	0.990229	2355	A5T	A15C
2m1115	gagaccgcaactgaaaagttgtTATCtCTTGTCGTAgGACACTTTGGATGggttGAAgttctgcacgtagaagcaaaaggc	308	1695	0.846231	1.02408	2003	A5T	A15G
2m1116	gagaccgcaactgaaaagttgtTATCtCTTGTCGTAtGACACTTTGGATGggttGAAgttctgcacgtagaagcaaaaggc	429	1810	0.808397	0.978293	2239	A5T	A15T
2m1117	gagaccgcaactgaaaagttgtTATCcCTTGTCGTAAaACACTTTGGATGggttGAAgttctgcacgtagaagcaaaaggc	244	1023	0.807419	0.977111	1267	A5C	G16A
2m1118	gagaccgcaactgaaaagttgtTATCcCTTGTCGTAAcACACTTTGGATGggttGAAgttctgcacgtagaagcaaaaggc	158	601	0.791831	0.958247	759	A5C	G16C
2m1119	gagaccgcaactgaaaagttgtTATCcCTTGTCGTAAtACACTTTGGATGggttGAAgttctgcacgtagaagcaaaaggc	121	620	0.836707	1.01255	741	A5C	G16T
2m1120	gagaccgcaactgaaaagttgtTATCgCTTGTCGTAAaACACTTTGGATGggttGAAgttctgcacgtagaagcaaaaggc	134	655	0.830165	1.00464	789	A5G	G16A
2m1121	gagaccgcaactgaaaagttgtTATCgCTTGTCGTAAcACACTTTGGATGggttGAAgttctgcacgtagaagcaaaaggc	334	1316	0.797576	0.965198	1650	A5G	G16C
2m1122	gagaccgcaactgaaaagttgtTATCgCTTGTCGTAAtACACTTTGGATGggttGAAgttctgcacgtagaagcaaaaggc	168	786	0.823899	0.997054	954	A5G	G16T
2m1123	gagaccgcaactgaaaagttgtTATCtCTTGTCGTAAaACACTTTGGATGggttGAAgttctgcacgtagaagcaaaaggc	196	842	0.811175	0.981656	1038	A5T	G16A
2m1124	gagaccgcaactgaaaagttgtTATCtCTTGTCGTAAcACACTTTGGATGggttGAAgttctgcacgtagaagcaaaaggc	555	2012	0.783794	0.948521	2567	A5T	G16C
2m1125	gagaccgcaactgaaaagttgtTATCtCTTGTCGTAAtACACTTTGGATGggttGAAgttctgcacgtagaagcaaaaggc	259	1027	0.7986	0.966438	1286	A5T	G16T
2m1126	gagaccgcaactgaaaagttgtTATCcCTTGTCGTAAGcCACTTTGGATGggttGAAgttctgcacgtagaagcaaaaggc	331	1211	0.785344	0.950396	1542	A5C	A17C
2m1127	gagaccgcaactgaaaagttgtTATCcCTTGTCGTAAGgCACTTTGGATGggttGAAgttctgcacgtagaagcaaaaggc	199	845	0.809387	0.979492	1044	A5C	A17G
2m1128	gagaccgcaactgaaaagttgtTATCcCTTGTCGTAAGtCACTTTGGATGggttGAAgttctgcacgtagaagcaaaaggc	242	905	0.789015	0.954838	1147	A5C	A17T
2m1129	gagaccgcaactgaaaagttgtTATCgCTTGTCGTAAGcCACTTTGGATGggttGAAgttctgcacgtagaagcaaaaggc	431	1722	0.799814	0.967907	2153	A5G	A17C
2m1130	gagaccgcaactgaaaagttgtTATCgCTTGTCGTAAGgCACTTTGGATGggttGAAgttctgcacgtagaagcaaaaggc	229	908	0.798593	0.966429	1137	A5G	A17G
2m1131	gagaccgcaactgaaaagttgtTATCgCTTGTCGTAAGtCACTTTGGATGggttGAAgttctgcacgtagaagcaaaaggc	266	1162	0.813725	0.984742	1428	A5G	A17T
2m1132	gagaccgcaactgaaaagttgtTATCtCTTGTCGTAAGcCACTTTGGATGggttGAAgttctgcacgtagaagcaaaaggc	508	1822	0.781974	0.946318	2330	A5T	A17C
2m1133	gagaccgcaactgaaaagttgtTATCtCTTGTCGTAAGgCACTTTGGATGggttGAAgttctgcacgtagaagcaaaaggc	244	1283	0.84021	1.01679	1527	A5T	A17G
2m1134	gagaccgcaactgaaaagttgtTATCtCTTGTCGTAAGtCACTTTGGATGggttGAAgttctgcacgtagaagcaaaaggc	402	1449	0.78282	0.947342	1851	A5T	A17T
2m1135	gagaccgcaactgaaaagttgtTATCcCTTGTCGTAAGAaACTTTGGATGggttGAAgttctgcacgtagaagcaaaaggc	251	1124	0.817455	0.989255	1375	A5C	C18A
2m1136	gagaccgcaactgaaaagttgtTATCcCTTGTCGTAAGAgACTTTGGATGggttGAAgttctgcacgtagaagcaaaaggc	340	1224	0.782609	0.947086	1564	A5C	C18G
2m1137	gagaccgcaactgaaaagttgtTATCcCTTGTCGTAAGAtACTTTGGATGggttGAAgttctgcacgtagaagcaaaaggc	177	795	0.817901	0.989796	972	A5C	C18T
2m1138	gagaccgcaactgaaaagttgtTATCgCTTGTCGTAAGAaACTTTGGATGggttGAAgttctgcacgtagaagcaaaaggc	237	894	0.790451	0.956576	1131	A5G	C18A
2m1139	gagaccgcaactgaaaagttgtTATCgCTTGTCGTAAGAgACTTTGGATGggttGAAgttctgcacgtagaagcaaaaggc	230	998	0.812704	0.983506	1228	A5G	C18G
2m1140	gagaccgcaactgaaaagttgtTATCgCTTGTCGTAAGAtACTTTGGATGggttGAAgttctgcacgtagaagcaaaaggc	273	1218	0.816901	0.988586	1491	A5G	C18T
2m1141	gagaccgcaactgaaaagttgtTATCtCTTGTCGTAAGAaACTTTGGATGggttGAAgttctgcacgtagaagcaaaaggc	284	1693	0.856348	1.03632	1977	A5T	C18A
2m1142	gagaccgcaactgaaaagttgtTATCtCTTGTCGTAAGAgACTTTGGATGggttGAAgttctgcacgtagaagcaaaaggc	341	1422	0.80658	0.976095	1763	A5T	C18G
2m1143	gagaccgcaactgaaaagttgtTATCtCTTGTCGTAAGAtACTTTGGATGggttGAAgttctgcacgtagaagcaaaaggc	122	673	0.846541	1.02445	795	A5T	C18T
2m1144	gagaccgcaactgaaaagttgtTATCcCTTGTCGTAAGACcCTTTGGATGggttGAAgttctgcacgtagaagcaaaaggc	481	1730	0.782451	0.946895	2211	A5C	A19C
2m1145	gagaccgcaactgaaaagttgtTATCcCTTGTCGTAAGACgCTTTGGATGggttGAAgttctgcacgtagaagcaaaaggc	254	905	0.780846	0.944952	1159	A5C	A19G
2m1146	gagaccgcaactgaaaagttgtTATCcCTTGTCGTAAGACtCTTTGGATGggttGAAgttctgcacgtagaagcaaaaggc	370	1348	0.784633	0.949536	1718	A5C	A19T
2m1147	gagaccgcaactgaaaagttgtTATCgCTTGTCGTAAGACcCTTTGGATGggttGAAgttctgcacgtagaagcaaaaggc	379	1418	0.789093	0.954933	1797	A5G	A19C
2m1148	gagaccgcaactgaaaagttgtTATCgCTTGTCGTAAGACgCTTTGGATGggttGAAgttctgcacgtagaagcaaaaggc	280	1059	0.790889	0.957106	1339	A5G	A19G
2m1149	gagaccgcaactgaaaagttgtTATCgCTTGTCGTAAGACtCTTTGGATGggttGAAgttctgcacgtagaagcaaaaggc	245	1259	0.837101	1.01303	1504	A5G	A19T
2m1150	gagaccgcaactgaaaagttgtTATCtCTTGTCGTAAGACcCTTTGGATGggttGAAgttctgcacgtagaagcaaaaggc	688	2258	0.766463	0.927547	2946	A5T	A19C
2m1151	gagaccgcaactgaaaagttgtTATCtCTTGTCGTAAGACgCTTTGGATGggttGAAgttctgcacgtagaagcaaaaggc	148	514	0.776435	0.939615	662	A5T	A19G
2m1152	gagaccgcaactgaaaagttgtTATCtCTTGTCGTAAGACtCTTTGGATGggttGAAgttctgcacgtagaagcaaaaggc	586	2070	0.779367	0.943163	2656	A5T	A19T
2m1153	gagaccgcaactgaaaagttgtTATCcCTTGTCGTAAGACAaTTTGGATGggttGAAgttctgcacgtagaagcaaaaggc	259	1162	0.817734	0.989593	1421	A5C	C20A
2m1154	gagaccgcaactgaaaagttgtTATCcCTTGTCGTAAGACAgTTTGGATGggttGAAgttctgcacgtagaagcaaaaggc	237	1163	0.830714	1.0053	1400	A5C	C20G
2m1155	gagaccgcaactgaaaagttgtTATCcCTTGTCGTAAGACAtTTTGGATGggttGAAgttctgcacgtagaagcaaaaggc	334	1478	0.815673	0.987099	1812	A5C	C20T
2m1156	gagaccgcaactgaaaagttgtTATCgCTTGTCGTAAGACAaTTTGGATGggttGAAgttctgcacgtagaagcaaaaggc	128	610	0.826558	1.00027	738	A5G	C20A
2m1157	gagaccgcaactgaaaagttgtTATCgCTTGTCGTAAGACAgTTTGGATGggttGAAgttctgcacgtagaagcaaaaggc	236	1019	0.811952	0.982596	1255	A5G	C20G
2m1158	gagaccgcaactgaaaagttgtTATCgCTTGTCGTAAGACAtTTTGGATGggttGAAgttctgcacgtagaagcaaaaggc	311	1385	0.816627	0.988254	1696	A5G	C20T
2m1159	gagaccgcaactgaaaagttgtTATCtCTTGTCGTAAGACAaTTTGGATGggttGAAgttctgcacgtagaagcaaaaggc	360	1520	0.808511	0.978431	1880	A5T	C20A
2m1160	gagaccgcaactgaaaagttgtTATCtCTTGTCGTAAGACAgTTTGGATGggttGAAgttctgcacgtagaagcaaaaggc	315	1428	0.819277	0.991461	1743	A5T	C20G
2m1161	gagaccgcaactgaaaagttgtTATCtCTTGTCGTAAGACAtTTTGGATGggttGAAgttctgcacgtagaagcaaaaggc	450	2073	0.821641	0.994321	2523	A5T	C20T
2m1162	gagaccgcaactgaaaagttgtTATCcCTTGTCGTAAGACACaTTGGATGggttGAAgttctgcacgtagaagcaaaaggc	215	1165	0.844203	1.02163	1380	A5C	T21A
2m1163	gagaccgcaactgaaaagttgtTATCcCTTGTCGTAAGACACcTTGGATGggttGAAgttctgcacgtagaagcaaaaggc	280	990	0.779528	0.943357	1270	A5C	T21C
2m1164	gagaccgcaactgaaaagttgtTATCcCTTGTCGTAAGACACgTTGGATGggttGAAgttctgcacgtagaagcaaaaggc	338	1103	0.765441	0.92631	1441	A5C	T21G
2m1165	gagaccgcaactgaaaagttgtTATCgCTTGTCGTAAGACACaTTGGATGggttGAAgttctgcacgtagaagcaaaaggc	181	880	0.829406	1.00372	1061	A5G	T21A
2m1166	gagaccgcaactgaaaagttgtTATCgCTTGTCGTAAGACACcTTGGATGggttGAAgttctgcacgtagaagcaaaaggc	247	1026	0.80597	0.975357	1273	A5G	T21C
2m1167	gagaccgcaactgaaaagttgtTATCgCTTGTCGTAAGACACgTTGGATGggttGAAgttctgcacgtagaagcaaaaggc	209	817	0.796296	0.96365	1026	A5G	T21G
2m1168	gagaccgcaactgaaaagttgtTATCtCTTGTCGTAAGACACaTTGGATGggttGAAgttctgcacgtagaagcaaaaggc	198	786	0.79878	0.966656	984	A5T	T21A
2m1169	gagaccgcaactgaaaagttgtTATCtCTTGTCGTAAGACACcTTGGATGggttGAAgttctgcacgtagaagcaaaaggc	442	1407	0.760952	0.920878	1849	A5T	T21C
2m1170	gagaccgcaactgaaaagttgtTATCtCTTGTCGTAAGACACgTTGGATGggttGAAgttctgcacgtagaagcaaaaggc	427	1550	0.784016	0.948789	1977	A5T	T21G
2m1171	gagaccgcaactgaaaagttgtTATCcCTTGTCGTAAGACACTaTGGATGggttGAAgttctgcacgtagaagcaaaaggc	110	413	0.789675	0.955637	523	A5C	T22A
2m1172	gagaccgcaactgaaaagttgtTATCcCTTGTCGTAAGACACTcTGGATGggttGAAgttctgcacgtagaagcaaaaggc	356	1322	0.787843	0.95342	1678	A5C	T22C
2m1173	gagaccgcaactgaaaagttgtTATCcCTTGTCGTAAGACACTgTGGATGggttGAAgttctgcacgtagaagcaaaaggc	438	1734	0.798343	0.966126	2172	A5C	T22G
2m1174	gagaccgcaactgaaaagttgtTATCgCTTGTCGTAAGACACTaTGGATGggttGAAgttctgcacgtagaagcaaaaggc	208	898	0.811935	0.982575	1106	A5G	T22A
2m1175	gagaccgcaactgaaaagttgtTATCgCTTGTCGTAAGACACTcTGGATGggttGAAgttctgcacgtagaagcaaaaggc	122	521	0.810264	0.980554	643	A5G	T22C
2m1176	gagaccgcaactgaaaagttgtTATCgCTTGTCGTAAGACACTgTGGATGggttGAAgttctgcacgtagaagcaaaaggc	230	1002	0.813312	0.984242	1232	A5G	T22G
2m1177	gagaccgcaactgaaaagttgtTATCtCTTGTCGTAAGACACTaTGGATGggttGAAgttctgcacgtagaagcaaaaggc	244	1148	0.824713	0.998039	1392	A5T	T22A
2m1178	gagaccgcaactgaaaagttgtTATCtCTTGTCGTAAGACACTcTGGATGggttGAAgttctgcacgtagaagcaaaaggc	480	1654	0.77507	0.937963	2134	A5T	T22C
2m1179	gagaccgcaactgaaaagttgtTATCtCTTGTCGTAAGACACTgTGGATGggttGAAgttctgcacgtagaagcaaaaggc	314	1720	0.845624	1.02335	2034	A5T	T22G
2m1180	gagaccgcaactgaaaagttgtTATCcCTTGTCGTAAGACACTTaGGATGggttGAAgttctgcacgtagaagcaaaaggc	405	602	0.597815	0.723455	1007	A5C	T23A
2m1181	gagaccgcaactgaaaagttgtTATCcCTTGTCGTAAGACACTTcGGATGggttGAAgttctgcacgtagaagcaaaaggc	893	449	0.334575	0.404891	1342	A5C	T23C
2m1182	gagaccgcaactgaaaagttgtTATCcCTTGTCGTAAGACACTTgGGATGggttGAAgttctgcacgtagaagcaaaaggc	524	69	0.116358	0.140812	593	A5C	T23G
2m1183	gagaccgcaactgaaaagttgtTATCgCTTGTCGTAAGACACTTaGGATGggttGAAgttctgcacgtagaagcaaaaggc	308	699	0.694141	0.840025	1007	A5G	T23A
2m1184	gagaccgcaactgaaaagttgtTATCgCTTGTCGTAAGACACTTcGGATGggttGAAgttctgcacgtagaagcaaaaggc	837	465	0.357143	0.432202	1302	A5G	T23C
2m1185	gagaccgcaactgaaaagttgtTATCgCTTGTCGTAAGACACTTgGGATGggttGAAgttctgcacgtagaagcaaaaggc	550	152	0.216524	0.26203	702	A5G	T23G
2m1186	gagaccgcaactgaaaagttgtTATCtCTTGTCGTAAGACACTTaGGATGggttGAAgttctgcacgtagaagcaaaaggc	288	1039	0.782969	0.947522	1327	A5T	T23A
2m1187	gagaccgcaactgaaaagttgtTATCtCTTGTCGTAAGACACTTcGGATGggttGAAgttctgcacgtagaagcaaaaggc	491	1568	0.761535	0.921583	2059	A5T	T23C
2m1188	gagaccgcaactgaaaagttgtTATCtCTTGTCGTAAGACACTTgGGATGggttGAAgttctgcacgtagaagcaaaaggc	1196	228	0.160112	0.193762	1424	A5T	T23G
2m1189	gagaccgcaactgaaaagttgtTATCcCTTGTCGTAAGACACTTTaGATGggttGAAgttctgcacgtagaagcaaaaggc	339	1542	0.819777	0.992065	1881	A5C	G24A
2m1190	gagaccgcaactgaaaagttgtTATCcCTTGTCGTAAGACACTTTcGATGggttGAAgttctgcacgtagaagcaaaaggc	533	1908	0.781647	0.945922	2441	A5C	G24C
2m1191	gagaccgcaactgaaaagttgtTATCcCTTGTCGTAAGACACTTTtGATGggttGAAgttctgcacgtagaagcaaaaggc	432	1533	0.780153	0.944114	1965	A5C	G24T
2m1192	gagaccgcaactgaaaagttgtTATCgCTTGTCGTAAGACACTTTaGATGggttGAAgttctgcacgtagaagcaaaaggc	325	1589	0.830199	1.00468	1914	A5G	G24A
2m1193	gagaccgcaactgaaaagttgtTATCgCTTGTCGTAAGACACTTTcGATGggttGAAgttctgcacgtagaagcaaaaggc	179	695	0.795195	0.962317	874	A5G	G24C
2m1194	gagaccgcaactgaaaagttgtTATCgCTTGTCGTAAGACACTTTtGATGggttGAAgttctgcacgtagaagcaaaaggc	436	1700	0.79588	0.963147	2136	A5G	G24T
2m1195	gagaccgcaactgaaaagttgtTATCtCTTGTCGTAAGACACTTTaGATGggttGAAgttctgcacgtagaagcaaaaggc	215	959	0.816865	0.988542	1174	A5T	G24A
2m1196	gagaccgcaactgaaaagttgtTATCtCTTGTCGTAAGACACTTTcGATGggttGAAgttctgcacgtagaagcaaaaggc	260	1015	0.796078	0.963386	1275	A5T	G24C
2m1197	gagaccgcaactgaaaagttgtTATCtCTTGTCGTAAGACACTTTtGATGggttGAAgttctgcacgtagaagcaaaaggc	801	2492	0.756757	0.915801	3293	A5T	G24T
2m1198	gagaccgcaactgaaaagttgtTATCcCTTGTCGTAAGACACTTTGaATGggttGAAgttctgcacgtagaagcaaaaggc	102	405	0.798817	0.9667	507	A5C	G25A
2m1199	gagaccgcaactgaaaagttgtTATCcCTTGTCGTAAGACACTTTGcATGggttGAAgttctgcacgtagaagcaaaaggc	1828	342	0.157604	0.190727	2170	A5C	G25C
2m1200	gagaccgcaactgaaaagttgtTATCcCTTGTCGTAAGACACTTTGtATGggttGAAgttctgcacgtagaagcaaaaggc	2415	347	0.125634	0.152037	2762	A5C	G25T
2m1201	gagaccgcaactgaaaagttgtTATCgCTTGTCGTAAGACACTTTGaATGggttGAAgttctgcacgtagaagcaaaaggc	381	1569	0.804615	0.973718	1950	A5G	G25A
2m1202	gagaccgcaactgaaaagttgtTATCgCTTGTCGTAAGACACTTTGcATGggttGAAgttctgcacgtagaagcaaaaggc	809	1131	0.58299	0.705514	1940	A5G	G25C
2m1203	gagaccgcaactgaaaagttgtTATCgCTTGTCGTAAGACACTTTGtATGggttGAAgttctgcacgtagaagcaaaaggc	1698	832	0.328854	0.397967	2530	A5G	G25T
2m1204	gagaccgcaactgaaaagttgtTATCtCTTGTCGTAAGACACTTTGaATGggttGAAgttctgcacgtagaagcaaaaggc	492	1978	0.80081	0.969112	2470	A5T	G25A
2m1205	gagaccgcaactgaaaagttgtTATCtCTTGTCGTAAGACACTTTGcATGggttGAAgttctgcacgtagaagcaaaaggc	2731	35	0.0126537	0.015313	2766	A5T	G25C
2m1206	gagaccgcaactgaaaagttgtTATCtCTTGTCGTAAGACACTTTGtATGggttGAAgttctgcacgtagaagcaaaaggc	2808	260	0.0847458	0.102556	3068	A5T	G25T
2m1207	gagaccgcaactgaaaagttgtTATCcCTTGTCGTAAGACACTTTGGcTGggttGAAgttctgcacgtagaagcaaaaggc	491	1454	0.747558	0.904669	1945	A5C	A26C
2m1208	gagaccgcaactgaaaagttgtTATCcCTTGTCGTAAGACACTTTGGgTGggttGAAgttctgcacgtagaagcaaaaggc	1043	359	0.256063	0.309878	1402	A5C	A26G
2m1209	gagaccgcaactgaaaagttgtTATCcCTTGTCGTAAGACACTTTGGtTGggttGAAgttctgcacgtagaagcaaaaggc	456	1620	0.780347	0.944349	2076	A5C	A26T
2m1210	gagaccgcaactgaaaagttgtTATCgCTTGTCGTAAGACACTTTGGcTGggttGAAgttctgcacgtagaagcaaaaggc	1042	1058	0.50381	0.609693	2100	A5G	A26C
2m1211	gagaccgcaactgaaaagttgtTATCgCTTGTCGTAAGACACTTTGGgTGggttGAAgttctgcacgtagaagcaaaaggc	257	955	0.787954	0.953554	1212	A5G	A26G
2m1212	gagaccgcaactgaaaagttgtTATCgCTTGTCGTAAGACACTTTGGtTGggttGAAgttctgcacgtagaagcaaaaggc	1947	472	0.195122	0.23613	2419	A5G	A26T
2m1213	gagaccgcaactgaaaagttgtTATCtCTTGTCGTAAGACACTTTGGcTGggttGAAgttctgcacgtagaagcaaaaggc	897	2416	0.729248	0.882511	3313	A5T	A26C
2m1214	gagaccgcaactgaaaagttgtTATCtCTTGTCGTAAGACACTTTGGgTGggttGAAgttctgcacgtagaagcaaaaggc	420	1621	0.794219	0.961136	2041	A5T	A26G
2m1215	gagaccgcaactgaaaagttgtTATCtCTTGTCGTAAGACACTTTGGtTGggttGAAgttctgcacgtagaagcaaaaggc	603	2233	0.787377	0.952856	2836	A5T	A26T
2m1216	gagaccgcaactgaaaagttgtTATCcCTTGTCGTAAGACACTTTGGAaGggttGAAgttctgcacgtagaagcaaaaggc	281	660	0.701382	0.848788	941	A5C	T27A
2m1217	gagaccgcaactgaaaagttgtTATCcCTTGTCGTAAGACACTTTGGAcGggttGAAgttctgcacgtagaagcaaaaggc	664	716	0.518841	0.627883	1380	A5C	T27C
2m1218	gagaccgcaactgaaaagttgtTATCcCTTGTCGTAAGACACTTTGGAgGggttGAAgttctgcacgtagaagcaaaaggc	279	766	0.733014	0.887069	1045	A5C	T27G
2m1219	gagaccgcaactgaaaagttgtTATCgCTTGTCGTAAGACACTTTGGAaGggttGAAgttctgcacgtagaagcaaaaggc	230	595	0.721212	0.872786	825	A5G	T27A
2m1220	gagaccgcaactgaaaagttgtTATCgCTTGTCGTAAGACACTTTGGAcGggttGAAgttctgcacgtagaagcaaaaggc	576	868	0.601108	0.72744	1444	A5G	T27C
2m1221	gagaccgcaactgaaaagttgtTATCgCTTGTCGTAAGACACTTTGGAgGggttGAAgttctgcacgtagaagcaaaaggc	86	295	0.774278	0.937005	381	A5G	T27G
2m1222	gagaccgcaactgaaaagttgtTATCtCTTGTCGTAAGACACTTTGGAaGggttGAAgttctgcacgtagaagcaaaaggc	366	1159	0.76	0.919726	1525	A5T	T27A
2m1223	gagaccgcaactgaaaagttgtTATCtCTTGTCGTAAGACACTTTGGAcGggttGAAgttctgcacgtagaagcaaaaggc	509	534	0.511985	0.619586	1043	A5T	T27C
2m1224	gagaccgcaactgaaaagttgtTATCtCTTGTCGTAAGACACTTTGGAgGggttGAAgttctgcacgtagaagcaaaaggc	1126	454	0.287342	0.347731	1580	A5T	T27G
2m1225	gagaccgcaactgaaaagttgtTATCcCTTGTCGTAAGACACTTTGGATaggttGAAgttctgcacgtagaagcaaaaggc	1234	271	0.180066	0.21791	1505	A5C	G28A
2m1226	gagaccgcaactgaaaagttgtTATCcCTTGTCGTAAGACACTTTGGATcggttGAAgttctgcacgtagaagcaaaaggc	1050	85	0.0748899	0.0906291	1135	A5C	G28C
2m1227	gagaccgcaactgaaaagttgtTATCcCTTGTCGTAAGACACTTTGGATtggttGAAgttctgcacgtagaagcaaaaggc	505	296	0.369538	0.447202	801	A5C	G28T
2m1228	gagaccgcaactgaaaagttgtTATCgCTTGTCGTAAGACACTTTGGATaggttGAAgttctgcacgtagaagcaaaaggc	1115	360	0.244068	0.295362	1475	A5G	G28A
2m1229	gagaccgcaactgaaaagttgtTATCgCTTGTCGTAAGACACTTTGGATcggttGAAgttctgcacgtagaagcaaaaggc	1459	280	0.161012	0.194851	1739	A5G	G28C
2m1230	gagaccgcaactgaaaagttgtTATCgCTTGTCGTAAGACACTTTGGATtggttGAAgttctgcacgtagaagcaaaaggc	867	1277	0.595616	0.720793	2144	A5G	G28T
2m1231	gagaccgcaactgaaaagttgtTATCtCTTGTCGTAAGACACTTTGGATaggttGAAgttctgcacgtagaagcaaaaggc	414	290	0.411932	0.498506	704	A5T	G28A
2m1232	gagaccgcaactgaaaagttgtTATCtCTTGTCGTAAGACACTTTGGATcggttGAAgttctgcacgtagaagcaaaaggc	940	294	0.23825	0.288321	1234	A5T	G28C
2m1233	gagaccgcaactgaaaagttgtTATCtCTTGTCGTAAGACACTTTGGATtggttGAAgttctgcacgtagaagcaaaaggc	1154	1853	0.616229	0.745739	3007	A5T	G28T
2m1234	gagaccgcaactgaaaagttgtTATCcCTTGTCGTAAGACACTTTGGATGggttaAAgttctgcacgtagaagcaaaaggc	284	1175	0.805346	0.974602	1459	A5C	G33A
2m1235	gagaccgcaactgaaaagttgtTATCcCTTGTCGTAAGACACTTTGGATGggttcAAgttctgcacgtagaagcaaaaggc	1034	569	0.354959	0.42956	1603	A5C	G33C
2m1236	gagaccgcaactgaaaagttgtTATCcCTTGTCGTAAGACACTTTGGATGggtttAAgttctgcacgtagaagcaaaaggc	413	1568	0.791519	0.957869	1981	A5C	G33T
2m1237	gagaccgcaactgaaaagttgtTATCgCTTGTCGTAAGACACTTTGGATGggttaAAgttctgcacgtagaagcaaaaggc	238	957	0.800837	0.969145	1195	A5G	G33A
2m1238	gagaccgcaactgaaaagttgtTATCgCTTGTCGTAAGACACTTTGGATGggttcAAgttctgcacgtagaagcaaaaggc	695	863	0.553915	0.670329	1558	A5G	G33C
2m1239	gagaccgcaactgaaaagttgtTATCgCTTGTCGTAAGACACTTTGGATGggtttAAgttctgcacgtagaagcaaaaggc	369	1391	0.790341	0.956443	1760	A5G	G33T
2m1240	gagaccgcaactgaaaagttgtTATCtCTTGTCGTAAGACACTTTGGATGggttaAAgttctgcacgtagaagcaaaaggc	327	1409	0.811636	0.982214	1736	A5T	G33A
2m1241	gagaccgcaactgaaaagttgtTATCtCTTGTCGTAAGACACTTTGGATGggttcAAgttctgcacgtagaagcaaaaggc	623	1858	0.748892	0.906283	2481	A5T	G33C
2m1242	gagaccgcaactgaaaagttgtTATCtCTTGTCGTAAGACACTTTGGATGggtttAAgttctgcacgtagaagcaaaaggc	574	2152	0.789435	0.955347	2726	A5T	G33T
2m1243	gagaccgcaactgaaaagttgtTATCcCTTGTCGTAAGACACTTTGGATGggttGcAgttctgcacgtagaagcaaaaggc	478	1437	0.750392	0.908098	1915	A5C	A34C
2m1244	gagaccgcaactgaaaagttgtTATCcCTTGTCGTAAGACACTTTGGATGggttGgAgttctgcacgtagaagcaaaaggc	334	959	0.741686	0.897563	1293	A5C	A34G
2m1245	gagaccgcaactgaaaagttgtTATCcCTTGTCGTAAGACACTTTGGATGggttGtAgttctgcacgtagaagcaaaaggc	458	1690	0.786778	0.952132	2148	A5C	A34T
2m1246	gagaccgcaactgaaaagttgtTATCgCTTGTCGTAAGACACTTTGGATGggttGcAgttctgcacgtagaagcaaaaggc	255	839	0.76691	0.928088	1094	A5G	A34C
2m1247	gagaccgcaactgaaaagttgtTATCgCTTGTCGTAAGACACTTTGGATGggttGgAgttctgcacgtagaagcaaaaggc	282	868	0.754783	0.913412	1150	A5G	A34G
2m1248	gagaccgcaactgaaaagttgtTATCgCTTGTCGTAAGACACTTTGGATGggttGtAgttctgcacgtagaagcaaaaggc	396	1321	0.769365	0.931059	1717	A5G	A34T
2m1249	gagaccgcaactgaaaagttgtTATCtCTTGTCGTAAGACACTTTGGATGggttGcAgttctgcacgtagaagcaaaaggc	500	1846	0.786871	0.952244	2346	A5T	A34C
2m1250	gagaccgcaactgaaaagttgtTATCtCTTGTCGTAAGACACTTTGGATGggttGgAgttctgcacgtagaagcaaaaggc	423	1604	0.791317	0.957625	2027	A5T	A34G
2m1251	gagaccgcaactgaaaagttgtTATCtCTTGTCGTAAGACACTTTGGATGggttGtAgttctgcacgtagaagcaaaaggc	344	1307	0.791641	0.958017	1651	A5T	A34T
2m1252	gagaccgcaactgaaaagttgtTATCcCTTGTCGTAAGACACTTTGGATGggttGAcgttctgcacgtagaagcaaaaggc	370	1365	0.786744	0.95209	1735	A5C	A35C
2m1253	gagaccgcaactgaaaagttgtTATCcCTTGTCGTAAGACACTTTGGATGggttGAggttctgcacgtagaagcaaaaggc	292	995	0.773116	0.935598	1287	A5C	A35G
2m1254	gagaccgcaactgaaaagttgtTATCcCTTGTCGTAAGACACTTTGGATGggttGAtgttctgcacgtagaagcaaaaggc	371	1554	0.807273	0.976933	1925	A5C	A35T
2m1255	gagaccgcaactgaaaagttgtTATCgCTTGTCGTAAGACACTTTGGATGggttGAcgttctgcacgtagaagcaaaaggc	130	453	0.777015	0.940317	583	A5G	A35C
2m1256	gagaccgcaactgaaaagttgtTATCgCTTGTCGTAAGACACTTTGGATGggttGAggttctgcacgtagaagcaaaaggc	95	429	0.818702	0.990765	524	A5G	A35G
2m1257	gagaccgcaactgaaaagttgtTATCgCTTGTCGTAAGACACTTTGGATGggttGAtgttctgcacgtagaagcaaaaggc	292	1246	0.810143	0.980407	1538	A5G	A35T
2m1258	gagaccgcaactgaaaagttgtTATCtCTTGTCGTAAGACACTTTGGATGggttGAcgttctgcacgtagaagcaaaaggc	331	1141	0.775136	0.938043	1472	A5T	A35C
2m1259	gagaccgcaactgaaaagttgtTATCtCTTGTCGTAAGACACTTTGGATGggttGAggttctgcacgtagaagcaaaaggc	397	1532	0.794194	0.961106	1929	A5T	A35G
2m1260	gagaccgcaactgaaaagttgtTATCtCTTGTCGTAAGACACTTTGGATGggttGAtgttctgcacgtagaagcaaaaggc	547	2245	0.804083	0.973073	2792	A5T	A35T
2m1261	gagaccgcaactgaaaagttgtTATCAaaTGTCGTAAGACACTTTGGATGggttGAAgttctgcacgtagaagcaaaaggc	148	583	0.797538	0.965152	731	C6A	T7A
2m1262	gagaccgcaactgaaaagttgtTATCAacTGTCGTAAGACACTTTGGATGggttGAAgttctgcacgtagaagcaaaaggc	212	1021	0.828062	1.00209	1233	C6A	T7C
2m1263	gagaccgcaactgaaaagttgtTATCAagTGTCGTAAGACACTTTGGATGggttGAAgttctgcacgtagaagcaaaaggc	286	1255	0.814406	0.985566	1541	C6A	T7G
2m1264	gagaccgcaactgaaaagttgtTATCAgaTGTCGTAAGACACTTTGGATGggttGAAgttctgcacgtagaagcaaaaggc	227	923	0.802609	0.971289	1150	C6G	T7A
2m1265	gagaccgcaactgaaaagttgtTATCAgcTGTCGTAAGACACTTTGGATGggttGAAgttctgcacgtagaagcaaaaggc	94	411	0.813861	0.984907	505	C6G	T7C
2m1266	gagaccgcaactgaaaagttgtTATCAggTGTCGTAAGACACTTTGGATGggttGAAgttctgcacgtagaagcaaaaggc	310	1160	0.789116	0.95496	1470	C6G	T7G
2m1267	gagaccgcaactgaaaagttgtTATCAtaTGTCGTAAGACACTTTGGATGggttGAAgttctgcacgtagaagcaaaaggc	228	1058	0.822706	0.99561	1286	C6T	T7A
2m1268	gagaccgcaactgaaaagttgtTATCAtcTGTCGTAAGACACTTTGGATGggttGAAgttctgcacgtagaagcaaaaggc	347	1297	0.788929	0.954735	1644	C6T	T7C
2m1269	gagaccgcaactgaaaagttgtTATCAtgTGTCGTAAGACACTTTGGATGggttGAAgttctgcacgtagaagcaaaaggc	170	800	0.824742	0.998074	970	C6T	T7G
2m1270	gagaccgcaactgaaaagttgtTATCAaTaGTCGTAAGACACTTTGGATGggttGAAgttctgcacgtagaagcaaaaggc	174	698	0.800459	0.968687	872	C6A	T8A
2m1271	gagaccgcaactgaaaagttgtTATCAaTcGTCGTAAGACACTTTGGATGggttGAAgttctgcacgtagaagcaaaaggc	215	880	0.803653	0.972553	1095	C6A	T8C
2m1272	gagaccgcaactgaaaagttgtTATCAaTgGTCGTAAGACACTTTGGATGggttGAAgttctgcacgtagaagcaaaaggc	190	801	0.808274	0.978146	991	C6A	T8G
2m1273	gagaccgcaactgaaaagttgtTATCAgTaGTCGTAAGACACTTTGGATGggttGAAgttctgcacgtagaagcaaaaggc	202	818	0.801961	0.970505	1020	C6G	T8A
2m1274	gagaccgcaactgaaaagttgtTATCAgTcGTCGTAAGACACTTTGGATGggttGAAgttctgcacgtagaagcaaaaggc	89	344	0.794457	0.961425	433	C6G	T8C
2m1275	gagaccgcaactgaaaagttgtTATCAgTgGTCGTAAGACACTTTGGATGggttGAAgttctgcacgtagaagcaaaaggc	98	365	0.788337	0.954018	463	C6G	T8G
2m1276	gagaccgcaactgaaaagttgtTATCAtTaGTCGTAAGACACTTTGGATGggttGAAgttctgcacgtagaagcaaaaggc	214	939	0.814397	0.985555	1153	C6T	T8A
2m1277	gagaccgcaactgaaaagttgtTATCAtTcGTCGTAAGACACTTTGGATGggttGAAgttctgcacgtagaagcaaaaggc	225	927	0.804688	0.973805	1152	C6T	T8C
2m1278	gagaccgcaactgaaaagttgtTATCAtTgGTCGTAAGACACTTTGGATGggttGAAgttctgcacgtagaagcaaaaggc	311	1178	0.791135	0.957404	1489	C6T	T8G
2m1279	gagaccgcaactgaaaagttgtTATCAaTTaTCGTAAGACACTTTGGATGggttGAAgttctgcacgtagaagcaaaaggc	234	1226	0.839726	1.01621	1460	C6A	G9A
2m1280	gagaccgcaactgaaaagttgtTATCAaTTcTCGTAAGACACTTTGGATGggttGAAgttctgcacgtagaagcaaaaggc	238	1174	0.831445	1.00619	1412	C6A	G9C
2m1281	gagaccgcaactgaaaagttgtTATCAaTTtTCGTAAGACACTTTGGATGggttGAAgttctgcacgtagaagcaaaaggc	167	793	0.826042	0.999647	960	C6A	G9T
2m1282	gagaccgcaactgaaaagttgtTATCAgTTaTCGTAAGACACTTTGGATGggttGAAgttctgcacgtagaagcaaaaggc	102	406	0.799213	0.967179	508	C6G	G9A
2m1283	gagaccgcaactgaaaagttgtTATCAgTTcTCGTAAGACACTTTGGATGggttGAAgttctgcacgtagaagcaaaaggc	310	1319	0.809699	0.97987	1629	C6G	G9C
2m1284	gagaccgcaactgaaaagttgtTATCAgTTtTCGTAAGACACTTTGGATGggttGAAgttctgcacgtagaagcaaaaggc	273	1364	0.833232	1.00835	1637	C6G	G9T
2m1285	gagaccgcaactgaaaagttgtTATCAtTTaTCGTAAGACACTTTGGATGggttGAAgttctgcacgtagaagcaaaaggc	354	1507	0.80978	0.979967	1861	C6T	G9A
2m1286	gagaccgcaactgaaaagttgtTATCAtTTcTCGTAAGACACTTTGGATGggttGAAgttctgcacgtagaagcaaaaggc	382	1835	0.827695	1.00165	2217	C6T	G9C
2m1287	gagaccgcaactgaaaagttgtTATCAtTTtTCGTAAGACACTTTGGATGggttGAAgttctgcacgtagaagcaaaaggc	363	1721	0.825816	0.999374	2084	C6T	G9T
2m1288	gagaccgcaactgaaaagttgtTATCAaTTGaCGTAAGACACTTTGGATGggttGAAgttctgcacgtagaagcaaaaggc	178	907	0.835945	1.01163	1085	C6A	T10A
2m1289	gagaccgcaactgaaaagttgtTATCAaTTGcCGTAAGACACTTTGGATGggttGAAgttctgcacgtagaagcaaaaggc	198	615	0.756458	0.915439	813	C6A	T10C
2m1290	gagaccgcaactgaaaagttgtTATCAaTTGgCGTAAGACACTTTGGATGggttGAAgttctgcacgtagaagcaaaaggc	206	891	0.812215	0.982915	1097	C6A	T10G
2m1291	gagaccgcaactgaaaagttgtTATCAgTTGaCGTAAGACACTTTGGATGggttGAAgttctgcacgtagaagcaaaaggc	248	961	0.794872	0.961926	1209	C6G	T10A
2m1292	gagaccgcaactgaaaagttgtTATCAgTTGcCGTAAGACACTTTGGATGggttGAAgttctgcacgtagaagcaaaaggc	410	1071	0.72316	0.875143	1481	C6G	T10C
2m1293	gagaccgcaactgaaaagttgtTATCAgTTGgCGTAAGACACTTTGGATGggttGAAgttctgcacgtagaagcaaaaggc	230	832	0.783427	0.948077	1062	C6G	T10G
2m1294	gagaccgcaactgaaaagttgtTATCAtTTGaCGTAAGACACTTTGGATGggttGAAgttctgcacgtagaagcaaaaggc	264	1221	0.822222	0.995025	1485	C6T	T10A
2m1295	gagaccgcaactgaaaagttgtTATCAtTTGcCGTAAGACACTTTGGATGggttGAAgttctgcacgtagaagcaaaaggc	459	1396	0.752561	0.910723	1855	C6T	T10C
2m1296	gagaccgcaactgaaaagttgtTATCAtTTGgCGTAAGACACTTTGGATGggttGAAgttctgcacgtagaagcaaaaggc	132	529	0.800303	0.968498	661	C6T	T10G
2m1297	gagaccgcaactgaaaagttgtTATCAaTTGTaGTAAGACACTTTGGATGggttGAAgttctgcacgtagaagcaaaaggc	204	917	0.81802	0.989939	1121	C6A	C11A
2m1298	gagaccgcaactgaaaagttgtTATCAaTTGTgGTAAGACACTTTGGATGggttGAAgttctgcacgtagaagcaaaaggc	224	976	0.813333	0.984268	1200	C6A	C11G
2m1299	gagaccgcaactgaaaagttgtTATCAaTTGTtGTAAGACACTTTGGATGggttGAAgttctgcacgtagaagcaaaaggc	150	725	0.828571	1.00271	875	C6A	C11T
2m1300	gagaccgcaactgaaaagttgtTATCAgTTGTaGTAAGACACTTTGGATGggttGAAgttctgcacgtagaagcaaaaggc	314	977	0.756778	0.915826	1291	C6G	C11A
2m1301	gagaccgcaactgaaaagttgtTATCAgTTGTgGTAAGACACTTTGGATGggttGAAgttctgcacgtagaagcaaaaggc	882	900	0.505051	0.611195	1782	C6G	C11G
2m1302	gagaccgcaactgaaaagttgtTATCAgTTGTtGTAAGACACTTTGGATGggttGAAgttctgcacgtagaagcaaaaggc	317	1161	0.785521	0.95061	1478	C6G	C11T
2m1303	gagaccgcaactgaaaagttgtTATCAtTTGTaGTAAGACACTTTGGATGggttGAAgttctgcacgtagaagcaaaaggc	277	1230	0.816191	0.987726	1507	C6T	C11A
2m1304	gagaccgcaactgaaaagttgtTATCAtTTGTgGTAAGACACTTTGGATGggttGAAgttctgcacgtagaagcaaaaggc	349	1477	0.808872	0.978869	1826	C6T	C11G
2m1305	gagaccgcaactgaaaagttgtTATCAtTTGTtGTAAGACACTTTGGATGggttGAAgttctgcacgtagaagcaaaaggc	399	1844	0.822113	0.994893	2243	C6T	C11T
2m1306	gagaccgcaactgaaaagttgtTATCAaTTGTCaTAAGACACTTTGGATGggttGAAgttctgcacgtagaagcaaaaggc	311	1341	0.811743	0.982344	1652	C6A	G12A
2m1307	gagaccgcaactgaaaagttgtTATCAaTTGTCcTAAGACACTTTGGATGggttGAAgttctgcacgtagaagcaaaaggc	331	1165	0.778743	0.942408	1496	C6A	G12C
2m1308	gagaccgcaactgaaaagttgtTATCAaTTGTCtTAAGACACTTTGGATGggttGAAgttctgcacgtagaagcaaaaggc	120	505	0.808	0.977814	625	C6A	G12T
2m1309	gagaccgcaactgaaaagttgtTATCAgTTGTCaTAAGACACTTTGGATGggttGAAgttctgcacgtagaagcaaaaggc	290	1116	0.793741	0.960558	1406	C6G	G12A
2m1310	gagaccgcaactgaaaagttgtTATCAgTTGTCcTAAGACACTTTGGATGggttGAAgttctgcacgtagaagcaaaaggc	321	1060	0.76756	0.928874	1381	C6G	G12C
2m1311	gagaccgcaactgaaaagttgtTATCAgTTGTCtTAAGACACTTTGGATGggttGAAgttctgcacgtagaagcaaaaggc	195	771	0.798137	0.965877	966	C6G	G12T
2m1312	gagaccgcaactgaaaagttgtTATCAtTTGTCaTAAGACACTTTGGATGggttGAAgttctgcacgtagaagcaaaaggc	369	1611	0.813636	0.984634	1980	C6T	G12A
2m1313	gagaccgcaactgaaaagttgtTATCAtTTGTCcTAAGACACTTTGGATGggttGAAgttctgcacgtagaagcaaaaggc	411	1542	0.789555	0.955491	1953	C6T	G12C
2m1314	gagaccgcaactgaaaagttgtTATCAtTTGTCtTAAGACACTTTGGATGggttGAAgttctgcacgtagaagcaaaaggc	465	1879	0.801621	0.970094	2344	C6T	G12T
2m1315	gagaccgcaactgaaaagttgtTATCAaTTGTCGaAAGACACTTTGGATGggttGAAgttctgcacgtagaagcaaaaggc	287	1094	0.79218	0.958668	1381	C6A	T13A
2m1316	gagaccgcaactgaaaagttgtTATCAaTTGTCGcAAGACACTTTGGATGggttGAAgttctgcacgtagaagcaaaaggc	106	444	0.807273	0.976933	550	C6A	T13C
2m1317	gagaccgcaactgaaaagttgtTATCAaTTGTCGgAAGACACTTTGGATGggttGAAgttctgcacgtagaagcaaaaggc	234	1012	0.812199	0.982895	1246	C6A	T13G
2m1318	gagaccgcaactgaaaagttgtTATCAgTTGTCGaAAGACACTTTGGATGggttGAAgttctgcacgtagaagcaaaaggc	136	594	0.813699	0.98471	730	C6G	T13A
2m1319	gagaccgcaactgaaaagttgtTATCAgTTGTCGcAAGACACTTTGGATGggttGAAgttctgcacgtagaagcaaaaggc	285	1152	0.80167	0.970153	1437	C6G	T13C
2m1320	gagaccgcaactgaaaagttgtTATCAgTTGTCGgAAGACACTTTGGATGggttGAAgttctgcacgtagaagcaaaaggc	140	442	0.75945	0.91906	582	C6G	T13G
2m1321	gagaccgcaactgaaaagttgtTATCAtTTGTCGaAAGACACTTTGGATGggttGAAgttctgcacgtagaagcaaaaggc	341	1378	0.801629	0.970103	1719	C6T	T13A
2m1322	gagaccgcaactgaaaagttgtTATCAtTTGTCGcAAGACACTTTGGATGggttGAAgttctgcacgtagaagcaaaaggc	406	1514	0.788542	0.954266	1920	C6T	T13C
2m1323	gagaccgcaactgaaaagttgtTATCAtTTGTCGgAAGACACTTTGGATGggttGAAgttctgcacgtagaagcaaaaggc	321	1169	0.784564	0.949452	1490	C6T	T13G
2m1324	gagaccgcaactgaaaagttgtTATCAaTTGTCGTcAGACACTTTGGATGggttGAAgttctgcacgtagaagcaaaaggc	365	1512	0.805541	0.974837	1877	C6A	A14C
2m1325	gagaccgcaactgaaaagttgtTATCAaTTGTCGTgAGACACTTTGGATGggttGAAgttctgcacgtagaagcaaaaggc	266	1029	0.794595	0.961591	1295	C6A	A14G
2m1326	gagaccgcaactgaaaagttgtTATCAaTTGTCGTtAGACACTTTGGATGggttGAAgttctgcacgtagaagcaaaaggc	338	1447	0.810644	0.981014	1785	C6A	A14T
2m1327	gagaccgcaactgaaaagttgtTATCAgTTGTCGTcAGACACTTTGGATGggttGAAgttctgcacgtagaagcaaaaggc	365	1147	0.758598	0.918029	1512	C6G	A14C
2m1328	gagaccgcaactgaaaagttgtTATCAgTTGTCGTgAGACACTTTGGATGggttGAAgttctgcacgtagaagcaaaaggc	216	935	0.812337	0.983062	1151	C6G	A14G
2m1329	gagaccgcaactgaaaagttgtTATCAgTTGTCGTtAGACACTTTGGATGggttGAAgttctgcacgtagaagcaaaaggc	332	1233	0.787859	0.95344	1565	C6G	A14T
2m1330	gagaccgcaactgaaaagttgtTATCAtTTGTCGTcAGACACTTTGGATGggttGAAgttctgcacgtagaagcaaaaggc	512	2065	0.801319	0.969729	2577	C6T	A14C
2m1331	gagaccgcaactgaaaagttgtTATCAtTTGTCGTgAGACACTTTGGATGggttGAAgttctgcacgtagaagcaaaaggc	285	1216	0.810127	0.980387	1501	C6T	A14G
2m1332	gagaccgcaactgaaaagttgtTATCAtTTGTCGTtAGACACTTTGGATGggttGAAgttctgcacgtagaagcaaaaggc	506	2008	0.798727	0.966592	2514	C6T	A14T
2m1333	gagaccgcaactgaaaagttgtTATCAaTTGTCGTAcGACACTTTGGATGggttGAAgttctgcacgtagaagcaaaaggc	344	1214	0.779204	0.942966	1558	C6A	A15C
2m1334	gagaccgcaactgaaaagttgtTATCAaTTGTCGTAgGACACTTTGGATGggttGAAgttctgcacgtagaagcaaaaggc	247	948	0.793305	0.960031	1195	C6A	A15G
2m1335	gagaccgcaactgaaaagttgtTATCAaTTGTCGTAtGACACTTTGGATGggttGAAgttctgcacgtagaagcaaaaggc	427	1717	0.80084	0.969148	2144	C6A	A15T
2m1336	gagaccgcaactgaaaagttgtTATCAgTTGTCGTAcGACACTTTGGATGggttGAAgttctgcacgtagaagcaaaaggc	294	964	0.766296	0.927344	1258	C6G	A15C
2m1337	gagaccgcaactgaaaagttgtTATCAgTTGTCGTAgGACACTTTGGATGggttGAAgttctgcacgtagaagcaaaaggc	116	492	0.809211	0.979278	608	C6G	A15G
2m1338	gagaccgcaactgaaaagttgtTATCAgTTGTCGTAtGACACTTTGGATGggttGAAgttctgcacgtagaagcaaaaggc	380	1602	0.808274	0.978146	1982	C6G	A15T
2m1339	gagaccgcaactgaaaagttgtTATCAtTTGTCGTAcGACACTTTGGATGggttGAAgttctgcacgtagaagcaaaaggc	418	1659	0.798748	0.966617	2077	C6T	A15C
2m1340	gagaccgcaactgaaaagttgtTATCAtTTGTCGTAgGACACTTTGGATGggttGAAgttctgcacgtagaagcaaaaggc	114	457	0.80035	0.968556	571	C6T	A15G
2m1341	gagaccgcaactgaaaagttgtTATCAtTTGTCGTAtGACACTTTGGATGggttGAAgttctgcacgtagaagcaaaaggc	473	2021	0.810345	0.980651	2494	C6T	A15T
2m1342	gagaccgcaactgaaaagttgtTATCAaTTGTCGTAAaACACTTTGGATGggttGAAgttctgcacgtagaagcaaaaggc	48	179	0.788546	0.954271	227	C6A	G16A
2m1343	gagaccgcaactgaaaagttgtTATCAaTTGTCGTAAcACACTTTGGATGggttGAAgttctgcacgtagaagcaaaaggc	121	529	0.813846	0.984888	650	C6A	G16C
2m1344	gagaccgcaactgaaaagttgtTATCAaTTGTCGTAAtACACTTTGGATGggttGAAgttctgcacgtagaagcaaaaggc	386	1536	0.799168	0.967125	1922	C6A	G16T
2m1345	gagaccgcaactgaaaagttgtTATCAgTTGTCGTAAaACACTTTGGATGggttGAAgttctgcacgtagaagcaaaaggc	276	1049	0.791698	0.958086	1325	C6G	G16A
2m1346	gagaccgcaactgaaaagttgtTATCAgTTGTCGTAAcACACTTTGGATGggttGAAgttctgcacgtagaagcaaaaggc	416	1461	0.77837	0.941956	1877	C6G	G16C
2m1347	gagaccgcaactgaaaagttgtTATCAgTTGTCGTAAtACACTTTGGATGggttGAAgttctgcacgtagaagcaaaaggc	453	1533	0.771903	0.934131	1986	C6G	G16T
2m1348	gagaccgcaactgaaaagttgtTATCAtTTGTCGTAAaACACTTTGGATGggttGAAgttctgcacgtagaagcaaaaggc	370	1587	0.810935	0.981365	1957	C6T	G16A
2m1349	gagaccgcaactgaaaagttgtTATCAtTTGTCGTAAcACACTTTGGATGggttGAAgttctgcacgtagaagcaaaaggc	506	2013	0.799127	0.967075	2519	C6T	G16C
2m1350	gagaccgcaactgaaaagttgtTATCAtTTGTCGTAAtACACTTTGGATGggttGAAgttctgcacgtagaagcaaaaggc	560	2176	0.795322	0.962471	2736	C6T	G16T
2m1351	gagaccgcaactgaaaagttgtTATCAaTTGTCGTAAGcCACTTTGGATGggttGAAgttctgcacgtagaagcaaaaggc	261	1055	0.801672	0.970155	1316	C6A	A17C
2m1352	gagaccgcaactgaaaagttgtTATCAaTTGTCGTAAGgCACTTTGGATGggttGAAgttctgcacgtagaagcaaaaggc	251	994	0.798394	0.966188	1245	C6A	A17G
2m1353	gagaccgcaactgaaaagttgtTATCAaTTGTCGTAAGtCACTTTGGATGggttGAAgttctgcacgtagaagcaaaaggc	351	1351	0.793772	0.960595	1702	C6A	A17T
2m1354	gagaccgcaactgaaaagttgtTATCAgTTGTCGTAAGcCACTTTGGATGggttGAAgttctgcacgtagaagcaaaaggc	271	853	0.758897	0.918391	1124	C6G	A17C
2m1355	gagaccgcaactgaaaagttgtTATCAgTTGTCGTAAGgCACTTTGGATGggttGAAgttctgcacgtagaagcaaaaggc	114	387	0.772455	0.934798	501	C6G	A17G
2m1356	gagaccgcaactgaaaagttgtTATCAgTTGTCGTAAGtCACTTTGGATGggttGAAgttctgcacgtagaagcaaaaggc	432	1329	0.754685	0.913293	1761	C6G	A17T
2m1357	gagaccgcaactgaaaagttgtTATCAtTTGTCGTAAGcCACTTTGGATGggttGAAgttctgcacgtagaagcaaaaggc	173	672	0.795266	0.962404	845	C6T	A17C
2m1358	gagaccgcaactgaaaagttgtTATCAtTTGTCGTAAGgCACTTTGGATGggttGAAgttctgcacgtagaagcaaaaggc	291	1135	0.795933	0.96321	1426	C6T	A17G
2m1359	gagaccgcaactgaaaagttgtTATCAtTTGTCGTAAGtCACTTTGGATGggttGAAgttctgcacgtagaagcaaaaggc	426	1665	0.79627	0.963618	2091	C6T	A17T
2m1360	gagaccgcaactgaaaagttgtTATCAaTTGTCGTAAGAaACTTTGGATGggttGAAgttctgcacgtagaagcaaaaggc	211	896	0.809395	0.979501	1107	C6A	C18A
2m1361	gagaccgcaactgaaaagttgtTATCAaTTGTCGTAAGAgACTTTGGATGggttGAAgttctgcacgtagaagcaaaaggc	71	332	0.823821	0.99696	403	C6A	C18G
2m1362	gagaccgcaactgaaaagttgtTATCAaTTGTCGTAAGAtACTTTGGATGggttGAAgttctgcacgtagaagcaaaaggc	129	439	0.772887	0.935321	568	C6A	C18T
2m1363	gagaccgcaactgaaaagttgtTATCAgTTGTCGTAAGAaACTTTGGATGggttGAAgttctgcacgtagaagcaaaaggc	228	863	0.791017	0.957262	1091	C6G	C18A
2m1364	gagaccgcaactgaaaagttgtTATCAgTTGTCGTAAGAgACTTTGGATGggttGAAgttctgcacgtagaagcaaaaggc	230	991	0.81163	0.982206	1221	C6G	C18G
2m1365	gagaccgcaactgaaaagttgtTATCAgTTGTCGTAAGAtACTTTGGATGggttGAAgttctgcacgtagaagcaaaaggc	122	508	0.806349	0.975816	630	C6G	C18T
2m1366	gagaccgcaactgaaaagttgtTATCAtTTGTCGTAAGAaACTTTGGATGggttGAAgttctgcacgtagaagcaaaaggc	299	1403	0.824324	0.997569	1702	C6T	C18A
2m1367	gagaccgcaactgaaaagttgtTATCAtTTGTCGTAAGAgACTTTGGATGggttGAAgttctgcacgtagaagcaaaaggc	253	1078	0.809917	0.980134	1331	C6T	C18G
2m1368	gagaccgcaactgaaaagttgtTATCAtTTGTCGTAAGAtACTTTGGATGggttGAAgttctgcacgtagaagcaaaaggc	356	1388	0.795872	0.963136	1744	C6T	C18T
2m1369	gagaccgcaactgaaaagttgtTATCAaTTGTCGTAAGACcCTTTGGATGggttGAAgttctgcacgtagaagcaaaaggc	405	1557	0.793578	0.960361	1962	C6A	A19C
2m1370	gagaccgcaactgaaaagttgtTATCAaTTGTCGTAAGACgCTTTGGATGggttGAAgttctgcacgtagaagcaaaaggc	113	399	0.779297	0.943078	512	C6A	A19G
2m1371	gagaccgcaactgaaaagttgtTATCAaTTGTCGTAAGACtCTTTGGATGggttGAAgttctgcacgtagaagcaaaaggc	288	1374	0.826715	1.00046	1662	C6A	A19T
2m1372	gagaccgcaactgaaaagttgtTATCAgTTGTCGTAAGACcCTTTGGATGggttGAAgttctgcacgtagaagcaaaaggc	515	1554	0.751087	0.90894	2069	C6G	A19C
2m1373	gagaccgcaactgaaaagttgtTATCAgTTGTCGTAAGACgCTTTGGATGggttGAAgttctgcacgtagaagcaaaaggc	149	432	0.743546	0.899813	581	C6G	A19G
2m1374	gagaccgcaactgaaaagttgtTATCAgTTGTCGTAAGACtCTTTGGATGggttGAAgttctgcacgtagaagcaaaaggc	365	1472	0.801306	0.969713	1837	C6G	A19T
2m1375	gagaccgcaactgaaaagttgtTATCAtTTGTCGTAAGACcCTTTGGATGggttGAAgttctgcacgtagaagcaaaaggc	548	2084	0.791793	0.958201	2632	C6T	A19C
2m1376	gagaccgcaactgaaaagttgtTATCAtTTGTCGTAAGACgCTTTGGATGggttGAAgttctgcacgtagaagcaaaaggc	307	1150	0.789293	0.955175	1457	C6T	A19G
2m1377	gagaccgcaactgaaaagttgtTATCAtTTGTCGTAAGACtCTTTGGATGggttGAAgttctgcacgtagaagcaaaaggc	449	1867	0.806131	0.975552	2316	C6T	A19T
2m1378	gagaccgcaactgaaaagttgtTATCAaTTGTCGTAAGACAaTTTGGATGggttGAAgttctgcacgtagaagcaaaaggc	423	1724	0.802981	0.97174	2147	C6A	C20A
2m1379	gagaccgcaactgaaaagttgtTATCAaTTGTCGTAAGACAgTTTGGATGggttGAAgttctgcacgtagaagcaaaaggc	245	1043	0.809783	0.979971	1288	C6A	C20G
2m1380	gagaccgcaactgaaaagttgtTATCAaTTGTCGTAAGACAtTTTGGATGggttGAAgttctgcacgtagaagcaaaaggc	197	918	0.823318	0.996351	1115	C6A	C20T
2m1381	gagaccgcaactgaaaagttgtTATCAgTTGTCGTAAGACAaTTTGGATGggttGAAgttctgcacgtagaagcaaaaggc	101	472	0.823735	0.996855	573	C6G	C20A
2m1382	gagaccgcaactgaaaagttgtTATCAgTTGTCGTAAGACAgTTTGGATGggttGAAgttctgcacgtagaagcaaaaggc	84	480	0.851064	1.02993	564	C6G	C20G
2m1383	gagaccgcaactgaaaagttgtTATCAgTTGTCGTAAGACAtTTTGGATGggttGAAgttctgcacgtagaagcaaaaggc	261	1152	0.815287	0.986632	1413	C6G	C20T
2m1384	gagaccgcaactgaaaagttgtTATCAtTTGTCGTAAGACAaTTTGGATGggttGAAgttctgcacgtagaagcaaaaggc	375	1551	0.805296	0.974541	1926	C6T	C20A
2m1385	gagaccgcaactgaaaagttgtTATCAtTTGTCGTAAGACAgTTTGGATGggttGAAgttctgcacgtagaagcaaaaggc	300	1307	0.813317	0.984248	1607	C6T	C20G
2m1386	gagaccgcaactgaaaagttgtTATCAtTTGTCGTAAGACAtTTTGGATGggttGAAgttctgcacgtagaagcaaaaggc	421	1905	0.819003	0.991128	2326	C6T	C20T
2m1387	gagaccgcaactgaaaagttgtTATCAaTTGTCGTAAGACACaTTGGATGggttGAAgttctgcacgtagaagcaaaaggc	280	1116	0.799427	0.967439	1396	C6A	T21A
2m1388	gagaccgcaactgaaaagttgtTATCAaTTGTCGTAAGACACcTTGGATGggttGAAgttctgcacgtagaagcaaaaggc	159	615	0.794574	0.961565	774	C6A	T21C
2m1389	gagaccgcaactgaaaagttgtTATCAaTTGTCGTAAGACACgTTGGATGggttGAAgttctgcacgtagaagcaaaaggc	216	936	0.8125	0.983259	1152	C6A	T21G
2m1390	gagaccgcaactgaaaagttgtTATCAgTTGTCGTAAGACACaTTGGATGggttGAAgttctgcacgtagaagcaaaaggc	255	1064	0.806672	0.976206	1319	C6G	T21A
2m1391	gagaccgcaactgaaaagttgtTATCAgTTGTCGTAAGACACcTTGGATGggttGAAgttctgcacgtagaagcaaaaggc	296	1167	0.797676	0.96532	1463	C6G	T21C
2m1392	gagaccgcaactgaaaagttgtTATCAgTTGTCGTAAGACACgTTGGATGggttGAAgttctgcacgtagaagcaaaaggc	105	404	0.793713	0.960524	509	C6G	T21G
2m1393	gagaccgcaactgaaaagttgtTATCAtTTGTCGTAAGACACaTTGGATGggttGAAgttctgcacgtagaagcaaaaggc	338	1376	0.8028	0.971521	1714	C6T	T21A
2m1394	gagaccgcaactgaaaagttgtTATCAtTTGTCGTAAGACACcTTGGATGggttGAAgttctgcacgtagaagcaaaaggc	427	1524	0.781138	0.945306	1951	C6T	T21C
2m1395	gagaccgcaactgaaaagttgtTATCAtTTGTCGTAAGACACgTTGGATGggttGAAgttctgcacgtagaagcaaaaggc	328	1314	0.800244	0.968427	1642	C6T	T21G
2m1396	gagaccgcaactgaaaagttgtTATCAaTTGTCGTAAGACACTaTGGATGggttGAAgttctgcacgtagaagcaaaaggc	185	930	0.834081	1.00938	1115	C6A	T22A
2m1397	gagaccgcaactgaaaagttgtTATCAaTTGTCGTAAGACACTcTGGATGggttGAAgttctgcacgtagaagcaaaaggc	292	1183	0.802034	0.970594	1475	C6A	T22C
2m1398	gagaccgcaactgaaaagttgtTATCAaTTGTCGTAAGACACTgTGGATGggttGAAgttctgcacgtagaagcaaaaggc	256	1014	0.798425	0.966226	1270	C6A	T22G
2m1399	gagaccgcaactgaaaagttgtTATCAgTTGTCGTAAGACACTaTGGATGggttGAAgttctgcacgtagaagcaaaaggc	248	937	0.790717	0.956899	1185	C6G	T22A
2m1400	gagaccgcaactgaaaagttgtTATCAgTTGTCGTAAGACACTcTGGATGggttGAAgttctgcacgtagaagcaaaaggc	329	1156	0.778451	0.942055	1485	C6G	T22C
2m1401	gagaccgcaactgaaaagttgtTATCAgTTGTCGTAAGACACTgTGGATGggttGAAgttctgcacgtagaagcaaaaggc	327	1146	0.778004	0.941514	1473	C6G	T22G
2m1402	gagaccgcaactgaaaagttgtTATCAtTTGTCGTAAGACACTaTGGATGggttGAAgttctgcacgtagaagcaaaaggc	267	1186	0.816242	0.987788	1453	C6T	T22A
2m1403	gagaccgcaactgaaaagttgtTATCAtTTGTCGTAAGACACTcTGGATGggttGAAgttctgcacgtagaagcaaaaggc	423	1525	0.782854	0.947383	1948	C6T	T22C
2m1404	gagaccgcaactgaaaagttgtTATCAtTTGTCGTAAGACACTgTGGATGggttGAAgttctgcacgtagaagcaaaaggc	276	1199	0.812881	0.983721	1475	C6T	T22G
2m1405	gagaccgcaactgaaaagttgtTATCAaTTGTCGTAAGACACTTaGGATGggttGAAgttctgcacgtagaagcaaaaggc	352	815	0.698372	0.845145	1167	C6A	T23A
2m1406	gagaccgcaactgaaaagttgtTATCAaTTGTCGTAAGACACTTcGGATGggttGAAgttctgcacgtagaagcaaaaggc	882	878	0.498864	0.603707	1760	C6A	T23C
2m1407	gagaccgcaactgaaaagttgtTATCAaTTGTCGTAAGACACTTgGGATGggttGAAgttctgcacgtagaagcaaaaggc	1128	39	0.033419	0.0404425	1167	C6A	T23G
2m1408	gagaccgcaactgaaaagttgtTATCAgTTGTCGTAAGACACTTaGGATGggttGAAgttctgcacgtagaagcaaaaggc	542	685	0.558272	0.675602	1227	C6G	T23A
2m1409	gagaccgcaactgaaaagttgtTATCAgTTGTCGTAAGACACTTcGGATGggttGAAgttctgcacgtagaagcaaaaggc	901	458	0.337013	0.407841	1359	C6G	T23C
2m1410	gagaccgcaactgaaaagttgtTATCAgTTGTCGTAAGACACTTgGGATGggttGAAgttctgcacgtagaagcaaaaggc	947	331	0.258998	0.313431	1278	C6G	T23G
2m1411	gagaccgcaactgaaaagttgtTATCAtTTGTCGTAAGACACTTaGGATGggttGAAgttctgcacgtagaagcaaaaggc	687	780	0.531697	0.643442	1467	C6T	T23A
2m1412	gagaccgcaactgaaaagttgtTATCAtTTGTCGTAAGACACTTcGGATGggttGAAgttctgcacgtagaagcaaaaggc	1598	633	0.283729	0.343359	2231	C6T	T23C
2m1413	gagaccgcaactgaaaagttgtTATCAtTTGTCGTAAGACACTTgGGATGggttGAAgttctgcacgtagaagcaaaaggc	701	46	0.0615797	0.0745216	747	C6T	T23G
2m1414	gagaccgcaactgaaaagttgtTATCAaTTGTCGTAAGACACTTTaGATGggttGAAgttctgcacgtagaagcaaaaggc	118	571	0.828737	1.00291	689	C6A	G24A
2m1415	gagaccgcaactgaaaagttgtTATCAaTTGTCGTAAGACACTTTcGATGggttGAAgttctgcacgtagaagcaaaaggc	425	1603	0.790434	0.956556	2028	C6A	G24C
2m1416	gagaccgcaactgaaaagttgtTATCAaTTGTCGTAAGACACTTTtGATGggttGAAgttctgcacgtagaagcaaaaggc	419	1707	0.802916	0.971661	2126	C6A	G24T
2m1417	gagaccgcaactgaaaagttgtTATCAgTTGTCGTAAGACACTTTaGATGggttGAAgttctgcacgtagaagcaaaaggc	270	1156	0.810659	0.981032	1426	C6G	G24A
2m1418	gagaccgcaactgaaaagttgtTATCAgTTGTCGTAAGACACTTTcGATGggttGAAgttctgcacgtagaagcaaaaggc	342	1302	0.791971	0.958416	1644	C6G	G24C
2m1419	gagaccgcaactgaaaagttgtTATCAgTTGTCGTAAGACACTTTtGATGggttGAAgttctgcacgtagaagcaaaaggc	442	1486	0.770747	0.932731	1928	C6G	G24T
2m1420	gagaccgcaactgaaaagttgtTATCAtTTGTCGTAAGACACTTTaGATGggttGAAgttctgcacgtagaagcaaaaggc	409	1657	0.802033	0.970592	2066	C6T	G24A
2m1421	gagaccgcaactgaaaagttgtTATCAtTTGTCGTAAGACACTTTcGATGggttGAAgttctgcacgtagaagcaaaaggc	319	1273	0.799623	0.967676	1592	C6T	G24C
2m1422	gagaccgcaactgaaaagttgtTATCAtTTGTCGTAAGACACTTTtGATGggttGAAgttctgcacgtagaagcaaaaggc	581	2160	0.788034	0.953651	2741	C6T	G24T
2m1423	gagaccgcaactgaaaagttgtTATCAaTTGTCGTAAGACACTTTGaATGggttGAAgttctgcacgtagaagcaaaaggc	171	514	0.750365	0.908066	685	C6A	G25A
2m1424	gagaccgcaactgaaaagttgtTATCAaTTGTCGTAAGACACTTTGcATGggttGAAgttctgcacgtagaagcaaaaggc	1290	558	0.301948	0.365407	1848	C6A	G25C
2m1425	gagaccgcaactgaaaagttgtTATCAaTTGTCGTAAGACACTTTGtATGggttGAAgttctgcacgtagaagcaaaaggc	1656	934	0.360618	0.436407	2590	C6A	G25T
2m1426	gagaccgcaactgaaaagttgtTATCAgTTGTCGTAAGACACTTTGaATGggttGAAgttctgcacgtagaagcaaaaggc	211	680	0.763187	0.923583	891	C6G	G25A
2m1427	gagaccgcaactgaaaagttgtTATCAgTTGTCGTAAGACACTTTGcATGggttGAAgttctgcacgtagaagcaaaaggc	981	919	0.483684	0.585338	1900	C6G	G25C
2m1428	gagaccgcaactgaaaagttgtTATCAgTTGTCGTAAGACACTTTGtATGggttGAAgttctgcacgtagaagcaaaaggc	938	1355	0.590929	0.715122	2293	C6G	G25T
2m1429	gagaccgcaactgaaaagttgtTATCAtTTGTCGTAAGACACTTTGaATGggttGAAgttctgcacgtagaagcaaaaggc	436	1614	0.787317	0.952784	2050	C6T	G25A
2m1430	gagaccgcaactgaaaagttgtTATCAtTTGTCGTAAGACACTTTGcATGggttGAAgttctgcacgtagaagcaaaaggc	1756	591	0.251811	0.304733	2347	C6T	G25C
2m1431	gagaccgcaactgaaaagttgtTATCAtTTGTCGTAAGACACTTTGtATGggttGAAgttctgcacgtagaagcaaaaggc	1975	845	0.299645	0.36262	2820	C6T	G25T
2m1432	gagaccgcaactgaaaagttgtTATCAaTTGTCGTAAGACACTTTGGcTGggttGAAgttctgcacgtagaagcaaaaggc	1186	1083	0.477303	0.577615	2269	C6A	A26C
2m1433	gagaccgcaactgaaaagttgtTATCAaTTGTCGTAAGACACTTTGGgTGggttGAAgttctgcacgtagaagcaaaaggc	252	913	0.783691	0.948396	1165	C6A	A26G
2m1434	gagaccgcaactgaaaagttgtTATCAaTTGTCGTAAGACACTTTGGtTGggttGAAgttctgcacgtagaagcaaaaggc	1315	968	0.424004	0.513114	2283	C6A	A26T
2m1435	gagaccgcaactgaaaagttgtTATCAgTTGTCGTAAGACACTTTGGcTGggttGAAgttctgcacgtagaagcaaaaggc	1391	948	0.405301	0.490482	2339	C6G	A26C
2m1436	gagaccgcaactgaaaagttgtTATCAgTTGTCGTAAGACACTTTGGgTGggttGAAgttctgcacgtagaagcaaaaggc	293	884	0.751062	0.908909	1177	C6G	A26G
2m1437	gagaccgcaactgaaaagttgtTATCAgTTGTCGTAAGACACTTTGGtTGggttGAAgttctgcacgtagaagcaaaaggc	1142	1011	0.469577	0.568266	2153	C6G	A26T
2m1438	gagaccgcaactgaaaagttgtTATCAtTTGTCGTAAGACACTTTGGcTGggttGAAgttctgcacgtagaagcaaaaggc	1244	1912	0.60583	0.733155	3156	C6T	A26C
2m1439	gagaccgcaactgaaaagttgtTATCAtTTGTCGTAAGACACTTTGGgTGggttGAAgttctgcacgtagaagcaaaaggc	363	1350	0.788091	0.95372	1713	C6T	A26G
2m1440	gagaccgcaactgaaaagttgtTATCAtTTGTCGTAAGACACTTTGGtTGggttGAAgttctgcacgtagaagcaaaaggc	420	1022	0.708738	0.85769	1442	C6T	A26T
2m1441	gagaccgcaactgaaaagttgtTATCAaTTGTCGTAAGACACTTTGGAaGggttGAAgttctgcacgtagaagcaaaaggc	350	742	0.679487	0.822292	1092	C6A	T27A
2m1442	gagaccgcaactgaaaagttgtTATCAaTTGTCGTAAGACACTTTGGAcGggttGAAgttctgcacgtagaagcaaaaggc	574	878	0.604683	0.731767	1452	C6A	T27C
2m1443	gagaccgcaactgaaaagttgtTATCAaTTGTCGTAAGACACTTTGGAgGggttGAAgttctgcacgtagaagcaaaaggc	272	715	0.724417	0.876665	987	C6A	T27G
2m1444	gagaccgcaactgaaaagttgtTATCAgTTGTCGTAAGACACTTTGGAaGggttGAAgttctgcacgtagaagcaaaaggc	381	725	0.655515	0.793282	1106	C6G	T27A
2m1445	gagaccgcaactgaaaagttgtTATCAgTTGTCGTAAGACACTTTGGAcGggttGAAgttctgcacgtagaagcaaaaggc	410	847	0.673827	0.815442	1257	C6G	T27C
2m1446	gagaccgcaactgaaaagttgtTATCAgTTGTCGTAAGACACTTTGGAgGggttGAAgttctgcacgtagaagcaaaaggc	77	248	0.763077	0.923449	325	C6G	T27G
2m1447	gagaccgcaactgaaaagttgtTATCAtTTGTCGTAAGACACTTTGGAaGggttGAAgttctgcacgtagaagcaaaaggc	152	439	0.742809	0.898921	591	C6T	T27A
2m1448	gagaccgcaactgaaaagttgtTATCAtTTGTCGTAAGACACTTTGGAcGggttGAAgttctgcacgtagaagcaaaaggc	87	260	0.74928	0.906752	347	C6T	T27C
2m1449	gagaccgcaactgaaaagttgtTATCAtTTGTCGTAAGACACTTTGGAgGggttGAAgttctgcacgtagaagcaaaaggc	232	997	0.811229	0.981721	1229	C6T	T27G
2m1450	gagaccgcaactgaaaagttgtTATCAaTTGTCGTAAGACACTTTGGATaggttGAAgttctgcacgtagaagcaaaaggc	1416	257	0.153616	0.185901	1673	C6A	G28A
2m1451	gagaccgcaactgaaaagttgtTATCAaTTGTCGTAAGACACTTTGGATcggttGAAgttctgcacgtagaagcaaaaggc	1541	299	0.1625	0.196652	1840	C6A	G28C
2m1452	gagaccgcaactgaaaagttgtTATCAaTTGTCGTAAGACACTTTGGATtggttGAAgttctgcacgtagaagcaaaaggc	947	1012	0.51659	0.625159	1959	C6A	G28T
2m1453	gagaccgcaactgaaaagttgtTATCAgTTGTCGTAAGACACTTTGGATaggttGAAgttctgcacgtagaagcaaaaggc	592	171	0.224115	0.271217	763	C6G	G28A
2m1454	gagaccgcaactgaaaagttgtTATCAgTTGTCGTAAGACACTTTGGATcggttGAAgttctgcacgtagaagcaaaaggc	1565	368	0.190378	0.230388	1933	C6G	G28C
2m1455	gagaccgcaactgaaaagttgtTATCAgTTGTCGTAAGACACTTTGGATtggttGAAgttctgcacgtagaagcaaaaggc	538	788	0.594268	0.719163	1326	C6G	G28T
2m1456	gagaccgcaactgaaaagttgtTATCAtTTGTCGTAAGACACTTTGGATaggttGAAgttctgcacgtagaagcaaaaggc	1527	828	0.351592	0.425485	2355	C6T	G28A
2m1457	gagaccgcaactgaaaagttgtTATCAtTTGTCGTAAGACACTTTGGATcggttGAAgttctgcacgtagaagcaaaaggc	1757	839	0.32319	0.391113	2596	C6T	G28C
2m1458	gagaccgcaactgaaaagttgtTATCAtTTGTCGTAAGACACTTTGGATtggttGAAgttctgcacgtagaagcaaaaggc	325	961	0.747278	0.90433	1286	C6T	G28T
2m1459	gagaccgcaactgaaaagttgtTATCAaTTGTCGTAAGACACTTTGGATGggttaAAgttctgcacgtagaagcaaaaggc	242	928	0.793162	0.959858	1170	C6A	G33A
2m1460	gagaccgcaactgaaaagttgtTATCAaTTGTCGTAAGACACTTTGGATGggttcAAgttctgcacgtagaagcaaaaggc	469	110	0.189983	0.22991	579	C6A	G33C
2m1461	gagaccgcaactgaaaagttgtTATCAaTTGTCGTAAGACACTTTGGATGggtttAAgttctgcacgtagaagcaaaaggc	337	1346	0.799762	0.967845	1683	C6A	G33T
2m1462	gagaccgcaactgaaaagttgtTATCAgTTGTCGTAAGACACTTTGGATGggttaAAgttctgcacgtagaagcaaaaggc	239	842	0.778908	0.942608	1081	C6G	G33A
2m1463	gagaccgcaactgaaaagttgtTATCAgTTGTCGTAAGACACTTTGGATGggttcAAgttctgcacgtagaagcaaaaggc	1146	446	0.280151	0.339029	1592	C6G	G33C
2m1464	gagaccgcaactgaaaagttgtTATCAgTTGTCGTAAGACACTTTGGATGggtttAAgttctgcacgtagaagcaaaaggc	201	647	0.762972	0.923322	848	C6G	G33T
2m1465	gagaccgcaactgaaaagttgtTATCAtTTGTCGTAAGACACTTTGGATGggttaAAgttctgcacgtagaagcaaaaggc	304	1224	0.801047	0.969399	1528	C6T	G33A
2m1466	gagaccgcaactgaaaagttgtTATCAtTTGTCGTAAGACACTTTGGATGggttcAAgttctgcacgtagaagcaaaaggc	416	118	0.220974	0.267415	534	C6T	G33C
2m1467	gagaccgcaactgaaaagttgtTATCAtTTGTCGTAAGACACTTTGGATGggtttAAgttctgcacgtagaagcaaaaggc	299	972	0.764752	0.925477	1271	C6T	G33T
2m1468	gagaccgcaactgaaaagttgtTATCAaTTGTCGTAAGACACTTTGGATGggttGcAgttctgcacgtagaagcaaaaggc	441	1123	0.718031	0.868936	1564	C6A	A34C
2m1469	gagaccgcaactgaaaagttgtTATCAaTTGTCGTAAGACACTTTGGATGggttGgAgttctgcacgtagaagcaaaaggc	368	786	0.681109	0.824255	1154	C6A	A34G
2m1470	gagaccgcaactgaaaagttgtTATCAaTTGTCGTAAGACACTTTGGATGggttGtAgttctgcacgtagaagcaaaaggc	184	668	0.784038	0.948815	852	C6A	A34T
2m1471	gagaccgcaactgaaaagttgtTATCAgTTGTCGTAAGACACTTTGGATGggttGcAgttctgcacgtagaagcaaaaggc	521	1214	0.699712	0.846767	1735	C6G	A34C
2m1472	gagaccgcaactgaaaagttgtTATCAgTTGTCGTAAGACACTTTGGATGggttGgAgttctgcacgtagaagcaaaaggc	123	319	0.721719	0.8734	442	C6G	A34G
2m1473	gagaccgcaactgaaaagttgtTATCAgTTGTCGTAAGACACTTTGGATGggttGtAgttctgcacgtagaagcaaaaggc	140	460	0.766667	0.927793	600	C6G	A34T
2m1474	gagaccgcaactgaaaagttgtTATCAtTTGTCGTAAGACACTTTGGATGggttGcAgttctgcacgtagaagcaaaaggc	738	1084	0.594951	0.719989	1822	C6T	A34C
2m1475	gagaccgcaactgaaaagttgtTATCAtTTGTCGTAAGACACTTTGGATGggttGgAgttctgcacgtagaagcaaaaggc	679	890	0.56724	0.686454	1569	C6T	A34G
2m1476	gagaccgcaactgaaaagttgtTATCAtTTGTCGTAAGACACTTTGGATGggttGtAgttctgcacgtagaagcaaaaggc	673	1828	0.730908	0.884519	2501	C6T	A34T
2m1477	gagaccgcaactgaaaagttgtTATCAaTTGTCGTAAGACACTTTGGATGggttGAcgttctgcacgtagaagcaaaaggc	187	649	0.776316	0.93947	836	C6A	A35C
2m1478	gagaccgcaactgaaaagttgtTATCAaTTGTCGTAAGACACTTTGGATGggttGAggttctgcacgtagaagcaaaaggc	301	1203	0.799867	0.967971	1504	C6A	A35G
2m1479	gagaccgcaactgaaaagttgtTATCAaTTGTCGTAAGACACTTTGGATGggttGAtgttctgcacgtagaagcaaaaggc	347	1297	0.788929	0.954735	1644	C6A	A35T
2m1480	gagaccgcaactgaaaagttgtTATCAgTTGTCGTAAGACACTTTGGATGggttGAcgttctgcacgtagaagcaaaaggc	226	755	0.769623	0.931371	981	C6G	A35C
2m1481	gagaccgcaactgaaaagttgtTATCAgTTGTCGTAAGACACTTTGGATGggttGAggttctgcacgtagaagcaaaaggc	208	788	0.791165	0.95744	996	C6G	A35G
2m1482	gagaccgcaactgaaaagttgtTATCAgTTGTCGTAAGACACTTTGGATGggttGAtgttctgcacgtagaagcaaaaggc	362	1364	0.790267	0.956353	1726	C6G	A35T
2m1483	gagaccgcaactgaaaagttgtTATCAtTTGTCGTAAGACACTTTGGATGggttGAcgttctgcacgtagaagcaaaaggc	503	1463	0.744151	0.900545	1966	C6T	A35C
2m1484	gagaccgcaactgaaaagttgtTATCAtTTGTCGTAAGACACTTTGGATGggttGAggttctgcacgtagaagcaaaaggc	380	1501	0.79798	0.965687	1881	C6T	A35G
2m1485	gagaccgcaactgaaaagttgtTATCAtTTGTCGTAAGACACTTTGGATGggttGAtgttctgcacgtagaagcaaaaggc	415	1851	0.816858	0.988533	2266	C6T	A35T
2m1486	gagaccgcaactgaaaagttgtTATCACaaGTCGTAAGACACTTTGGATGggttGAAgttctgcacgtagaagcaaaaggc	131	804	0.859893	1.04061	935	T7A	T8A
2m1487	gagaccgcaactgaaaagttgtTATCACacGTCGTAAGACACTTTGGATGggttGAAgttctgcacgtagaagcaaaaggc	179	1060	0.855529	1.03533	1239	T7A	T8C
2m1488	gagaccgcaactgaaaagttgtTATCACagGTCGTAAGACACTTTGGATGggttGAAgttctgcacgtagaagcaaaaggc	104	499	0.827529	1.00145	603	T7A	T8G
2m1489	gagaccgcaactgaaaagttgtTATCACcaGTCGTAAGACACTTTGGATGggttGAAgttctgcacgtagaagcaaaaggc	248	968	0.796053	0.963355	1216	T7C	T8A
2m1490	gagaccgcaactgaaaagttgtTATCACccGTCGTAAGACACTTTGGATGggttGAAgttctgcacgtagaagcaaaaggc	136	488	0.782051	0.946411	624	T7C	T8C
2m1491	gagaccgcaactgaaaagttgtTATCACcgGTCGTAAGACACTTTGGATGggttGAAgttctgcacgtagaagcaaaaggc	191	790	0.805301	0.974547	981	T7C	T8G
2m1492	gagaccgcaactgaaaagttgtTATCACgaGTCGTAAGACACTTTGGATGggttGAAgttctgcacgtagaagcaaaaggc	119	554	0.82318	0.996184	673	T7G	T8A
2m1493	gagaccgcaactgaaaagttgtTATCACgcGTCGTAAGACACTTTGGATGggttGAAgttctgcacgtagaagcaaaaggc	172	830	0.828343	1.00243	1002	T7G	T8C
2m1494	gagaccgcaactgaaaagttgtTATCACggGTCGTAAGACACTTTGGATGggttGAAgttctgcacgtagaagcaaaaggc	137	743	0.844318	1.02176	880	T7G	T8G
2m1495	gagaccgcaactgaaaagttgtTATCACaTaTCGTAAGACACTTTGGATGggttGAAgttctgcacgtagaagcaaaaggc	176	954	0.844248	1.02168	1130	T7A	G9A
2m1496	gagaccgcaactgaaaagttgtTATCACaTcTCGTAAGACACTTTGGATGggttGAAgttctgcacgtagaagcaaaaggc	196	1048	0.842444	1.0195	1244	T7A	G9C
2m1497	gagaccgcaactgaaaagttgtTATCACaTtTCGTAAGACACTTTGGATGggttGAAgttctgcacgtagaagcaaaaggc	250	1368	0.845488	1.02318	1618	T7A	G9T
2m1498	gagaccgcaactgaaaagttgtTATCACcTaTCGTAAGACACTTTGGATGggttGAAgttctgcacgtagaagcaaaaggc	319	1241	0.795513	0.962702	1560	T7C	G9A
2m1499	gagaccgcaactgaaaagttgtTATCACcTcTCGTAAGACACTTTGGATGggttGAAgttctgcacgtagaagcaaaaggc	291	1194	0.80404	0.973022	1485	T7C	G9C
2m1500	gagaccgcaactgaaaagttgtTATCACcTtTCGTAAGACACTTTGGATGggttGAAgttctgcacgtagaagcaaaaggc	369	1140	0.755467	0.91424	1509	T7C	G9T
2m1501	gagaccgcaactgaaaagttgtTATCACgTaTCGTAAGACACTTTGGATGggttGAAgttctgcacgtagaagcaaaaggc	165	842	0.836147	1.01188	1007	T7G	G9A
2m1502	gagaccgcaactgaaaagttgtTATCACgTcTCGTAAGACACTTTGGATGggttGAAgttctgcacgtagaagcaaaaggc	313	1286	0.804253	0.973279	1599	T7G	G9C
2m1503	gagaccgcaactgaaaagttgtTATCACgTtTCGTAAGACACTTTGGATGggttGAAgttctgcacgtagaagcaaaaggc	243	1228	0.834806	1.01025	1471	T7G	G9T
2m1504	gagaccgcaactgaaaagttgtTATCACaTGaCGTAAGACACTTTGGATGggttGAAgttctgcacgtagaagcaaaaggc	131	866	0.868606	1.05116	997	T7A	T10A
2m1505	gagaccgcaactgaaaagttgtTATCACaTGcCGTAAGACACTTTGGATGggttGAAgttctgcacgtagaagcaaaaggc	162	555	0.774059	0.936739	717	T7A	T10C
2m1506	gagaccgcaactgaaaagttgtTATCACaTGgCGTAAGACACTTTGGATGggttGAAgttctgcacgtagaagcaaaaggc	147	783	0.841935	1.01888	930	T7A	T10G
2m1507	gagaccgcaactgaaaagttgtTATCACcTGaCGTAAGACACTTTGGATGggttGAAgttctgcacgtagaagcaaaaggc	190	778	0.803719	0.972633	968	T7C	T10A
2m1508	gagaccgcaactgaaaagttgtTATCACcTGcCGTAAGACACTTTGGATGggttGAAgttctgcacgtagaagcaaaaggc	258	837	0.764384	0.92503	1095	T7C	T10C
2m1509	gagaccgcaactgaaaagttgtTATCACcTGgCGTAAGACACTTTGGATGggttGAAgttctgcacgtagaagcaaaaggc	250	965	0.794239	0.96116	1215	T7C	T10G
2m1510	gagaccgcaactgaaaagttgtTATCACgTGaCGTAAGACACTTTGGATGggttGAAgttctgcacgtagaagcaaaaggc	156	717	0.821306	0.993916	873	T7G	T10A
2m1511	gagaccgcaactgaaaagttgtTATCACgTGcCGTAAGACACTTTGGATGggttGAAgttctgcacgtagaagcaaaaggc	226	960	0.809444	0.97956	1186	T7G	T10C
2m1512	gagaccgcaactgaaaagttgtTATCACgTGgCGTAAGACACTTTGGATGggttGAAgttctgcacgtagaagcaaaaggc	169	834	0.831505	1.00626	1003	T7G	T10G
2m1513	gagaccgcaactgaaaagttgtTATCACaTGTaGTAAGACACTTTGGATGggttGAAgttctgcacgtagaagcaaaaggc	174	999	0.851662	1.03065	1173	T7A	C11A
2m1514	gagaccgcaactgaaaagttgtTATCACaTGTgGTAAGACACTTTGGATGggttGAAgttctgcacgtagaagcaaaaggc	164	1083	0.868484	1.05101	1247	T7A	C11G
2m1515	gagaccgcaactgaaaagttgtTATCACaTGTtGTAAGACACTTTGGATGggttGAAgttctgcacgtagaagcaaaaggc	198	1205	0.858874	1.03938	1403	T7A	C11T
2m1516	gagaccgcaactgaaaagttgtTATCACcTGTaGTAAGACACTTTGGATGggttGAAgttctgcacgtagaagcaaaaggc	196	919	0.824215	0.997437	1115	T7C	C11A
2m1517	gagaccgcaactgaaaagttgtTATCACcTGTgGTAAGACACTTTGGATGggttGAAgttctgcacgtagaagcaaaaggc	204	974	0.826825	1.0006	1178	T7C	C11G
2m1518	gagaccgcaactgaaaagttgtTATCACcTGTtGTAAGACACTTTGGATGggttGAAgttctgcacgtagaagcaaaaggc	259	1152	0.816442	0.98803	1411	T7C	C11T
2m1519	gagaccgcaactgaaaagttgtTATCACgTGTaGTAAGACACTTTGGATGggttGAAgttctgcacgtagaagcaaaaggc	168	954	0.850267	1.02896	1122	T7G	C11A
2m1520	gagaccgcaactgaaaagttgtTATCACgTGTgGTAAGACACTTTGGATGggttGAAgttctgcacgtagaagcaaaaggc	153	984	0.865435	1.04732	1137	T7G	C11G
2m1521	gagaccgcaactgaaaagttgtTATCACgTGTtGTAAGACACTTTGGATGggttGAAgttctgcacgtagaagcaaaaggc	262	1103	0.808059	0.977884	1365	T7G	C11T
2m1522	gagaccgcaactgaaaagttgtTATCACaTGTCaTAAGACACTTTGGATGggttGAAgttctgcacgtagaagcaaaaggc	215	1241	0.852335	1.03147	1456	T7A	G12A
2m1523	gagaccgcaactgaaaagttgtTATCACaTGTCcTAAGACACTTTGGATGggttGAAgttctgcacgtagaagcaaaaggc	100	442	0.815498	0.986888	542	T7A	G12C
2m1524	gagaccgcaactgaaaagttgtTATCACaTGTCtTAAGACACTTTGGATGggttGAAgttctgcacgtagaagcaaaaggc	203	1084	0.842269	1.01928	1287	T7A	G12T
2m1525	gagaccgcaactgaaaagttgtTATCACcTGTCaTAAGACACTTTGGATGggttGAAgttctgcacgtagaagcaaaaggc	324	1554	0.827476	1.00138	1878	T7C	G12A
2m1526	gagaccgcaactgaaaagttgtTATCACcTGTCcTAAGACACTTTGGATGggttGAAgttctgcacgtagaagcaaaaggc	580	2224	0.793153	0.959846	2804	T7C	G12C
2m1527	gagaccgcaactgaaaagttgtTATCACcTGTCtTAAGACACTTTGGATGggttGAAgttctgcacgtagaagcaaaaggc	324	1504	0.822757	0.995672	1828	T7C	G12T
2m1528	gagaccgcaactgaaaagttgtTATCACgTGTCaTAAGACACTTTGGATGggttGAAgttctgcacgtagaagcaaaaggc	266	1246	0.824074	0.997266	1512	T7G	G12A
2m1529	gagaccgcaactgaaaagttgtTATCACgTGTCcTAAGACACTTTGGATGggttGAAgttctgcacgtagaagcaaaaggc	228	962	0.808403	0.978302	1190	T7G	G12C
2m1530	gagaccgcaactgaaaagttgtTATCACgTGTCtTAAGACACTTTGGATGggttGAAgttctgcacgtagaagcaaaaggc	264	1286	0.829677	1.00405	1550	T7G	G12T
2m1531	gagaccgcaactgaaaagttgtTATCACaTGTCGaAAGACACTTTGGATGggttGAAgttctgcacgtagaagcaaaaggc	138	633	0.821012	0.99356	771	T7A	T13A
2m1532	gagaccgcaactgaaaagttgtTATCACaTGTCGcAAGACACTTTGGATGggttGAAgttctgcacgtagaagcaaaaggc	91	437	0.827652	1.0016	528	T7A	T13C
2m1533	gagaccgcaactgaaaagttgtTATCACaTGTCGgAAGACACTTTGGATGggttGAAgttctgcacgtagaagcaaaaggc	76	382	0.834061	1.00935	458	T7A	T13G
2m1534	gagaccgcaactgaaaagttgtTATCACcTGTCGaAAGACACTTTGGATGggttGAAgttctgcacgtagaagcaaaaggc	118	634	0.843085	1.02027	752	T7C	T13A
2m1535	gagaccgcaactgaaaagttgtTATCACcTGTCGcAAGACACTTTGGATGggttGAAgttctgcacgtagaagcaaaaggc	186	747	0.800643	0.96891	933	T7C	T13C
2m1536	gagaccgcaactgaaaagttgtTATCACcTGTCGgAAGACACTTTGGATGggttGAAgttctgcacgtagaagcaaaaggc	273	1338	0.83054	1.00509	1611	T7C	T13G
2m1537	gagaccgcaactgaaaagttgtTATCACgTGTCGaAAGACACTTTGGATGggttGAAgttctgcacgtagaagcaaaaggc	242	1180	0.829817	1.00422	1422	T7G	T13A
2m1538	gagaccgcaactgaaaagttgtTATCACgTGTCGcAAGACACTTTGGATGggttGAAgttctgcacgtagaagcaaaaggc	275	1120	0.802867	0.971602	1395	T7G	T13C
2m1539	gagaccgcaactgaaaagttgtTATCACgTGTCGgAAGACACTTTGGATGggttGAAgttctgcacgtagaagcaaaaggc	254	1104	0.81296	0.983816	1358	T7G	T13G
2m1540	gagaccgcaactgaaaagttgtTATCACaTGTCGTcAGACACTTTGGATGggttGAAgttctgcacgtagaagcaaaaggc	206	1213	0.854827	1.03448	1419	T7A	A14C
2m1541	gagaccgcaactgaaaagttgtTATCACaTGTCGTgAGACACTTTGGATGggttGAAgttctgcacgtagaagcaaaaggc	112	652	0.853403	1.03276	764	T7A	A14G
2m1542	gagaccgcaactgaaaagttgtTATCACaTGTCGTtAGACACTTTGGATGggttGAAgttctgcacgtagaagcaaaaggc	234	1298	0.847258	1.02532	1532	T7A	A14T
2m1543	gagaccgcaactgaaaagttgtTATCACcTGTCGTcAGACACTTTGGATGggttGAAgttctgcacgtagaagcaaaaggc	350	1606	0.821063	0.993622	1956	T7C	A14C
2m1544	gagaccgcaactgaaaagttgtTATCACcTGTCGTgAGACACTTTGGATGggttGAAgttctgcacgtagaagcaaaaggc	95	504	0.841402	1.01824	599	T7C	A14G
2m1545	gagaccgcaactgaaaagttgtTATCACcTGTCGTtAGACACTTTGGATGggttGAAgttctgcacgtagaagcaaaaggc	306	1542	0.834416	1.00978	1848	T7C	A14T
2m1546	gagaccgcaactgaaaagttgtTATCACgTGTCGTcAGACACTTTGGATGggttGAAgttctgcacgtagaagcaaaaggc	306	1438	0.824541	0.997831	1744	T7G	A14C
2m1547	gagaccgcaactgaaaagttgtTATCACgTGTCGTgAGACACTTTGGATGggttGAAgttctgcacgtagaagcaaaaggc	266	1234	0.822667	0.995563	1500	T7G	A14G
2m1548	gagaccgcaactgaaaagttgtTATCACgTGTCGTtAGACACTTTGGATGggttGAAgttctgcacgtagaagcaaaaggc	201	951	0.825521	0.999017	1152	T7G	A14T
2m1549	gagaccgcaactgaaaagttgtTATCACaTGTCGTAcGACACTTTGGATGggttGAAgttctgcacgtagaagcaaaaggc	214	1206	0.849296	1.02779	1420	T7A	A15C
2m1550	gagaccgcaactgaaaagttgtTATCACaTGTCGTAgGACACTTTGGATGggttGAAgttctgcacgtagaagcaaaaggc	198	1029	0.838631	1.01488	1227	T7A	A15G
2m1551	gagaccgcaactgaaaagttgtTATCACaTGTCGTAtGACACTTTGGATGggttGAAgttctgcacgtagaagcaaaaggc	286	1598	0.848195	1.02646	1884	T7A	A15T
2m1552	gagaccgcaactgaaaagttgtTATCACcTGTCGTAcGACACTTTGGATGggttGAAgttctgcacgtagaagcaaaaggc	260	1254	0.828269	1.00234	1514	T7C	A15C
2m1553	gagaccgcaactgaaaagttgtTATCACcTGTCGTAgGACACTTTGGATGggttGAAgttctgcacgtagaagcaaaaggc	208	973	0.823878	0.997029	1181	T7C	A15G
2m1554	gagaccgcaactgaaaagttgtTATCACcTGTCGTAtGACACTTTGGATGggttGAAgttctgcacgtagaagcaaaaggc	303	1512	0.833058	1.00814	1815	T7C	A15T
2m1555	gagaccgcaactgaaaagttgtTATCACgTGTCGTAcGACACTTTGGATGggttGAAgttctgcacgtagaagcaaaaggc	328	1436	0.814059	0.985146	1764	T7G	A15C
2m1556	gagaccgcaactgaaaagttgtTATCACgTGTCGTAgGACACTTTGGATGggttGAAgttctgcacgtagaagcaaaaggc	198	981	0.832061	1.00693	1179	T7G	A15G
2m1557	gagaccgcaactgaaaagttgtTATCACgTGTCGTAtGACACTTTGGATGggttGAAgttctgcacgtagaagcaaaaggc	338	1631	0.828339	1.00243	1969	T7G	A15T
2m1558	gagaccgcaactgaaaagttgtTATCACaTGTCGTAAaACACTTTGGATGggttGAAgttctgcacgtagaagcaaaaggc	196	1108	0.849693	1.02827	1304	T7A	G16A
2m1559	gagaccgcaactgaaaagttgtTATCACaTGTCGTAAcACACTTTGGATGggttGAAgttctgcacgtagaagcaaaaggc	245	1396	0.850701	1.02949	1641	T7A	G16C
2m1560	gagaccgcaactgaaaagttgtTATCACaTGTCGTAAtACACTTTGGATGggttGAAgttctgcacgtagaagcaaaaggc	234	1563	0.869783	1.05258	1797	T7A	G16T
2m1561	gagaccgcaactgaaaagttgtTATCACcTGTCGTAAaACACTTTGGATGggttGAAgttctgcacgtagaagcaaaaggc	136	556	0.803468	0.972329	692	T7C	G16A
2m1562	gagaccgcaactgaaaagttgtTATCACcTGTCGTAAcACACTTTGGATGggttGAAgttctgcacgtagaagcaaaaggc	349	1681	0.828079	1.00211	2030	T7C	G16C
2m1563	gagaccgcaactgaaaagttgtTATCACcTGTCGTAAtACACTTTGGATGggttGAAgttctgcacgtagaagcaaaaggc	134	594	0.815934	0.987415	728	T7C	G16T
2m1564	gagaccgcaactgaaaagttgtTATCACgTGTCGTAAaACACTTTGGATGggttGAAgttctgcacgtagaagcaaaaggc	76	412	0.844262	1.0217	488	T7G	G16A
2m1565	gagaccgcaactgaaaagttgtTATCACgTGTCGTAAcACACTTTGGATGggttGAAgttctgcacgtagaagcaaaaggc	223	1208	0.844165	1.02158	1431	T7G	G16C
2m1566	gagaccgcaactgaaaagttgtTATCACgTGTCGTAAtACACTTTGGATGggttGAAgttctgcacgtagaagcaaaaggc	227	1336	0.854766	1.03441	1563	T7G	G16T
2m1567	gagaccgcaactgaaaagttgtTATCACaTGTCGTAAGcCACTTTGGATGggttGAAgttctgcacgtagaagcaaaaggc	197	899	0.820255	0.992645	1096	T7A	A17C
2m1568	gagaccgcaactgaaaagttgtTATCACaTGTCGTAAGgCACTTTGGATGggttGAAgttctgcacgtagaagcaaaaggc	141	770	0.845225	1.02286	911	T7A	A17G
2m1569	gagaccgcaactgaaaagttgtTATCACaTGTCGTAAGtCACTTTGGATGggttGAAgttctgcacgtagaagcaaaaggc	211	1038	0.831065	1.00573	1249	T7A	A17T
2m1570	gagaccgcaactgaaaagttgtTATCACcTGTCGTAAGcCACTTTGGATGggttGAAgttctgcacgtagaagcaaaaggc	94	426	0.819231	0.991405	520	T7C	A17C
2m1571	gagaccgcaactgaaaagttgtTATCACcTGTCGTAAGgCACTTTGGATGggttGAAgttctgcacgtagaagcaaaaggc	239	1121	0.824265	0.997497	1360	T7C	A17G
2m1572	gagaccgcaactgaaaagttgtTATCACcTGTCGTAAGtCACTTTGGATGggttGAAgttctgcacgtagaagcaaaaggc	314	1311	0.806769	0.976324	1625	T7C	A17T
2m1573	gagaccgcaactgaaaagttgtTATCACgTGTCGTAAGcCACTTTGGATGggttGAAgttctgcacgtagaagcaaaaggc	263	1216	0.822177	0.99497	1479	T7G	A17C
2m1574	gagaccgcaactgaaaagttgtTATCACgTGTCGTAAGgCACTTTGGATGggttGAAgttctgcacgtagaagcaaaaggc	143	647	0.818987	0.99111	790	T7G	A17G
2m1575	gagaccgcaactgaaaagttgtTATCACgTGTCGTAAGtCACTTTGGATGggttGAAgttctgcacgtagaagcaaaaggc	195	903	0.822404	0.995245	1098	T7G	A17T
2m1576	gagaccgcaactgaaaagttgtTATCACaTGTCGTAAGAaACTTTGGATGggttGAAgttctgcacgtagaagcaaaaggc	182	1042	0.851307	1.03022	1224	T7A	C18A
2m1577	gagaccgcaactgaaaagttgtTATCACaTGTCGTAAGAgACTTTGGATGggttGAAgttctgcacgtagaagcaaaaggc	156	913	0.854069	1.03356	1069	T7A	C18G
2m1578	gagaccgcaactgaaaagttgtTATCACaTGTCGTAAGAtACTTTGGATGggttGAAgttctgcacgtagaagcaaaaggc	209	1249	0.856653	1.03669	1458	T7A	C18T
2m1579	gagaccgcaactgaaaagttgtTATCACcTGTCGTAAGAaACTTTGGATGggttGAAgttctgcacgtagaagcaaaaggc	173	654	0.79081	0.957011	827	T7C	C18A
2m1580	gagaccgcaactgaaaagttgtTATCACcTGTCGTAAGAgACTTTGGATGggttGAAgttctgcacgtagaagcaaaaggc	238	1112	0.823704	0.996818	1350	T7C	C18G
2m1581	gagaccgcaactgaaaagttgtTATCACcTGTCGTAAGAtACTTTGGATGggttGAAgttctgcacgtagaagcaaaaggc	291	1305	0.817669	0.989515	1596	T7C	C18T
2m1582	gagaccgcaactgaaaagttgtTATCACgTGTCGTAAGAaACTTTGGATGggttGAAgttctgcacgtagaagcaaaaggc	152	799	0.840168	1.01674	951	T7G	C18A
2m1583	gagaccgcaactgaaaagttgtTATCACgTGTCGTAAGAgACTTTGGATGggttGAAgttctgcacgtagaagcaaaaggc	154	751	0.829834	1.00424	905	T7G	C18G
2m1584	gagaccgcaactgaaaagttgtTATCACgTGTCGTAAGAtACTTTGGATGggttGAAgttctgcacgtagaagcaaaaggc	226	956	0.808799	0.97878	1182	T7G	C18T
2m1585	gagaccgcaactgaaaagttgtTATCACaTGTCGTAAGACcCTTTGGATGggttGAAgttctgcacgtagaagcaaaaggc	406	1633	0.800883	0.969201	2039	T7A	A19C
2m1586	gagaccgcaactgaaaagttgtTATCACaTGTCGTAAGACgCTTTGGATGggttGAAgttctgcacgtagaagcaaaaggc	199	883	0.816081	0.987593	1082	T7A	A19G
2m1587	gagaccgcaactgaaaagttgtTATCACaTGTCGTAAGACtCTTTGGATGggttGAAgttctgcacgtagaagcaaaaggc	252	1208	0.827397	1.00129	1460	T7A	A19T
2m1588	gagaccgcaactgaaaagttgtTATCACcTGTCGTAAGACcCTTTGGATGggttGAAgttctgcacgtagaagcaaaaggc	427	1411	0.767682	0.929022	1838	T7C	A19C
2m1589	gagaccgcaactgaaaagttgtTATCACcTGTCGTAAGACgCTTTGGATGggttGAAgttctgcacgtagaagcaaaaggc	261	854	0.765919	0.926889	1115	T7C	A19G
2m1590	gagaccgcaactgaaaagttgtTATCACcTGTCGTAAGACtCTTTGGATGggttGAAgttctgcacgtagaagcaaaaggc	428	1591	0.788014	0.953627	2019	T7C	A19T
2m1591	gagaccgcaactgaaaagttgtTATCACgTGTCGTAAGACcCTTTGGATGggttGAAgttctgcacgtagaagcaaaaggc	320	1560	0.829787	1.00418	1880	T7G	A19C
2m1592	gagaccgcaactgaaaagttgtTATCACgTGTCGTAAGACgCTTTGGATGggttGAAgttctgcacgtagaagcaaaaggc	185	813	0.814629	0.985836	998	T7G	A19G
2m1593	gagaccgcaactgaaaagttgtTATCACgTGTCGTAAGACtCTTTGGATGggttGAAgttctgcacgtagaagcaaaaggc	234	1165	0.832738	1.00775	1399	T7G	A19T
2m1594	gagaccgcaactgaaaagttgtTATCACaTGTCGTAAGACAaTTTGGATGggttGAAgttctgcacgtagaagcaaaaggc	197	1209	0.859886	1.0406	1406	T7A	C20A
2m1595	gagaccgcaactgaaaagttgtTATCACaTGTCGTAAGACAgTTTGGATGggttGAAgttctgcacgtagaagcaaaaggc	158	1032	0.867227	1.04949	1190	T7A	C20G
2m1596	gagaccgcaactgaaaagttgtTATCACaTGTCGTAAGACAtTTTGGATGggttGAAgttctgcacgtagaagcaaaaggc	330	1562	0.825581	0.99909	1892	T7A	C20T
2m1597	gagaccgcaactgaaaagttgtTATCACcTGTCGTAAGACAaTTTGGATGggttGAAgttctgcacgtagaagcaaaaggc	158	894	0.84981	1.02841	1052	T7C	C20A
2m1598	gagaccgcaactgaaaagttgtTATCACcTGTCGTAAGACAgTTTGGATGggttGAAgttctgcacgtagaagcaaaaggc	270	1217	0.818426	0.990431	1487	T7C	C20G
2m1599	gagaccgcaactgaaaagttgtTATCACcTGTCGTAAGACAtTTTGGATGggttGAAgttctgcacgtagaagcaaaaggc	261	1253	0.827609	1.00154	1514	T7C	C20T
2m1600	gagaccgcaactgaaaagttgtTATCACgTGTCGTAAGACAaTTTGGATGggttGAAgttctgcacgtagaagcaaaaggc	170	741	0.813392	0.984339	911	T7G	C20A
2m1601	gagaccgcaactgaaaagttgtTATCACgTGTCGTAAGACAgTTTGGATGggttGAAgttctgcacgtagaagcaaaaggc	154	805	0.839416	1.01583	959	T7G	C20G
2m1602	gagaccgcaactgaaaagttgtTATCACgTGTCGTAAGACAtTTTGGATGggttGAAgttctgcacgtagaagcaaaaggc	215	1046	0.8295	1.00383	1261	T7G	C20T
2m1603	gagaccgcaactgaaaagttgtTATCACaTGTCGTAAGACACaTTGGATGggttGAAgttctgcacgtagaagcaaaaggc	190	998	0.840067	1.01662	1188	T7A	T21A
2m1604	gagaccgcaactgaaaagttgtTATCACaTGTCGTAAGACACcTTGGATGggttGAAgttctgcacgtagaagcaaaaggc	237	973	0.804132	0.973133	1210	T7A	T21C
2m1605	gagaccgcaactgaaaagttgtTATCACaTGTCGTAAGACACgTTGGATGggttGAAgttctgcacgtagaagcaaaaggc	150	850	0.85	1.02864	1000	T7A	T21G
2m1606	gagaccgcaactgaaaagttgtTATCACcTGTCGTAAGACACaTTGGATGggttGAAgttctgcacgtagaagcaaaaggc	195	1014	0.83871	1.01498	1209	T7C	T21A
2m1607	gagaccgcaactgaaaagttgtTATCACcTGTCGTAAGACACcTTGGATGggttGAAgttctgcacgtagaagcaaaaggc	138	560	0.802292	0.970906	698	T7C	T21C
2m1608	gagaccgcaactgaaaagttgtTATCACcTGTCGTAAGACACgTTGGATGggttGAAgttctgcacgtagaagcaaaaggc	106	467	0.815009	0.986295	573	T7C	T21G
2m1609	gagaccgcaactgaaaagttgtTATCACgTGTCGTAAGACACaTTGGATGggttGAAgttctgcacgtagaagcaaaaggc	259	1226	0.825589	0.999099	1485	T7G	T21A
2m1610	gagaccgcaactgaaaagttgtTATCACgTGTCGTAAGACACcTTGGATGggttGAAgttctgcacgtagaagcaaaaggc	210	940	0.817391	0.989179	1150	T7G	T21C
2m1611	gagaccgcaactgaaaagttgtTATCACgTGTCGTAAGACACgTTGGATGggttGAAgttctgcacgtagaagcaaaaggc	215	749	0.776971	0.940263	964	T7G	T21G
2m1612	gagaccgcaactgaaaagttgtTATCACaTGTCGTAAGACACTaTGGATGggttGAAgttctgcacgtagaagcaaaaggc	154	769	0.833153	1.00825	923	T7A	T22A
2m1613	gagaccgcaactgaaaagttgtTATCACaTGTCGTAAGACACTcTGGATGggttGAAgttctgcacgtagaagcaaaaggc	229	1079	0.824924	0.998294	1308	T7A	T22C
2m1614	gagaccgcaactgaaaagttgtTATCACaTGTCGTAAGACACTgTGGATGggttGAAgttctgcacgtagaagcaaaaggc	122	527	0.812018	0.982677	649	T7A	T22G
2m1615	gagaccgcaactgaaaagttgtTATCACcTGTCGTAAGACACTaTGGATGggttGAAgttctgcacgtagaagcaaaaggc	124	501	0.8016	0.970068	625	T7C	T22A
2m1616	gagaccgcaactgaaaagttgtTATCACcTGTCGTAAGACACTcTGGATGggttGAAgttctgcacgtagaagcaaaaggc	214	986	0.821667	0.994352	1200	T7C	T22C
2m1617	gagaccgcaactgaaaagttgtTATCACcTGTCGTAAGACACTgTGGATGggttGAAgttctgcacgtagaagcaaaaggc	165	921	0.848066	1.0263	1086	T7C	T22G
2m1618	gagaccgcaactgaaaagttgtTATCACgTGTCGTAAGACACTaTGGATGggttGAAgttctgcacgtagaagcaaaaggc	161	901	0.848399	1.0267	1062	T7G	T22A
2m1619	gagaccgcaactgaaaagttgtTATCACgTGTCGTAAGACACTcTGGATGggttGAAgttctgcacgtagaagcaaaaggc	310	1204	0.795244	0.962377	1514	T7G	T22C
2m1620	gagaccgcaactgaaaagttgtTATCACgTGTCGTAAGACACTgTGGATGggttGAAgttctgcacgtagaagcaaaaggc	312	1178	0.790604	0.956762	1490	T7G	T22G
2m1621	gagaccgcaactgaaaagttgtTATCACaTGTCGTAAGACACTTaGGATGggttGAAgttctgcacgtagaagcaaaaggc	238	816	0.774194	0.936902	1054	T7A	T23A
2m1622	gagaccgcaactgaaaagttgtTATCACaTGTCGTAAGACACTTcGGATGggttGAAgttctgcacgtagaagcaaaaggc	466	868	0.650675	0.787424	1334	T7A	T23C
2m1623	gagaccgcaactgaaaagttgtTATCACaTGTCGTAAGACACTTgGGATGggttGAAgttctgcacgtagaagcaaaaggc	476	431	0.475193	0.575062	907	T7A	T23G
2m1624	gagaccgcaactgaaaagttgtTATCACcTGTCGTAAGACACTTaGGATGggttGAAgttctgcacgtagaagcaaaaggc	508	631	0.553995	0.670425	1139	T7C	T23A
2m1625	gagaccgcaactgaaaagttgtTATCACcTGTCGTAAGACACTTcGGATGggttGAAgttctgcacgtagaagcaaaaggc	769	685	0.471114	0.570126	1454	T7C	T23C
2m1626	gagaccgcaactgaaaagttgtTATCACcTGTCGTAAGACACTTgGGATGggttGAAgttctgcacgtagaagcaaaaggc	912	286	0.238731	0.288904	1198	T7C	T23G
2m1627	gagaccgcaactgaaaagttgtTATCACgTGTCGTAAGACACTTaGGATGggttGAAgttctgcacgtagaagcaaaaggc	334	688	0.67319	0.814671	1022	T7G	T23A
2m1628	gagaccgcaactgaaaagttgtTATCACgTGTCGTAAGACACTTcGGATGggttGAAgttctgcacgtagaagcaaaaggc	252	529	0.677337	0.819689	781	T7G	T23C
2m1629	gagaccgcaactgaaaagttgtTATCACgTGTCGTAAGACACTTgGGATGggttGAAgttctgcacgtagaagcaaaaggc	351	128	0.267223	0.323384	479	T7G	T23G
2m1630	gagaccgcaactgaaaagttgtTATCACaTGTCGTAAGACACTTTaGATGggttGAAgttctgcacgtagaagcaaaaggc	160	672	0.807692	0.977441	832	T7A	G24A
2m1631	gagaccgcaactgaaaagttgtTATCACaTGTCGTAAGACACTTTcGATGggttGAAgttctgcacgtagaagcaaaaggc	389	1371	0.778977	0.942691	1760	T7A	G24C
2m1632	gagaccgcaactgaaaagttgtTATCACaTGTCGTAAGACACTTTtGATGggttGAAgttctgcacgtagaagcaaaaggc	172	659	0.79302	0.959686	831	T7A	G24T
2m1633	gagaccgcaactgaaaagttgtTATCACcTGTCGTAAGACACTTTaGATGggttGAAgttctgcacgtagaagcaaaaggc	328	1345	0.803945	0.972906	1673	T7C	G24A
2m1634	gagaccgcaactgaaaagttgtTATCACcTGTCGTAAGACACTTTcGATGggttGAAgttctgcacgtagaagcaaaaggc	256	884	0.775439	0.938409	1140	T7C	G24C
2m1635	gagaccgcaactgaaaagttgtTATCACcTGTCGTAAGACACTTTtGATGggttGAAgttctgcacgtagaagcaaaaggc	264	931	0.779079	0.942815	1195	T7C	G24T
2m1636	gagaccgcaactgaaaagttgtTATCACgTGTCGTAAGACACTTTaGATGggttGAAgttctgcacgtagaagcaaaaggc	121	601	0.83241	1.00735	722	T7G	G24A
2m1637	gagaccgcaactgaaaagttgtTATCACgTGTCGTAAGACACTTTcGATGggttGAAgttctgcacgtagaagcaaaaggc	254	931	0.785654	0.950771	1185	T7G	G24C
2m1638	gagaccgcaactgaaaagttgtTATCACgTGTCGTAAGACACTTTtGATGggttGAAgttctgcacgtagaagcaaaaggc	276	1137	0.804671	0.973785	1413	T7G	G24T
2m1639	gagaccgcaactgaaaagttgtTATCACaTGTCGTAAGACACTTTGaATGggttGAAgttctgcacgtagaagcaaaaggc	282	1158	0.804167	0.973175	1440	T7A	G25A
2m1640	gagaccgcaactgaaaagttgtTATCACaTGTCGTAAGACACTTTGcATGggttGAAgttctgcacgtagaagcaaaaggc	1312	436	0.249428	0.301849	1748	T7A	G25C
2m1641	gagaccgcaactgaaaagttgtTATCACaTGTCGTAAGACACTTTGtATGggttGAAgttctgcacgtagaagcaaaaggc	1073	962	0.472727	0.572078	2035	T7A	G25T
2m1642	gagaccgcaactgaaaagttgtTATCACcTGTCGTAAGACACTTTGaATGggttGAAgttctgcacgtagaagcaaaaggc	204	780	0.792683	0.959277	984	T7C	G25A
2m1643	gagaccgcaactgaaaagttgtTATCACcTGTCGTAAGACACTTTGcATGggttGAAgttctgcacgtagaagcaaaaggc	1616	579	0.263781	0.319219	2195	T7C	G25C
2m1644	gagaccgcaactgaaaagttgtTATCACcTGTCGTAAGACACTTTGtATGggttGAAgttctgcacgtagaagcaaaaggc	675	696	0.507659	0.614351	1371	T7C	G25T
2m1645	gagaccgcaactgaaaagttgtTATCACgTGTCGTAAGACACTTTGaATGggttGAAgttctgcacgtagaagcaaaaggc	285	1260	0.815534	0.986931	1545	T7G	G25A
2m1646	gagaccgcaactgaaaagttgtTATCACgTGTCGTAAGACACTTTGcATGggttGAAgttctgcacgtagaagcaaaaggc	596	1363	0.695763	0.841988	1959	T7G	G25C
2m1647	gagaccgcaactgaaaagttgtTATCACgTGTCGTAAGACACTTTGtATGggttGAAgttctgcacgtagaagcaaaaggc	622	1750	0.737774	0.892829	2372	T7G	G25T
2m1648	gagaccgcaactgaaaagttgtTATCACaTGTCGTAAGACACTTTGGcTGggttGAAgttctgcacgtagaagcaaaaggc	497	1581	0.760828	0.920727	2078	T7A	A26C
2m1649	gagaccgcaactgaaaagttgtTATCACaTGTCGTAAGACACTTTGGgTGggttGAAgttctgcacgtagaagcaaaaggc	278	1132	0.802837	0.971565	1410	T7A	A26G
2m1650	gagaccgcaactgaaaagttgtTATCACaTGTCGTAAGACACTTTGGtTGggttGAAgttctgcacgtagaagcaaaaggc	502	2021	0.801031	0.969379	2523	T7A	A26T
2m1651	gagaccgcaactgaaaagttgtTATCACcTGTCGTAAGACACTTTGGcTGggttGAAgttctgcacgtagaagcaaaaggc	536	1566	0.745005	0.901579	2102	T7C	A26C
2m1652	gagaccgcaactgaaaagttgtTATCACcTGTCGTAAGACACTTTGGgTGggttGAAgttctgcacgtagaagcaaaaggc	774	493	0.389108	0.470885	1267	T7C	A26G
2m1653	gagaccgcaactgaaaagttgtTATCACcTGTCGTAAGACACTTTGGtTGggttGAAgttctgcacgtagaagcaaaaggc	315	457	0.591969	0.71638	772	T7C	A26T
2m1654	gagaccgcaactgaaaagttgtTATCACgTGTCGTAAGACACTTTGGcTGggttGAAgttctgcacgtagaagcaaaaggc	484	1499	0.755925	0.914795	1983	T7G	A26C
2m1655	gagaccgcaactgaaaagttgtTATCACgTGTCGTAAGACACTTTGGgTGggttGAAgttctgcacgtagaagcaaaaggc	241	992	0.804542	0.973629	1233	T7G	A26G
2m1656	gagaccgcaactgaaaagttgtTATCACgTGTCGTAAGACACTTTGGtTGggttGAAgttctgcacgtagaagcaaaaggc	275	936	0.772915	0.935355	1211	T7G	A26T
2m1657	gagaccgcaactgaaaagttgtTATCACaTGTCGTAAGACACTTTGGAaGggttGAAgttctgcacgtagaagcaaaaggc	195	707	0.783814	0.948544	902	T7A	T27A
2m1658	gagaccgcaactgaaaagttgtTATCACaTGTCGTAAGACACTTTGGAcGggttGAAgttctgcacgtagaagcaaaaggc	394	765	0.660052	0.798772	1159	T7A	T27C
2m1659	gagaccgcaactgaaaagttgtTATCACaTGTCGTAAGACACTTTGGAgGggttGAAgttctgcacgtagaagcaaaaggc	235	877	0.788669	0.95442	1112	T7A	T27G
2m1660	gagaccgcaactgaaaagttgtTATCACcTGTCGTAAGACACTTTGGAaGggttGAAgttctgcacgtagaagcaaaaggc	374	611	0.620305	0.750671	985	T7C	T27A
2m1661	gagaccgcaactgaaaagttgtTATCACcTGTCGTAAGACACTTTGGAcGggttGAAgttctgcacgtagaagcaaaaggc	1825	211	0.103635	0.125415	2036	T7C	T27C
2m1662	gagaccgcaactgaaaagttgtTATCACcTGTCGTAAGACACTTTGGAgGggttGAAgttctgcacgtagaagcaaaaggc	143	278	0.660333	0.799112	421	T7C	T27G
2m1663	gagaccgcaactgaaaagttgtTATCACgTGTCGTAAGACACTTTGGAaGggttGAAgttctgcacgtagaagcaaaaggc	211	645	0.753505	0.911865	856	T7G	T27A
2m1664	gagaccgcaactgaaaagttgtTATCACgTGTCGTAAGACACTTTGGAcGggttGAAgttctgcacgtagaagcaaaaggc	278	764	0.733205	0.8873	1042	T7G	T27C
2m1665	gagaccgcaactgaaaagttgtTATCACgTGTCGTAAGACACTTTGGAgGggttGAAgttctgcacgtagaagcaaaaggc	218	730	0.770042	0.931878	948	T7G	T27G
2m1666	gagaccgcaactgaaaagttgtTATCACaTGTCGTAAGACACTTTGGATaggttGAAgttctgcacgtagaagcaaaaggc	1007	421	0.294818	0.356778	1428	T7A	G28A
2m1667	gagaccgcaactgaaaagttgtTATCACaTGTCGTAAGACACTTTGGATcggttGAAgttctgcacgtagaagcaaaaggc	1563	378	0.194745	0.235674	1941	T7A	G28C
2m1668	gagaccgcaactgaaaagttgtTATCACaTGTCGTAAGACACTTTGGATtggttGAAgttctgcacgtagaagcaaaaggc	813	1147	0.585204	0.708194	1960	T7A	G28T
2m1669	gagaccgcaactgaaaagttgtTATCACcTGTCGTAAGACACTTTGGATaggttGAAgttctgcacgtagaagcaaaaggc	1488	196	0.11639	0.140851	1684	T7C	G28A
2m1670	gagaccgcaactgaaaagttgtTATCACcTGTCGTAAGACACTTTGGATcggttGAAgttctgcacgtagaagcaaaaggc	1655	209	0.112124	0.135689	1864	T7C	G28C
2m1671	gagaccgcaactgaaaagttgtTATCACcTGTCGTAAGACACTTTGGATtggttGAAgttctgcacgtagaagcaaaaggc	1240	861	0.409805	0.495932	2101	T7C	G28T
2m1672	gagaccgcaactgaaaagttgtTATCACgTGTCGTAAGACACTTTGGATaggttGAAgttctgcacgtagaagcaaaaggc	1085	572	0.345202	0.417752	1657	T7G	G28A
2m1673	gagaccgcaactgaaaagttgtTATCACgTGTCGTAAGACACTTTGGATcggttGAAgttctgcacgtagaagcaaaaggc	1455	467	0.242976	0.294041	1922	T7G	G28C
2m1674	gagaccgcaactgaaaagttgtTATCACgTGTCGTAAGACACTTTGGATtggttGAAgttctgcacgtagaagcaaaaggc	682	1472	0.68338	0.827002	2154	T7G	G28T
2m1675	gagaccgcaactgaaaagttgtTATCACaTGTCGTAAGACACTTTGGATGggttaAAgttctgcacgtagaagcaaaaggc	199	1046	0.840161	1.01673	1245	T7A	G33A
2m1676	gagaccgcaactgaaaagttgtTATCACaTGTCGTAAGACACTTTGGATGggttcAAgttctgcacgtagaagcaaaaggc	122	459	0.790017	0.956051	581	T7A	G33C
2m1677	gagaccgcaactgaaaagttgtTATCACaTGTCGTAAGACACTTTGGATGggtttAAgttctgcacgtagaagcaaaaggc	303	1125	0.787815	0.953386	1428	T7A	G33T
2m1678	gagaccgcaactgaaaagttgtTATCACcTGTCGTAAGACACTTTGGATGggttaAAgttctgcacgtagaagcaaaaggc	213	941	0.815425	0.986799	1154	T7C	G33A
2m1679	gagaccgcaactgaaaagttgtTATCACcTGTCGTAAGACACTTTGGATGggttcAAgttctgcacgtagaagcaaaaggc	685	1205	0.637566	0.77156	1890	T7C	G33C
2m1680	gagaccgcaactgaaaagttgtTATCACcTGTCGTAAGACACTTTGGATGggtttAAgttctgcacgtagaagcaaaaggc	500	1626	0.764817	0.925554	2126	T7C	G33T
2m1681	gagaccgcaactgaaaagttgtTATCACgTGTCGTAAGACACTTTGGATGggttaAAgttctgcacgtagaagcaaaaggc	238	896	0.790123	0.95618	1134	T7G	G33A
2m1682	gagaccgcaactgaaaagttgtTATCACgTGTCGTAAGACACTTTGGATGggttcAAgttctgcacgtagaagcaaaaggc	568	799	0.584492	0.707331	1367	T7G	G33C
2m1683	gagaccgcaactgaaaagttgtTATCACgTGTCGTAAGACACTTTGGATGggtttAAgttctgcacgtagaagcaaaaggc	376	1433	0.79215	0.958633	1809	T7G	G33T
2m1684	gagaccgcaactgaaaagttgtTATCACaTGTCGTAAGACACTTTGGATGggttGcAgttctgcacgtagaagcaaaaggc	182	724	0.799117	0.967064	906	T7A	A34C
2m1685	gagaccgcaactgaaaagttgtTATCACaTGTCGTAAGACACTTTGGATGggttGgAgttctgcacgtagaagcaaaaggc	238	890	0.789007	0.954829	1128	T7A	A34G
2m1686	gagaccgcaactgaaaagttgtTATCACaTGTCGTAAGACACTTTGGATGggttGtAgttctgcacgtagaagcaaaaggc	101	483	0.827055	1.00087	584	T7A	A34T
2m1687	gagaccgcaactgaaaagttgtTATCACcTGTCGTAAGACACTTTGGATGggttGcAgttctgcacgtagaagcaaaaggc	361	1132	0.758205	0.917553	1493	T7C	A34C
2m1688	gagaccgcaactgaaaagttgtTATCACcTGTCGTAAGACACTTTGGATGggttGgAgttctgcacgtagaagcaaaaggc	253	938	0.787573	0.953094	1191	T7C	A34G
2m1689	gagaccgcaactgaaaagttgtTATCACcTGTCGTAAGACACTTTGGATGggttGtAgttctgcacgtagaagcaaaaggc	330	1276	0.794521	0.961501	1606	T7C	A34T
2m1690	gagaccgcaactgaaaagttgtTATCACgTGTCGTAAGACACTTTGGATGggttGcAgttctgcacgtagaagcaaaaggc	149	550	0.786838	0.952204	699	T7G	A34C
2m1691	gagaccgcaactgaaaagttgtTATCACgTGTCGTAAGACACTTTGGATGggttGgAgttctgcacgtagaagcaaaaggc	128	382	0.74902	0.906438	510	T7G	A34G
2m1692	gagaccgcaactgaaaagttgtTATCACgTGTCGTAAGACACTTTGGATGggttGtAgttctgcacgtagaagcaaaaggc	367	1409	0.793356	0.960092	1776	T7G	A34T
2m1693	gagaccgcaactgaaaagttgtTATCACaTGTCGTAAGACACTTTGGATGggttGAcgttctgcacgtagaagcaaaaggc	128	576	0.818182	0.990135	704	T7A	A35C
2m1694	gagaccgcaactgaaaagttgtTATCACaTGTCGTAAGACACTTTGGATGggttGAggttctgcacgtagaagcaaaaggc	234	1049	0.817615	0.989449	1283	T7A	A35G
2m1695	gagaccgcaactgaaaagttgtTATCACaTGTCGTAAGACACTTTGGATGggttGAtgttctgcacgtagaagcaaaaggc	304	1321	0.812923	0.983771	1625	T7A	A35T
2m1696	gagaccgcaactgaaaagttgtTATCACcTGTCGTAAGACACTTTGGATGggttGAcgttctgcacgtagaagcaaaaggc	362	1421	0.796971	0.964467	1783	T7C	A35C
2m1697	gagaccgcaactgaaaagttgtTATCACcTGTCGTAAGACACTTTGGATGggttGAggttctgcacgtagaagcaaaaggc	164	964	0.85461	1.03422	1128	T7C	A35G
2m1698	gagaccgcaactgaaaagttgtTATCACcTGTCGTAAGACACTTTGGATGggttGAtgttctgcacgtagaagcaaaaggc	397	1359	0.773918	0.936569	1756	T7C	A35T
2m1699	gagaccgcaactgaaaagttgtTATCACgTGTCGTAAGACACTTTGGATGggttGAcgttctgcacgtagaagcaaaaggc	411	1335	0.764605	0.925298	1746	T7G	A35C
2m1700	gagaccgcaactgaaaagttgtTATCACgTGTCGTAAGACACTTTGGATGggttGAggttctgcacgtagaagcaaaaggc	245	851	0.77646	0.939645	1096	T7G	A35G
2m1701	gagaccgcaactgaaaagttgtTATCACgTGTCGTAAGACACTTTGGATGggttGAtgttctgcacgtagaagcaaaaggc	277	1190	0.811179	0.981661	1467	T7G	A35T
2m1702	gagaccgcaactgaaaagttgtTATCACTaaTCGTAAGACACTTTGGATGggttGAAgttctgcacgtagaagcaaaaggc	158	845	0.842473	1.01953	1003	T8A	G9A
2m1703	gagaccgcaactgaaaagttgtTATCACTacTCGTAAGACACTTTGGATGggttGAAgttctgcacgtagaagcaaaaggc	127	460	0.783646	0.948341	587	T8A	G9C
2m1704	gagaccgcaactgaaaagttgtTATCACTatTCGTAAGACACTTTGGATGggttGAAgttctgcacgtagaagcaaaaggc	243	1193	0.83078	1.00538	1436	T8A	G9T
2m1705	gagaccgcaactgaaaagttgtTATCACTcaTCGTAAGACACTTTGGATGggttGAAgttctgcacgtagaagcaaaaggc	392	1378	0.778531	0.942151	1770	T8C	G9A
2m1706	gagaccgcaactgaaaagttgtTATCACTccTCGTAAGACACTTTGGATGggttGAAgttctgcacgtagaagcaaaaggc	289	1078	0.788588	0.954322	1367	T8C	G9C
2m1707	gagaccgcaactgaaaagttgtTATCACTctTCGTAAGACACTTTGGATGggttGAAgttctgcacgtagaagcaaaaggc	267	1240	0.822827	0.995756	1507	T8C	G9T
2m1708	gagaccgcaactgaaaagttgtTATCACTgaTCGTAAGACACTTTGGATGggttGAAgttctgcacgtagaagcaaaaggc	131	761	0.853139	1.03244	892	T8G	G9A
2m1709	gagaccgcaactgaaaagttgtTATCACTgcTCGTAAGACACTTTGGATGggttGAAgttctgcacgtagaagcaaaaggc	174	947	0.844781	1.02233	1121	T8G	G9C
2m1710	gagaccgcaactgaaaagttgtTATCACTgtTCGTAAGACACTTTGGATGggttGAAgttctgcacgtagaagcaaaaggc	195	1134	0.853273	1.0326	1329	T8G	G9T
2m1711	gagaccgcaactgaaaagttgtTATCACTaGaCGTAAGACACTTTGGATGggttGAAgttctgcacgtagaagcaaaaggc	133	714	0.842975	1.02014	847	T8A	T10A
2m1712	gagaccgcaactgaaaagttgtTATCACTaGcCGTAAGACACTTTGGATGggttGAAgttctgcacgtagaagcaaaaggc	291	966	0.768496	0.930008	1257	T8A	T10C
2m1713	gagaccgcaactgaaaagttgtTATCACTaGgCGTAAGACACTTTGGATGggttGAAgttctgcacgtagaagcaaaaggc	74	393	0.841542	1.0184	467	T8A	T10G
2m1714	gagaccgcaactgaaaagttgtTATCACTcGaCGTAAGACACTTTGGATGggttGAAgttctgcacgtagaagcaaaaggc	197	880	0.817084	0.988807	1077	T8C	T10A
2m1715	gagaccgcaactgaaaagttgtTATCACTcGcCGTAAGACACTTTGGATGggttGAAgttctgcacgtagaagcaaaaggc	364	963	0.725697	0.878213	1327	T8C	T10C
2m1716	gagaccgcaactgaaaagttgtTATCACTcGgCGTAAGACACTTTGGATGggttGAAgttctgcacgtagaagcaaaaggc	220	933	0.809193	0.979258	1153	T8C	T10G
2m1717	gagaccgcaactgaaaagttgtTATCACTgGaCGTAAGACACTTTGGATGggttGAAgttctgcacgtagaagcaaaaggc	121	912	0.882865	1.06841	1033	T8G	T10A
2m1718	gagaccgcaactgaaaagttgtTATCACTgGcCGTAAGACACTTTGGATGggttGAAgttctgcacgtagaagcaaaaggc	252	917	0.784431	0.949291	1169	T8G	T10C
2m1719	gagaccgcaactgaaaagttgtTATCACTgGgCGTAAGACACTTTGGATGggttGAAgttctgcacgtagaagcaaaaggc	73	466	0.864564	1.04627	539	T8G	T10G
2m1720	gagaccgcaactgaaaagttgtTATCACTaGTaGTAAGACACTTTGGATGggttGAAgttctgcacgtagaagcaaaaggc	151	835	0.846856	1.02484	986	T8A	C11A
2m1721	gagaccgcaactgaaaagttgtTATCACTaGTgGTAAGACACTTTGGATGggttGAAgttctgcacgtagaagcaaaaggc	103	542	0.84031	1.01691	645	T8A	C11G
2m1722	gagaccgcaactgaaaagttgtTATCACTaGTtGTAAGACACTTTGGATGggttGAAgttctgcacgtagaagcaaaaggc	193	1085	0.848983	1.02741	1278	T8A	C11T
2m1723	gagaccgcaactgaaaagttgtTATCACTcGTaGTAAGACACTTTGGATGggttGAAgttctgcacgtagaagcaaaaggc	207	970	0.824129	0.997332	1177	T8C	C11A
2m1724	gagaccgcaactgaaaagttgtTATCACTcGTgGTAAGACACTTTGGATGggttGAAgttctgcacgtagaagcaaaaggc	202	1035	0.836702	1.01255	1237	T8C	C11G
2m1725	gagaccgcaactgaaaagttgtTATCACTcGTtGTAAGACACTTTGGATGggttGAAgttctgcacgtagaagcaaaaggc	255	1342	0.840326	1.01693	1597	T8C	C11T
2m1726	gagaccgcaactgaaaagttgtTATCACTgGTaGTAAGACACTTTGGATGggttGAAgttctgcacgtagaagcaaaaggc	147	906	0.860399	1.04122	1053	T8G	C11A
2m1727	gagaccgcaactgaaaagttgtTATCACTgGTgGTAAGACACTTTGGATGggttGAAgttctgcacgtagaagcaaaaggc	96	562	0.854103	1.03361	658	T8G	C11G
2m1728	gagaccgcaactgaaaagttgtTATCACTgGTtGTAAGACACTTTGGATGggttGAAgttctgcacgtagaagcaaaaggc	189	1230	0.866808	1.04898	1419	T8G	C11T
2m1729	gagaccgcaactgaaaagttgtTATCACTaGTCaTAAGACACTTTGGATGggttGAAgttctgcacgtagaagcaaaaggc	193	960	0.832611	1.0076	1153	T8A	G12A
2m1730	gagaccgcaactgaaaagttgtTATCACTaGTCcTAAGACACTTTGGATGggttGAAgttctgcacgtagaagcaaaaggc	288	1025	0.780655	0.944722	1313	T8A	G12C
2m1731	gagaccgcaactgaaaagttgtTATCACTaGTCtTAAGACACTTTGGATGggttGAAgttctgcacgtagaagcaaaaggc	294	1190	0.801887	0.970416	1484	T8A	G12T
2m1732	gagaccgcaactgaaaagttgtTATCACTcGTCaTAAGACACTTTGGATGggttGAAgttctgcacgtagaagcaaaaggc	341	1301	0.792326	0.958846	1642	T8C	G12A
2m1733	gagaccgcaactgaaaagttgtTATCACTcGTCcTAAGACACTTTGGATGggttGAAgttctgcacgtagaagcaaaaggc	608	1785	0.745926	0.902693	2393	T8C	G12C
2m1734	gagaccgcaactgaaaagttgtTATCACTcGTCtTAAGACACTTTGGATGggttGAAgttctgcacgtagaagcaaaaggc	442	1630	0.78668	0.952012	2072	T8C	G12T
2m1735	gagaccgcaactgaaaagttgtTATCACTgGTCaTAAGACACTTTGGATGggttGAAgttctgcacgtagaagcaaaaggc	236	1114	0.825185	0.99861	1350	T8G	G12A
2m1736	gagaccgcaactgaaaagttgtTATCACTgGTCcTAAGACACTTTGGATGggttGAAgttctgcacgtagaagcaaaaggc	120	465	0.794872	0.961926	585	T8G	G12C
2m1737	gagaccgcaactgaaaagttgtTATCACTgGTCtTAAGACACTTTGGATGggttGAAgttctgcacgtagaagcaaaaggc	302	1182	0.796496	0.963892	1484	T8G	G12T
2m1738	gagaccgcaactgaaaagttgtTATCACTaGTCGaAAGACACTTTGGATGggttGAAgttctgcacgtagaagcaaaaggc	187	974	0.838932	1.01525	1161	T8A	T13A
2m1739	gagaccgcaactgaaaagttgtTATCACTaGTCGcAAGACACTTTGGATGggttGAAgttctgcacgtagaagcaaaaggc	206	914	0.816071	0.987581	1120	T8A	T13C
2m1740	gagaccgcaactgaaaagttgtTATCACTaGTCGgAAGACACTTTGGATGggttGAAgttctgcacgtagaagcaaaaggc	201	961	0.827022	1.00083	1162	T8A	T13G
2m1741	gagaccgcaactgaaaagttgtTATCACTcGTCGaAAGACACTTTGGATGggttGAAgttctgcacgtagaagcaaaaggc	283	1104	0.795963	0.963246	1387	T8C	T13A
2m1742	gagaccgcaactgaaaagttgtTATCACTcGTCGcAAGACACTTTGGATGggttGAAgttctgcacgtagaagcaaaaggc	238	1117	0.824354	0.997605	1355	T8C	T13C
2m1743	gagaccgcaactgaaaagttgtTATCACTcGTCGgAAGACACTTTGGATGggttGAAgttctgcacgtagaagcaaaaggc	100	389	0.795501	0.962688	489	T8C	T13G
2m1744	gagaccgcaactgaaaagttgtTATCACTgGTCGaAAGACACTTTGGATGggttGAAgttctgcacgtagaagcaaaaggc	191	1041	0.844968	1.02255	1232	T8G	T13A
2m1745	gagaccgcaactgaaaagttgtTATCACTgGTCGcAAGACACTTTGGATGggttGAAgttctgcacgtagaagcaaaaggc	109	474	0.813036	0.983908	583	T8G	T13C
2m1746	gagaccgcaactgaaaagttgtTATCACTgGTCGgAAGACACTTTGGATGggttGAAgttctgcacgtagaagcaaaaggc	77	425	0.846614	1.02454	502	T8G	T13G
2m1747	gagaccgcaactgaaaagttgtTATCACTaGTCGTcAGACACTTTGGATGggttGAAgttctgcacgtagaagcaaaaggc	168	984	0.854167	1.03368	1152	T8A	A14C
2m1748	gagaccgcaactgaaaagttgtTATCACTaGTCGTgAGACACTTTGGATGggttGAAgttctgcacgtagaagcaaaaggc	186	920	0.831826	1.00665	1106	T8A	A14G
2m1749	gagaccgcaactgaaaagttgtTATCACTaGTCGTtAGACACTTTGGATGggttGAAgttctgcacgtagaagcaaaaggc	278	1297	0.823492	0.996561	1575	T8A	A14T
2m1750	gagaccgcaactgaaaagttgtTATCACTcGTCGTcAGACACTTTGGATGggttGAAgttctgcacgtagaagcaaaaggc	306	1232	0.80104	0.969391	1538	T8C	A14C
2m1751	gagaccgcaactgaaaagttgtTATCACTcGTCGTgAGACACTTTGGATGggttGAAgttctgcacgtagaagcaaaaggc	243	1127	0.822628	0.995516	1370	T8C	A14G
2m1752	gagaccgcaactgaaaagttgtTATCACTcGTCGTtAGACACTTTGGATGggttGAAgttctgcacgtagaagcaaaaggc	334	1479	0.815775	0.987223	1813	T8C	A14T
2m1753	gagaccgcaactgaaaagttgtTATCACTgGTCGTcAGACACTTTGGATGggttGAAgttctgcacgtagaagcaaaaggc	238	1183	0.832512	1.00748	1421	T8G	A14C
2m1754	gagaccgcaactgaaaagttgtTATCACTgGTCGTgAGACACTTTGGATGggttGAAgttctgcacgtagaagcaaaaggc	141	961	0.872051	1.05533	1102	T8G	A14G
2m1755	gagaccgcaactgaaaagttgtTATCACTgGTCGTtAGACACTTTGGATGggttGAAgttctgcacgtagaagcaaaaggc	203	1072	0.840784	1.01749	1275	T8G	A14T
2m1756	gagaccgcaactgaaaagttgtTATCACTaGTCGTAcGACACTTTGGATGggttGAAgttctgcacgtagaagcaaaaggc	208	1024	0.831169	1.00585	1232	T8A	A15C
2m1757	gagaccgcaactgaaaagttgtTATCACTaGTCGTAgGACACTTTGGATGggttGAAgttctgcacgtagaagcaaaaggc	136	907	0.869607	1.05237	1043	T8A	A15G
2m1758	gagaccgcaactgaaaagttgtTATCACTaGTCGTAtGACACTTTGGATGggttGAAgttctgcacgtagaagcaaaaggc	112	554	0.831832	1.00665	666	T8A	A15T
2m1759	gagaccgcaactgaaaagttgtTATCACTcGTCGTAcGACACTTTGGATGggttGAAgttctgcacgtagaagcaaaaggc	310	1196	0.794157	0.961061	1506	T8C	A15C
2m1760	gagaccgcaactgaaaagttgtTATCACTcGTCGTAgGACACTTTGGATGggttGAAgttctgcacgtagaagcaaaaggc	203	990	0.829841	1.00424	1193	T8C	A15G
2m1761	gagaccgcaactgaaaagttgtTATCACTcGTCGTAtGACACTTTGGATGggttGAAgttctgcacgtagaagcaaaaggc	306	1267	0.805467	0.974748	1573	T8C	A15T
2m1762	gagaccgcaactgaaaagttgtTATCACTgGTCGTAcGACACTTTGGATGggttGAAgttctgcacgtagaagcaaaaggc	81	456	0.849162	1.02763	537	T8G	A15C
2m1763	gagaccgcaactgaaaagttgtTATCACTgGTCGTAgGACACTTTGGATGggttGAAgttctgcacgtagaagcaaaaggc	173	999	0.852389	1.03153	1172	T8G	A15G
2m1764	gagaccgcaactgaaaagttgtTATCACTgGTCGTAtGACACTTTGGATGggttGAAgttctgcacgtagaagcaaaaggc	225	1381	0.8599	1.04062	1606	T8G	A15T
2m1765	gagaccgcaactgaaaagttgtTATCACTaGTCGTAAaACACTTTGGATGggttGAAgttctgcacgtagaagcaaaaggc	252	1096	0.813056	0.983933	1348	T8A	G16A
2m1766	gagaccgcaactgaaaagttgtTATCACTaGTCGTAAcACACTTTGGATGggttGAAgttctgcacgtagaagcaaaaggc	178	691	0.795167	0.962283	869	T8A	G16C
2m1767	gagaccgcaactgaaaagttgtTATCACTaGTCGTAAtACACTTTGGATGggttGAAgttctgcacgtagaagcaaaaggc	270	1335	0.831776	1.00659	1605	T8A	G16T
2m1768	gagaccgcaactgaaaagttgtTATCACTcGTCGTAAaACACTTTGGATGggttGAAgttctgcacgtagaagcaaaaggc	311	1224	0.797394	0.964979	1535	T8C	G16A
2m1769	gagaccgcaactgaaaagttgtTATCACTcGTCGTAAcACACTTTGGATGggttGAAgttctgcacgtagaagcaaaaggc	343	1215	0.779846	0.943742	1558	T8C	G16C
2m1770	gagaccgcaactgaaaagttgtTATCACTcGTCGTAAtACACTTTGGATGggttGAAgttctgcacgtagaagcaaaaggc	225	874	0.795268	0.962406	1099	T8C	G16T
2m1771	gagaccgcaactgaaaagttgtTATCACTgGTCGTAAaACACTTTGGATGggttGAAgttctgcacgtagaagcaaaaggc	196	1049	0.84257	1.01965	1245	T8G	G16A
2m1772	gagaccgcaactgaaaagttgtTATCACTgGTCGTAAcACACTTTGGATGggttGAAgttctgcacgtagaagcaaaaggc	242	998	0.804839	0.973988	1240	T8G	G16C
2m1773	gagaccgcaactgaaaagttgtTATCACTgGTCGTAAtACACTTTGGATGggttGAAgttctgcacgtagaagcaaaaggc	310	1373	0.815805	0.987259	1683	T8G	G16T
2m1774	gagaccgcaactgaaaagttgtTATCACTaGTCGTAAGcCACTTTGGATGggttGAAgttctgcacgtagaagcaaaaggc	153	532	0.776642	0.939866	685	T8A	A17C
2m1775	gagaccgcaactgaaaagttgtTATCACTaGTCGTAAGgCACTTTGGATGggttGAAgttctgcacgtagaagcaaaaggc	183	754	0.804696	0.973815	937	T8A	A17G
2m1776	gagaccgcaactgaaaagttgtTATCACTaGTCGTAAGtCACTTTGGATGggttGAAgttctgcacgtagaagcaaaaggc	201	857	0.810019	0.980257	1058	T8A	A17T
2m1777	gagaccgcaactgaaaagttgtTATCACTcGTCGTAAGcCACTTTGGATGggttGAAgttctgcacgtagaagcaaaaggc	405	1317	0.764808	0.925545	1722	T8C	A17C
2m1778	gagaccgcaactgaaaagttgtTATCACTcGTCGTAAGgCACTTTGGATGggttGAAgttctgcacgtagaagcaaaaggc	98	352	0.782222	0.946618	450	T8C	A17G
2m1779	gagaccgcaactgaaaagttgtTATCACTcGTCGTAAGtCACTTTGGATGggttGAAgttctgcacgtagaagcaaaaggc	309	998	0.763581	0.924059	1307	T8C	A17T
2m1780	gagaccgcaactgaaaagttgtTATCACTgGTCGTAAGcCACTTTGGATGggttGAAgttctgcacgtagaagcaaaaggc	275	1008	0.785659	0.950777	1283	T8G	A17C
2m1781	gagaccgcaactgaaaagttgtTATCACTgGTCGTAAGgCACTTTGGATGggttGAAgttctgcacgtagaagcaaaaggc	137	725	0.841067	1.01783	862	T8G	A17G
2m1782	gagaccgcaactgaaaagttgtTATCACTgGTCGTAAGtCACTTTGGATGggttGAAgttctgcacgtagaagcaaaaggc	279	983	0.778922	0.942625	1262	T8G	A17T
2m1783	gagaccgcaactgaaaagttgtTATCACTaGTCGTAAGAaACTTTGGATGggttGAAgttctgcacgtagaagcaaaaggc	179	977	0.845156	1.02278	1156	T8A	C18A
2m1784	gagaccgcaactgaaaagttgtTATCACTaGTCGTAAGAgACTTTGGATGggttGAAgttctgcacgtagaagcaaaaggc	119	484	0.802653	0.971343	603	T8A	C18G
2m1785	gagaccgcaactgaaaagttgtTATCACTaGTCGTAAGAtACTTTGGATGggttGAAgttctgcacgtagaagcaaaaggc	225	1060	0.824903	0.998269	1285	T8A	C18T
2m1786	gagaccgcaactgaaaagttgtTATCACTcGTCGTAAGAaACTTTGGATGggttGAAgttctgcacgtagaagcaaaaggc	215	1037	0.828275	1.00235	1252	T8C	C18A
2m1787	gagaccgcaactgaaaagttgtTATCACTcGTCGTAAGAgACTTTGGATGggttGAAgttctgcacgtagaagcaaaaggc	184	888	0.828358	1.00245	1072	T8C	C18G
2m1788	gagaccgcaactgaaaagttgtTATCACTcGTCGTAAGAtACTTTGGATGggttGAAgttctgcacgtagaagcaaaaggc	291	1223	0.807794	0.977564	1514	T8C	C18T
2m1789	gagaccgcaactgaaaagttgtTATCACTgGTCGTAAGAaACTTTGGATGggttGAAgttctgcacgtagaagcaaaaggc	144	839	0.85351	1.03289	983	T8G	C18A
2m1790	gagaccgcaactgaaaagttgtTATCACTgGTCGTAAGAgACTTTGGATGggttGAAgttctgcacgtagaagcaaaaggc	163	696	0.810244	0.98053	859	T8G	C18G
2m1791	gagaccgcaactgaaaagttgtTATCACTgGTCGTAAGAtACTTTGGATGggttGAAgttctgcacgtagaagcaaaaggc	100	451	0.818512	0.990535	551	T8G	C18T
2m1792	gagaccgcaactgaaaagttgtTATCACTaGTCGTAAGACcCTTTGGATGggttGAAgttctgcacgtagaagcaaaaggc	151	593	0.797043	0.964554	744	T8A	A19C
2m1793	gagaccgcaactgaaaagttgtTATCACTaGTCGTAAGACgCTTTGGATGggttGAAgttctgcacgtagaagcaaaaggc	180	711	0.79798	0.965687	891	T8A	A19G
2m1794	gagaccgcaactgaaaagttgtTATCACTaGTCGTAAGACtCTTTGGATGggttGAAgttctgcacgtagaagcaaaaggc	169	1030	0.859049	1.03959	1199	T8A	A19T
2m1795	gagaccgcaactgaaaagttgtTATCACTcGTCGTAAGACcCTTTGGATGggttGAAgttctgcacgtagaagcaaaaggc	476	1441	0.751695	0.909676	1917	T8C	A19C
2m1796	gagaccgcaactgaaaagttgtTATCACTcGTCGTAAGACgCTTTGGATGggttGAAgttctgcacgtagaagcaaaaggc	160	771	0.828142	1.00219	931	T8C	A19G
2m1797	gagaccgcaactgaaaagttgtTATCACTcGTCGTAAGACtCTTTGGATGggttGAAgttctgcacgtagaagcaaaaggc	312	1289	0.805122	0.97433	1601	T8C	A19T
2m1798	gagaccgcaactgaaaagttgtTATCACTgGTCGTAAGACcCTTTGGATGggttGAAgttctgcacgtagaagcaaaaggc	295	1485	0.83427	1.0096	1780	T8G	A19C
2m1799	gagaccgcaactgaaaagttgtTATCACTgGTCGTAAGACgCTTTGGATGggttGAAgttctgcacgtagaagcaaaaggc	141	742	0.840317	1.01692	883	T8G	A19G
2m1800	gagaccgcaactgaaaagttgtTATCACTgGTCGTAAGACtCTTTGGATGggttGAAgttctgcacgtagaagcaaaaggc	123	560	0.819912	0.992229	683	T8G	A19T
2m1801	gagaccgcaactgaaaagttgtTATCACTaGTCGTAAGACAaTTTGGATGggttGAAgttctgcacgtagaagcaaaaggc	154	677	0.814681	0.985899	831	T8A	C20A
2m1802	gagaccgcaactgaaaagttgtTATCACTaGTCGTAAGACAgTTTGGATGggttGAAgttctgcacgtagaagcaaaaggc	173	960	0.847308	1.02538	1133	T8A	C20G
2m1803	gagaccgcaactgaaaagttgtTATCACTaGTCGTAAGACAtTTTGGATGggttGAAgttctgcacgtagaagcaaaaggc	162	935	0.852325	1.03145	1097	T8A	C20T
2m1804	gagaccgcaactgaaaagttgtTATCACTcGTCGTAAGACAaTTTGGATGggttGAAgttctgcacgtagaagcaaaaggc	77	343	0.816667	0.988302	420	T8C	C20A
2m1805	gagaccgcaactgaaaagttgtTATCACTcGTCGTAAGACAgTTTGGATGggttGAAgttctgcacgtagaagcaaaaggc	235	1050	0.817121	0.988851	1285	T8C	C20G
2m1806	gagaccgcaactgaaaagttgtTATCACTcGTCGTAAGACAtTTTGGATGggttGAAgttctgcacgtagaagcaaaaggc	299	1155	0.79436	0.961307	1454	T8C	C20T
2m1807	gagaccgcaactgaaaagttgtTATCACTgGTCGTAAGACAaTTTGGATGggttGAAgttctgcacgtagaagcaaaaggc	146	716	0.830626	1.0052	862	T8G	C20A
2m1808	gagaccgcaactgaaaagttgtTATCACTgGTCGTAAGACAgTTTGGATGggttGAAgttctgcacgtagaagcaaaaggc	180	902	0.833641	1.00884	1082	T8G	C20G
2m1809	gagaccgcaactgaaaagttgtTATCACTgGTCGTAAGACAtTTTGGATGggttGAAgttctgcacgtagaagcaaaaggc	215	959	0.816865	0.988542	1174	T8G	C20T
2m1810	gagaccgcaactgaaaagttgtTATCACTaGTCGTAAGACACaTTGGATGggttGAAgttctgcacgtagaagcaaaaggc	156	750	0.827815	1.00179	906	T8A	T21A
2m1811	gagaccgcaactgaaaagttgtTATCACTaGTCGTAAGACACcTTGGATGggttGAAgttctgcacgtagaagcaaaaggc	237	916	0.794449	0.961415	1153	T8A	T21C
2m1812	gagaccgcaactgaaaagttgtTATCACTaGTCGTAAGACACgTTGGATGggttGAAgttctgcacgtagaagcaaaaggc	205	818	0.799609	0.967659	1023	T8A	T21G
2m1813	gagaccgcaactgaaaagttgtTATCACTcGTCGTAAGACACaTTGGATGggttGAAgttctgcacgtagaagcaaaaggc	219	929	0.809233	0.979306	1148	T8C	T21A
2m1814	gagaccgcaactgaaaagttgtTATCACTcGTCGTAAGACACcTTGGATGggttGAAgttctgcacgtagaagcaaaaggc	258	959	0.788003	0.953614	1217	T8C	T21C
2m1815	gagaccgcaactgaaaagttgtTATCACTcGTCGTAAGACACgTTGGATGggttGAAgttctgcacgtagaagcaaaaggc	235	779	0.768245	0.929703	1014	T8C	T21G
2m1816	gagaccgcaactgaaaagttgtTATCACTgGTCGTAAGACACaTTGGATGggttGAAgttctgcacgtagaagcaaaaggc	151	918	0.858746	1.03923	1069	T8G	T21A
2m1817	gagaccgcaactgaaaagttgtTATCACTgGTCGTAAGACACcTTGGATGggttGAAgttctgcacgtagaagcaaaaggc	221	854	0.794419	0.961378	1075	T8G	T21C
2m1818	gagaccgcaactgaaaagttgtTATCACTgGTCGTAAGACACgTTGGATGggttGAAgttctgcacgtagaagcaaaaggc	99	384	0.795031	0.962119	483	T8G	T21G
2m1819	gagaccgcaactgaaaagttgtTATCACTaGTCGTAAGACACTaTGGATGggttGAAgttctgcacgtagaagcaaaaggc	135	797	0.85515	1.03487	932	T8A	T22A
2m1820	gagaccgcaactgaaaagttgtTATCACTaGTCGTAAGACACTcTGGATGggttGAAgttctgcacgtagaagcaaaaggc	192	926	0.828265	1.00234	1118	T8A	T22C
2m1821	gagaccgcaactgaaaagttgtTATCACTaGTCGTAAGACACTgTGGATGggttGAAgttctgcacgtagaagcaaaaggc	177	836	0.825271	0.998715	1013	T8A	T22G
2m1822	gagaccgcaactgaaaagttgtTATCACTcGTCGTAAGACACTaTGGATGggttGAAgttctgcacgtagaagcaaaaggc	176	738	0.80744	0.977136	914	T8C	T22A
2m1823	gagaccgcaactgaaaagttgtTATCACTcGTCGTAAGACACTcTGGATGggttGAAgttctgcacgtagaagcaaaaggc	108	439	0.802559	0.97123	547	T8C	T22C
2m1824	gagaccgcaactgaaaagttgtTATCACTcGTCGTAAGACACTgTGGATGggttGAAgttctgcacgtagaagcaaaaggc	215	928	0.811899	0.982531	1143	T8C	T22G
2m1825	gagaccgcaactgaaaagttgtTATCACTgGTCGTAAGACACTaTGGATGggttGAAgttctgcacgtagaagcaaaaggc	150	736	0.8307	1.00528	886	T8G	T22A
2m1826	gagaccgcaactgaaaagttgtTATCACTgGTCGTAAGACACTcTGGATGggttGAAgttctgcacgtagaagcaaaaggc	197	830	0.808179	0.97803	1027	T8G	T22C
2m1827	gagaccgcaactgaaaagttgtTATCACTgGTCGTAAGACACTgTGGATGggttGAAgttctgcacgtagaagcaaaaggc	214	847	0.798303	0.966079	1061	T8G	T22G
2m1828	gagaccgcaactgaaaagttgtTATCACTaGTCGTAAGACACTTaGGATGggttGAAgttctgcacgtagaagcaaaaggc	128	195	0.603715	0.730595	323	T8A	T23A
2m1829	gagaccgcaactgaaaagttgtTATCACTaGTCGTAAGACACTTcGGATGggttGAAgttctgcacgtagaagcaaaaggc	249	730	0.745659	0.90237	979	T8A	T23C
2m1830	gagaccgcaactgaaaagttgtTATCACTaGTCGTAAGACACTTgGGATGggttGAAgttctgcacgtagaagcaaaaggc	729	195	0.211039	0.255392	924	T8A	T23G
2m1831	gagaccgcaactgaaaagttgtTATCACTcGTCGTAAGACACTTaGGATGggttGAAgttctgcacgtagaagcaaaaggc	368	739	0.66757	0.80787	1107	T8C	T23A
2m1832	gagaccgcaactgaaaagttgtTATCACTcGTCGTAAGACACTTcGGATGggttGAAgttctgcacgtagaagcaaaaggc	718	650	0.475146	0.575005	1368	T8C	T23C
2m1833	gagaccgcaactgaaaagttgtTATCACTcGTCGTAAGACACTTgGGATGggttGAAgttctgcacgtagaagcaaaaggc	934	197	0.174182	0.210789	1131	T8C	T23G
2m1834	gagaccgcaactgaaaagttgtTATCACTgGTCGTAAGACACTTaGGATGggttGAAgttctgcacgtagaagcaaaaggc	128	405	0.75985	0.919544	533	T8G	T23A
2m1835	gagaccgcaactgaaaagttgtTATCACTgGTCGTAAGACACTTcGGATGggttGAAgttctgcacgtagaagcaaaaggc	241	985	0.803426	0.972278	1226	T8G	T23C
2m1836	gagaccgcaactgaaaagttgtTATCACTgGTCGTAAGACACTTgGGATGggttGAAgttctgcacgtagaagcaaaaggc	522	444	0.459627	0.556225	966	T8G	T23G
2m1837	gagaccgcaactgaaaagttgtTATCACTaGTCGTAAGACACTTTaGATGggttGAAgttctgcacgtagaagcaaaaggc	207	877	0.809041	0.979073	1084	T8A	G24A
2m1838	gagaccgcaactgaaaagttgtTATCACTaGTCGTAAGACACTTTcGATGggttGAAgttctgcacgtagaagcaaaaggc	325	1258	0.794694	0.961711	1583	T8A	G24C
2m1839	gagaccgcaactgaaaagttgtTATCACTaGTCGTAAGACACTTTtGATGggttGAAgttctgcacgtagaagcaaaaggc	304	1256	0.805128	0.974338	1560	T8A	G24T
2m1840	gagaccgcaactgaaaagttgtTATCACTcGTCGTAAGACACTTTaGATGggttGAAgttctgcacgtagaagcaaaaggc	294	1227	0.806706	0.976248	1521	T8C	G24A
2m1841	gagaccgcaactgaaaagttgtTATCACTcGTCGTAAGACACTTTcGATGggttGAAgttctgcacgtagaagcaaaaggc	556	1752	0.759099	0.918635	2308	T8C	G24C
2m1842	gagaccgcaactgaaaagttgtTATCACTcGTCGTAAGACACTTTtGATGggttGAAgttctgcacgtagaagcaaaaggc	378	1341	0.780105	0.944056	1719	T8C	G24T
2m1843	gagaccgcaactgaaaagttgtTATCACTgGTCGTAAGACACTTTaGATGggttGAAgttctgcacgtagaagcaaaaggc	255	968	0.791496	0.957841	1223	T8G	G24A
2m1844	gagaccgcaactgaaaagttgtTATCACTgGTCGTAAGACACTTTcGATGggttGAAgttctgcacgtagaagcaaaaggc	350	1210	0.775641	0.938654	1560	T8G	G24C
2m1845	gagaccgcaactgaaaagttgtTATCACTgGTCGTAAGACACTTTtGATGggttGAAgttctgcacgtagaagcaaaaggc	387	1411	0.784761	0.94969	1798	T8G	G24T
2m1846	gagaccgcaactgaaaagttgtTATCACTaGTCGTAAGACACTTTGaATGggttGAAgttctgcacgtagaagcaaaaggc	256	978	0.792545	0.95911	1234	T8A	G25A
2m1847	gagaccgcaactgaaaagttgtTATCACTaGTCGTAAGACACTTTGcATGggttGAAgttctgcacgtagaagcaaaaggc	805	118	0.127844	0.154712	923	T8A	G25C
2m1848	gagaccgcaactgaaaagttgtTATCACTaGTCGTAAGACACTTTGtATGggttGAAgttctgcacgtagaagcaaaaggc	1326	789	0.37305	0.451452	2115	T8A	G25T
2m1849	gagaccgcaactgaaaagttgtTATCACTcGTCGTAAGACACTTTGaATGggttGAAgttctgcacgtagaagcaaaaggc	305	1202	0.797611	0.965241	1507	T8C	G25A
2m1850	gagaccgcaactgaaaagttgtTATCACTcGTCGTAAGACACTTTGcATGggttGAAgttctgcacgtagaagcaaaaggc	518	53	0.0928196	0.112327	571	T8C	G25C
2m1851	gagaccgcaactgaaaagttgtTATCACTcGTCGTAAGACACTTTGtATGggttGAAgttctgcacgtagaagcaaaaggc	1414	787	0.357565	0.432712	2201	T8C	G25T
2m1852	gagaccgcaactgaaaagttgtTATCACTgGTCGTAAGACACTTTGaATGggttGAAgttctgcacgtagaagcaaaaggc	421	795	0.653783	0.791185	1216	T8G	G25A
2m1853	gagaccgcaactgaaaagttgtTATCACTgGTCGTAAGACACTTTGcATGggttGAAgttctgcacgtagaagcaaaaggc	1168	73	0.0588235	0.0711862	1241	T8G	G25C
2m1854	gagaccgcaactgaaaagttgtTATCACTgGTCGTAAGACACTTTGtATGggttGAAgttctgcacgtagaagcaaaaggc	1499	264	0.149745	0.181216	1763	T8G	G25T
2m1855	gagaccgcaactgaaaagttgtTATCACTaGTCGTAAGACACTTTGGcTGggttGAAgttctgcacgtagaagcaaaaggc	391	1121	0.741402	0.897219	1512	T8A	A26C
2m1856	gagaccgcaactgaaaagttgtTATCACTaGTCGTAAGACACTTTGGgTGggttGAAgttctgcacgtagaagcaaaaggc	223	924	0.80558	0.974885	1147	T8A	A26G
2m1857	gagaccgcaactgaaaagttgtTATCACTaGTCGTAAGACACTTTGGtTGggttGAAgttctgcacgtagaagcaaaaggc	517	1056	0.671329	0.812419	1573	T8A	A26T
2m1858	gagaccgcaactgaaaagttgtTATCACTcGTCGTAAGACACTTTGGcTGggttGAAgttctgcacgtagaagcaaaaggc	467	1457	0.757277	0.91643	1924	T8C	A26C
2m1859	gagaccgcaactgaaaagttgtTATCACTcGTCGTAAGACACTTTGGgTGggttGAAgttctgcacgtagaagcaaaaggc	799	391	0.328571	0.397626	1190	T8C	A26G
2m1860	gagaccgcaactgaaaagttgtTATCACTcGTCGTAAGACACTTTGGtTGggttGAAgttctgcacgtagaagcaaaaggc	1276	676	0.346311	0.419094	1952	T8C	A26T
2m1861	gagaccgcaactgaaaagttgtTATCACTgGTCGTAAGACACTTTGGcTGggttGAAgttctgcacgtagaagcaaaaggc	345	1097	0.760749	0.920632	1442	T8G	A26C
2m1862	gagaccgcaactgaaaagttgtTATCACTgGTCGTAAGACACTTTGGgTGggttGAAgttctgcacgtagaagcaaaaggc	226	854	0.790741	0.956927	1080	T8G	A26G
2m1863	gagaccgcaactgaaaagttgtTATCACTgGTCGTAAGACACTTTGGtTGggttGAAgttctgcacgtagaagcaaaaggc	316	1233	0.795997	0.963288	1549	T8G	A26T
2m1864	gagaccgcaactgaaaagttgtTATCACTaGTCGTAAGACACTTTGGAaGggttGAAgttctgcacgtagaagcaaaaggc	265	601	0.693995	0.839849	866	T8A	T27A
2m1865	gagaccgcaactgaaaagttgtTATCACTaGTCGTAAGACACTTTGGAcGggttGAAgttctgcacgtagaagcaaaaggc	545	477	0.466732	0.564823	1022	T8A	T27C
2m1866	gagaccgcaactgaaaagttgtTATCACTaGTCGTAAGACACTTTGGAgGggttGAAgttctgcacgtagaagcaaaaggc	155	476	0.754358	0.912898	631	T8A	T27G
2m1867	gagaccgcaactgaaaagttgtTATCACTcGTCGTAAGACACTTTGGAaGggttGAAgttctgcacgtagaagcaaaaggc	333	450	0.574713	0.695497	783	T8C	T27A
2m1868	gagaccgcaactgaaaagttgtTATCACTcGTCGTAAGACACTTTGGAcGggttGAAgttctgcacgtagaagcaaaaggc	1600	27	0.016595	0.0200826	1627	T8C	T27C
2m1869	gagaccgcaactgaaaagttgtTATCACTcGTCGTAAGACACTTTGGAgGggttGAAgttctgcacgtagaagcaaaaggc	440	415	0.48538	0.58739	855	T8C	T27G
2m1870	gagaccgcaactgaaaagttgtTATCACTgGTCGTAAGACACTTTGGAaGggttGAAgttctgcacgtagaagcaaaaggc	189	534	0.738589	0.893815	723	T8G	T27A
2m1871	gagaccgcaactgaaaagttgtTATCACTgGTCGTAAGACACTTTGGAcGggttGAAgttctgcacgtagaagcaaaaggc	439	487	0.525918	0.636448	926	T8G	T27C
2m1872	gagaccgcaactgaaaagttgtTATCACTgGTCGTAAGACACTTTGGAgGggttGAAgttctgcacgtagaagcaaaaggc	61	257	0.808176	0.978027	318	T8G	T27G
2m1873	gagaccgcaactgaaaagttgtTATCACTaGTCGTAAGACACTTTGGATaggttGAAgttctgcacgtagaagcaaaaggc	875	247	0.220143	0.266409	1122	T8A	G28A
2m1874	gagaccgcaactgaaaagttgtTATCACTaGTCGTAAGACACTTTGGATcggttGAAgttctgcacgtagaagcaaaaggc	671	84	0.111258	0.134641	755	T8A	G28C
2m1875	gagaccgcaactgaaaagttgtTATCACTaGTCGTAAGACACTTTGGATtggttGAAgttctgcacgtagaagcaaaaggc	261	346	0.570016	0.689814	607	T8A	G28T
2m1876	gagaccgcaactgaaaagttgtTATCACTcGTCGTAAGACACTTTGGATaggttGAAgttctgcacgtagaagcaaaaggc	1003	213	0.175164	0.211978	1216	T8C	G28A
2m1877	gagaccgcaactgaaaagttgtTATCACTcGTCGTAAGACACTTTGGATcggttGAAgttctgcacgtagaagcaaaaggc	1602	192	0.107023	0.129516	1794	T8C	G28C
2m1878	gagaccgcaactgaaaagttgtTATCACTcGTCGTAAGACACTTTGGATtggttGAAgttctgcacgtagaagcaaaaggc	408	336	0.451613	0.546526	744	T8C	G28T
2m1879	gagaccgcaactgaaaagttgtTATCACTgGTCGTAAGACACTTTGGATaggttGAAgttctgcacgtagaagcaaaaggc	510	538	0.513359	0.621249	1048	T8G	G28A
2m1880	gagaccgcaactgaaaagttgtTATCACTgGTCGTAAGACACTTTGGATcggttGAAgttctgcacgtagaagcaaaaggc	361	188	0.342441	0.41441	549	T8G	G28C
2m1881	gagaccgcaactgaaaagttgtTATCACTgGTCGTAAGACACTTTGGATtggttGAAgttctgcacgtagaagcaaaaggc	460	1137	0.71196	0.861589	1597	T8G	G28T
2m1882	gagaccgcaactgaaaagttgtTATCACTaGTCGTAAGACACTTTGGATGggttaAAgttctgcacgtagaagcaaaaggc	166	735	0.81576	0.987205	901	T8A	G33A
2m1883	gagaccgcaactgaaaagttgtTATCACTaGTCGTAAGACACTTTGGATGggttcAAgttctgcacgtagaagcaaaaggc	355	1013	0.740497	0.896124	1368	T8A	G33C
2m1884	gagaccgcaactgaaaagttgtTATCACTaGTCGTAAGACACTTTGGATGggtttAAgttctgcacgtagaagcaaaaggc	213	959	0.818259	0.990229	1172	T8A	G33T
2m1885	gagaccgcaactgaaaagttgtTATCACTcGTCGTAAGACACTTTGGATGggttaAAgttctgcacgtagaagcaaaaggc	189	805	0.809859	0.980063	994	T8C	G33A
2m1886	gagaccgcaactgaaaagttgtTATCACTcGTCGTAAGACACTTTGGATGggttcAAgttctgcacgtagaagcaaaaggc	766	779	0.504207	0.610174	1545	T8C	G33C
2m1887	gagaccgcaactgaaaagttgtTATCACTcGTCGTAAGACACTTTGGATGggtttAAgttctgcacgtagaagcaaaaggc	270	839	0.756537	0.915535	1109	T8C	G33T
2m1888	gagaccgcaactgaaaagttgtTATCACTgGTCGTAAGACACTTTGGATGggttaAAgttctgcacgtagaagcaaaaggc	70	385	0.846154	1.02399	455	T8G	G33A
2m1889	gagaccgcaactgaaaagttgtTATCACTgGTCGTAAGACACTTTGGATGggttcAAgttctgcacgtagaagcaaaaggc	229	877	0.792948	0.959598	1106	T8G	G33C
2m1890	gagaccgcaactgaaaagttgtTATCACTgGTCGTAAGACACTTTGGATGggtttAAgttctgcacgtagaagcaaaaggc	130	589	0.819193	0.991359	719	T8G	G33T
2m1891	gagaccgcaactgaaaagttgtTATCACTaGTCGTAAGACACTTTGGATGggttGcAgttctgcacgtagaagcaaaaggc	322	1098	0.773239	0.935748	1420	T8A	A34C
2m1892	gagaccgcaactgaaaagttgtTATCACTaGTCGTAAGACACTTTGGATGggttGgAgttctgcacgtagaagcaaaaggc	218	854	0.796642	0.964068	1072	T8A	A34G
2m1893	gagaccgcaactgaaaagttgtTATCACTaGTCGTAAGACACTTTGGATGggttGtAgttctgcacgtagaagcaaaaggc	262	1117	0.810007	0.980243	1379	T8A	A34T
2m1894	gagaccgcaactgaaaagttgtTATCACTcGTCGTAAGACACTTTGGATGggttGcAgttctgcacgtagaagcaaaaggc	406	1307	0.762989	0.923343	1713	T8C	A34C
2m1895	gagaccgcaactgaaaagttgtTATCACTcGTCGTAAGACACTTTGGATGggttGgAgttctgcacgtagaagcaaaaggc	271	877	0.763937	0.92449	1148	T8C	A34G
2m1896	gagaccgcaactgaaaagttgtTATCACTcGTCGTAAGACACTTTGGATGggttGtAgttctgcacgtagaagcaaaaggc	184	549	0.748977	0.906386	733	T8C	A34T
2m1897	gagaccgcaactgaaaagttgtTATCACTgGTCGTAAGACACTTTGGATGggttGcAgttctgcacgtagaagcaaaaggc	153	561	0.785714	0.950844	714	T8G	A34C
2m1898	gagaccgcaactgaaaagttgtTATCACTgGTCGTAAGACACTTTGGATGggttGgAgttctgcacgtagaagcaaaaggc	223	696	0.757345	0.916513	919	T8G	A34G
2m1899	gagaccgcaactgaaaagttgtTATCACTgGTCGTAAGACACTTTGGATGggttGtAgttctgcacgtagaagcaaaaggc	126	496	0.797428	0.965019	622	T8G	A34T
2m1900	gagaccgcaactgaaaagttgtTATCACTaGTCGTAAGACACTTTGGATGggttGAcgttctgcacgtagaagcaaaaggc	115	402	0.777563	0.94098	517	T8A	A35C
2m1901	gagaccgcaactgaaaagttgtTATCACTaGTCGTAAGACACTTTGGATGggttGAggttctgcacgtagaagcaaaaggc	167	860	0.83739	1.01338	1027	T8A	A35G
2m1902	gagaccgcaactgaaaagttgtTATCACTaGTCGTAAGACACTTTGGATGggttGAtgttctgcacgtagaagcaaaaggc	253	1010	0.799683	0.967749	1263	T8A	A35T
2m1903	gagaccgcaactgaaaagttgtTATCACTcGTCGTAAGACACTTTGGATGggttGAcgttctgcacgtagaagcaaaaggc	295	1028	0.777022	0.940325	1323	T8C	A35C
2m1904	gagaccgcaactgaaaagttgtTATCACTcGTCGTAAGACACTTTGGATGggttGAggttctgcacgtagaagcaaaaggc	202	907	0.817854	0.989738	1109	T8C	A35G
2m1905	gagaccgcaactgaaaagttgtTATCACTcGTCGTAAGACACTTTGGATGggttGAtgttctgcacgtagaagcaaaaggc	350	1168	0.769433	0.931142	1518	T8C	A35T
[truncated: 4,968 more rows]

## Sheet: Double mut heatmap
	U1A	U1C	U1G	A2C	A2G	A2U	U3A	U3C	U3G	C4A	C4G	C4U	A5C	A5G	A5U	C6A	C6G	C6U	U7A	U7C	U7G	U8A	U8C	U8G	G9A	G9C	G9U	U10A	U10C	U10G	C11A	C11G	C11U	G12A	G12C	G12U	U13A	U13C	U13G	A14C	A14G	A14U	A15C	A15G	A15U	G16A	G16C	G16U	A17C
U1A	1.01259			0.946519	0.924708	0.945467	0.788831	0.922092	0.892388	0.38492	0.140575	0.960667	0.991955	0.960932	0.961377	0.951878	0.972806	0.911429	0.998995	0.964848	0.992014	0.964249	0.960178	0.972125	0.987299	0.943129	0.955108	1.0397	0.933279	1.00374	1.03457	1.01466	1.02624	0.985486	0.983408	0.982532	1.00088	0.981653	0.989141	0.999192	1.02508	1.01443	0.992191	1.01654	0.981302	0.979238	0.967506	0.962333	0.954252
U1C		1.02399		0.883892	0.961288	0.606264	0.704343	0.946858	0.812935	0.448379	0.16484	0.942555	0.937363	0.945471	0.972571	0.883508	0.885621	0.940336	0.99286	0.942467	0.92734	0.971011	0.954547	1.00753	0.74915	0.805858	0.952995	0.99327	0.953725	1.00062	0.95163	0.991663	1.01534	0.990807	0.936852	0.97247	1.02204	0.990417	1.00498	1.00176	0.988278	0.996533	0.993175	1.01323	0.963721	0.985956	0.970367	0.972175	0.953168
U1G			1.03432	0.935006	0.110089	0.960607	0.943707	0.945664	0.892669	0.955394	0.895122	0.991741	0.949488	0.954061	0.96886	0.95434	0.9576	0.945857	0.996672	0.948985	0.964046	0.977484	0.925548	0.967558	1.02763	1.02771	1.05047	1.03864	0.907624	1.01892	1.04791	1.02644	1.08108	0.970351	0.967399	0.961401	1.00982	1.0003	1.04032	1.06695	1.07159	1.01786	0.990682	1.04944	0.993761	0.971215	0.977268	0.980076	0.938853
A2C	0.946519	0.883892	0.935006	0.903918			0.959277	0.959966	0.952665	0.504676	0.507092	0.0263767	0.674651	0.837807	0.808801	0.880007	0.898331	0.951683	0.904495	0.338716	0.92746	0.501423	0.203771	0.689756	0.0406972	0.0460417	0.0372505	0.0738854	0.0749781	0.173999	0.177585	0.483651	0.843073	0.879193	0.223577	0.784045	0.945829	0.924833	0.91821	0.923311	0.0269703	0.928447	0.86689	0.757924	0.912825	0.61475	0.332095	0.565908	0.15882
A2G	0.924708	0.961288	0.110089		0.940644		0.843562	0.925997	0.445911	0.859909	0.323796	0.880411	0.939438	0.848465	0.152278	0.869856	0.847918	0.899309	0.976097	0.897207	0.981433	0.902163	0.838905	0.955951	0.244668	0.21886	0.400931	0.715784	0.4467	0.712452	0.902316	0.950432	1.00643	0.923494	0.883094	0.882333	0.951187	0.939277	0.93626	1.00834	0.984229	0.955046	0.963601	1.03092	0.925146	0.910519	0.841322	0.901187	0.610344
A2U	0.945467	0.606264	0.960607			0.941276	0.889672	0.943257	0.87337	0.262638	0.24358	0.150047	0.891501	0.904852	0.861864	0.59489	0.451966	0.960841	0.954283	0.725661	0.8659	0.810401	0.358915	0.928815	0.0473096	0.0513663	0.0799454	0.18512	0.293487	0.450316	0.258919	0.406859	0.897795	0.955049	0.674563	0.919138	0.978389	0.953583	0.934248	0.973831	0.628	0.960961	0.932056	0.958191	0.951604	0.247604	0.829348	0.901212	0.769068
U3A	0.788831	0.704343	0.943707	0.959277	0.843562	0.889672	0.906068			0.117185	0.0778758	0.155545	0.322345	0.449627	0.449539	0.47956	0.521262	0.863909	0.70489	0.225964	0.836284	0.386856	0.264177	0.558274	0.0597456	0.0411721	0.0373265	0.113707	0.175992	0.156757	0.228227	0.277418	0.57101	0.8762	0.630382	0.868573	0.908253	0.921512	0.924219	0.827587	0.926612	0.910166	0.900477	0.933666	0.938761	0.427592	0.101052	0.453249	0.269834
U3C	0.922092	0.946858	0.945664	0.959966	0.925997	0.943257		0.918695		0.0662939	0.0976708	0.983727	0.900885	0.962758	0.936956	0.827523	0.944492	0.97222	0.911519	0.944629	0.947882	0.90798	0.909259	0.19628	0.897705	0.640977	0.661276	0.9015	0.921926	0.855352	0.931808	0.174526	0.950909	0.966834	0.962552	0.950659	0.94483	0.932487	0.969147	0.93249	0.987945	0.95915	0.926392	0.982412	0.948918	0.971709	0.081558	0.904532	0.897301
U3G	0.892388	0.812935	0.892669	0.952665	0.445911	0.87337			0.949168	0.315528	0.0784366	0.231132	0.853579	0.525557	0.853957	0.420545	0.654377	0.816762	0.935876	0.466099	0.863721	0.81521	0.450231	0.938603	0.104154	0.0747855	0.0966751	0.391628	0.440238	0.35465	0.636297	0.647245	0.851598	0.932241	0.89232	0.889303	0.952517	0.950445	0.973345	0.932041	0.962275	0.961834	0.916515	0.97569	0.978064	0.817763	0.199976	0.797145	0.450999
C4A	0.38492	0.448379	0.955394	0.504676	0.859909	0.262638	0.117185	0.0662939	0.315528	0.953936			1.01878	0.903849	0.903547	0.774423	0.47854	0.707151	0.95175	0.973261	0.94932	0.9569	0.945166	0.970404	0.315874	0.27354	0.0530407	0.581093	0.659045	0.603945	0.872869	0.958386	1.00266	0.95159	0.973623	0.977911	0.972347	0.977121	0.961378	0.956613	0.945442	0.99608	0.944894	0.949839	0.964301	0.93682	0.3791	0.959969	0.758554
C4G	0.140575	0.16484	0.895122	0.507092	0.323796	0.24358	0.0778758	0.0976708	0.0784366		0.935342		0.945759	0.839707	0.49778	0.831989	0.739062	0.675361	0.955205	0.906516	0.94124	0.968132	0.818377	0.915934	0.199657	0.212668	0.0453395	0.288625	0.297041	0.151271	0.572443	0.912009	0.893131	0.432412	0.449558	0.869237	0.956235	0.934608	0.948743	0.0686362	0.928084	0.935811	0.816043	0.922389	0.855029	0.53927	0.0066778	0.0981578	0.148853
C4U	0.960667	0.942555	0.991741	0.0263767	0.880411	0.150047	0.155545	0.983727	0.231132			1.01212	0.981422	0.932709	0.977921	0.962611	0.92939	0.887032	1.02317	1.02633	0.987555	1.00743	1.0154	1.04177	0.413909	0.494262	0.707786	0.848063	0.958817	0.969425	0.965764	0.991566	1.00262	1.00669	1.03449	0.982764	1.03302	0.958451	0.988101	0.953538	1.0019	1.00025	1.01806	1.01791	1.03249	0.995696	0.980754	0.578129	0.954637
A5C	0.991955	0.937363	0.949488	0.674651	0.939438	0.891501	0.322345	0.900885	0.853579	1.01878	0.945759	0.981422	0.980476			0.977121	0.976581	0.990584	0.990059	0.970351	0.964889	0.947917	0.937238	0.998929	0.997376	1.01043	0.954364	0.966375	0.912455	0.944391	1.0014	0.985888	0.962487	0.978828	0.977704	0.98572	1.01011	0.984368	0.992915	0.959188	0.993249	0.988889	0.959656	0.98874	0.992432	0.977111	0.958247	1.01255	0.950396
A5G	0.960932	0.945471	0.954061	0.837807	0.848465	0.904852	0.449627	0.962758	0.525557	0.903849	0.839707	0.932709		1.03103		0.974334	0.940746	0.983996	1.00268	0.953364	0.97516	1.01517	0.980898	1.02392	0.939255	0.965355	0.95704	0.961608	0.931504	1.00024	0.967627	1.02399	1.00155	1.00531	0.973034	0.973205	1.02553	0.983015	1.01521	0.995317	0.974158	0.999605	0.988486	1.02561	0.980651	1.00464	0.965198	0.997054	0.967907
A5U	0.961377	0.972571	0.96886	0.808801	0.152278	0.861864	0.449539	0.936956	0.853957	0.903547	0.49778	0.977921			0.968074	1.00296	0.970858	0.96549	0.971238	0.97637	0.974606	0.938427	0.972733	1.0162	1.02665	1.0451	1.04332	1.05738	0.913647	1.0139	1.01634	1.01352	1.04961	0.974855	0.96235	0.933032	0.972867	0.980887	0.972961	1.05002	1.04316	0.966143	0.990229	1.02408	0.978293	0.981656	0.948521	0.966438	0.946318
C6A	0.951878	0.883508	0.95434	0.880007	0.869856	0.59489	0.47956	0.827523	0.420545	0.774423	0.831989	0.962611	0.977121	0.974334	1.00296	0.979566			0.965152	1.00209	0.985566	0.968687	0.972553	0.978146	1.01621	1.00619	0.999647	1.01163	0.915439	0.982915	0.989939	0.984268	1.00271	0.982344	0.942408	0.977814	0.958668	0.976933	0.982895	0.974837	0.961591	0.981014	0.942966	0.960031	0.969148	0.954271	0.984888	0.967125	0.970155
C6G	0.972806	0.885621	0.9576	0.898331	0.847918	0.451966	0.521262	0.944492	0.654377	0.47854	0.739062	0.92939	0.976581	0.940746	0.970858		0.964972		0.971289	0.984907	0.95496	0.970505	0.961425	0.954018	0.967179	0.97987	1.00835	0.961926	0.875143	0.948077	0.915826	0.611195	0.95061	0.960558	0.928874	0.965877	0.98471	0.970153	0.91906	0.918029	0.983062	0.95344	0.927344	0.979278	0.978146	0.958086	0.941956	0.934131	0.918391
C6U	0.911429	0.940336	0.945857	0.951683	0.899309	0.960841	0.863909	0.97222	0.816762	0.707151	0.675361	0.887032	0.990584	0.983996	0.96549			0.982435	0.99561	0.954735	0.998074	0.985555	0.973805	0.957404	0.979967	1.00165	0.999374	0.995025	0.910723	0.968498	0.987726	0.978869	0.994893	0.984634	0.955491	0.970094	0.970103	0.954266	0.949452	0.969729	0.980387	0.966592	0.966617	0.968556	0.980651	0.981365	0.967075	0.962471	0.962404
U7A	0.998995	0.99286	0.996672	0.904495	0.976097	0.954283	0.70489	0.911519	0.935876	0.95175	0.955205	1.02317	0.990059	1.00268	0.971238	0.965152	0.971289	0.99561	1.02593			1.04061	1.03533	1.00145	1.02168	1.0195	1.02318	1.05116	0.936739	1.01888	1.03065	1.05101	1.03938	1.03147	0.986888	1.01928	0.99356	1.0016	1.00935	1.03448	1.03276	1.02532	1.02779	1.01488	1.02646	1.02827	1.02949	1.05258	0.992645
U7C	0.964848	0.942467	0.948985	0.338716	0.897207	0.725661	0.225964	0.944629	0.466099	0.973261	0.906516	1.02633	0.970351	0.953364	0.97637	1.00209	0.984907	0.954735		0.996896		0.963355	0.946411	0.974547	0.962702	0.973022	0.91424	0.972633	0.92503	0.96116	0.997437	1.0006	0.98803	1.00138	0.959846	0.995672	1.02027	0.96891	1.00509	0.993622	1.01824	1.00978	1.00234	0.997029	1.00814	0.972329	1.00211	0.987415	0.991405
U7G	0.992014	0.92734	0.964046	0.92746	0.981433	0.8659	0.836284	0.947882	0.863721	0.94932	0.94124	0.987555	0.964889	0.97516	0.974606	0.985566	0.95496	0.998074			1.00273	0.996184	1.00243	1.02176	1.01188	0.973279	1.01025	0.993916	0.97956	1.00626	1.02896	1.04732	0.977884	0.997266	0.978302	1.00405	1.00422	0.971602	0.983816	0.997831	0.995563	0.999017	0.985146	1.00693	1.00243	1.0217	1.02158	1.03441	0.99497
U8A	0.964249	0.971011	0.977484	0.501423	0.902163	0.810401	0.386856	0.90798	0.81521	0.9569	0.968132	1.00743	0.947917	1.01517	0.938427	0.968687	0.970505	0.985555	1.04061	0.963355	0.996184	1.03452			1.01953	0.948341	1.00538	1.02014	0.930008	1.0184	1.02484	1.01691	1.02741	1.0076	0.944722	0.970416	1.01525	0.987581	1.00083	1.03368	1.00665	0.996561	1.00585	1.05237	1.00665	0.983933	0.962283	1.00659	0.939866
U8C	0.960178	0.954547	0.925548	0.203771	0.838905	0.358915	0.264177	0.909259	0.450231	0.945166	0.818377	1.0154	0.937238	0.980898	0.972733	0.972553	0.961425	0.973805	1.03533	0.946411	1.00243		0.976092		0.942151	0.954322	0.995756	0.988807	0.878213	0.979258	0.997332	1.01255	1.01693	0.958846	0.902693	0.952012	0.963246	0.997605	0.962688	0.969391	0.995516	0.987223	0.961061	1.00424	0.974748	0.964979	0.943742	0.962406	0.925545
U8G	0.972125	1.00753	0.967558	0.689756	0.955951	0.928815	0.558274	0.19628	0.938603	0.970404	0.915934	1.04177	0.998929	1.02392	1.0162	0.978146	0.954018	0.957404	1.00145	0.974547	1.02176			1.0199	1.03244	1.02233	1.0326	1.06841	0.949291	1.04627	1.04122	1.03361	1.04898	0.99861	0.961926	0.963892	1.02255	0.983908	1.02454	1.00748	1.05533	1.01749	1.02763	1.03153	1.04062	1.01965	0.973988	0.987259	0.950777
G9A	0.987299	0.74915	1.02763	0.0406972	0.244668	0.0473096	0.0597456	0.897705	0.104154	0.315874	0.199657	0.413909	0.997376	0.939255	1.02665	1.01621	0.967179	0.979967	1.02168	0.962702	1.01188	1.01953	0.942151	1.03244	0.982685			0.97881	0.981278	1.01233	1.0081	0.997032	1.00357	0.97332	0.931203	0.963518	0.996239	0.983904	0.923219	0.967778	0.719726	1.00034	0.983788	1.00077	0.999481	0.9634	0.966299	0.965755	0.943748
G9C	0.943129	0.805858	1.02771	0.0460417	0.21886	0.0513663	0.0411721	0.640977	0.0747855	0.27354	0.212668	0.494262	1.01043	0.965355	1.0451	1.00619	0.97987	1.00165	1.0195	0.973022	0.973279	0.948341	0.954322	1.02233		0.956061		0.971541	0.963379	0.944232	0.965733	0.961426	0.940906	0.943573	0.973322	0.941922	0.963804	0.930281	0.968307	0.432606	0.825716	0.956592	0.930407	0.989161	0.955718	0.980897	0.941397	0.990809	0.942612
G9U	0.955108	0.952995	1.05047	0.0372505	0.400931	0.0799454	0.0373265	0.661276	0.0966751	0.0530407	0.0453395	0.707786	0.954364	0.95704	1.04332	0.999647	1.00835	0.999374	1.02318	0.91424	1.01025	1.00538	0.995756	1.0326			0.959625	1.01037	0.987041	0.999792	1.00592	0.977403	0.940343	0.937583	0.933398	0.96024	0.964827	0.946343	0.971403	0.93037	0.966289	0.94973	0.943991	0.95863	0.985863	0.970317	0.943866	0.969055	0.930728
U10A	1.0397	0.99327	1.03864	0.0738854	0.715784	0.18512	0.113707	0.9015	0.391628	0.581093	0.288625	0.848063	0.966375	0.961608	1.05738	1.01163	0.961926	0.995025	1.05116	0.972633	0.993916	1.02014	0.988807	1.06841	0.97881	0.971541	1.01037	1.01889			0.981123	0.995906	1.02511	0.978923	0.979589	0.996034	1.03463	1.00355	0.983259	0.986408	0.961288	1.03113	1.02724	1.01448	0.991919	1.04248	0.991939	0.998223	1.01273
U10C	0.933279	0.953725	0.907624	0.0749781	0.4467	0.293487	0.175992	0.921926	0.440238	0.659045	0.297041	0.958817	0.912455	0.931504	0.913647	0.915439	0.875143	0.910723	0.936739	0.92503	0.97956	0.930008	0.878213	0.949291	0.981278	0.963379	0.987041		0.971562		1.04447	0.964433	1.02764	0.962762	0.933865	0.918718	0.981532	1.00374	0.977369	0.962081	0.951358	0.972064	0.955623	0.986578	0.943344	0.961069	0.94005	0.929353	0.934163
U10G	1.00374	1.00062	1.01892	0.173999	0.712452	0.450316	0.156757	0.855352	0.35465	0.603945	0.151271	0.969425	0.944391	1.00024	1.0139	0.982915	0.948077	0.968498	1.01888	0.96116	1.00626	1.0184	0.979258	1.04627	1.01233	0.944232	0.999792			1.0018	1.01959	1.00174	1.03561	1.00427	0.878728	0.959755	0.984662	0.970773	1.00564	0.966196	0.983788	0.995359	0.986061	1.0187	0.998059	0.994284	0.965912	0.967528	1.03469
C11A	1.03457	0.95163	1.04791	0.177585	0.902316	0.258919	0.228227	0.931808	0.636297	0.872869	0.572443	0.965764	1.0014	0.967627	1.01634	0.989939	0.915826	0.987726	1.03065	0.997437	1.02896	1.02484	0.997332	1.04122	1.0081	0.965733	1.00592	0.981123	1.04447	1.01959	1.05216			1.00952	0.974419	1.01995	1.06368	1.02907	1.04756	1.0209	0.996712	1.05049	1.03953	1.05497	1.02718	1.03749	1.00722	1.04092	0.958494
C11G	1.01466	0.991663	1.02644	0.483651	0.950432	0.406859	0.277418	0.174526	0.647245	0.958386	0.912009	0.991566	0.985888	1.02399	1.01352	0.984268	0.611195	0.978869	1.05101	1.0006	1.04732	1.01691	1.01255	1.03361	0.997032	0.961426	0.977403	0.995906	0.964433	1.00174		1.00589		1.00293	1.02074	1.03583	1.05522	0.997929	1.02017	0.96365	0.993165	0.998811	0.996882	1.02533	1.03211	1.0251	1.00279	1.01332	1.00772
C11U	1.02624	1.01534	1.08108	0.843073	1.00643	0.897795	0.57101	0.950909	0.851598	1.00266	0.893131	1.00262	0.962487	1.00155	1.04961	1.00271	0.95061	0.994893	1.03938	0.98803	0.977884	1.02741	1.01693	1.04898	1.00357	0.940906	0.940343	1.02511	1.02764	1.03561			1.05128	1.03416	1.0055	1.03169	1.06415	1.05195	1.03403	1.01987	1.03371	1.06549	1.04981	1.06239	1.03365	1.03749	1.01081	1.02529	0.972505
G12A	0.985486	0.990807	0.970351	0.879193	0.923494	0.955049	0.8762	0.966834	0.932241	0.95159	0.432412	1.00669	0.978828	1.00531	0.974855	0.982344	0.960558	0.984634	1.03147	1.00138	0.997266	1.0076	0.958846	0.99861	0.97332	0.943573	0.937583	0.978923	0.962762	1.00427	1.00952	1.00293	1.03416	1.02643			1.02586	1.01037	1.03439	1.00475	1.02331	1.01962	1.01092	1.03899	1.01623	1.04238	0.998841	1.01381	0.968132
G12C	0.983408	0.936852	0.967399	0.223577	0.883094	0.674563	0.630382	0.962552	0.89232	0.973623	0.449558	1.03449	0.977704	0.973034	0.96235	0.942408	0.928874	0.955491	0.986888	0.959846	0.978302	0.944722	0.902693	0.961926	0.931203	0.973322	0.933398	0.979589	0.933865	0.878728	0.974419	1.02074	1.0055		1.00628		0.986125	1.01039	1.00269	1.00885	0.99747	1.00738	0.975108	1.02267	1.01502	0.984003	0.989641	0.981832	0.975812
G12U	0.982532	0.97247	0.961401	0.784045	0.882333	0.919138	0.868573	0.950659	0.889303	0.977911	0.869237	0.982764	0.98572	0.973205	0.933032	0.977814	0.965877	0.970094	1.01928	0.995672	1.00405	0.970416	0.952012	0.963892	0.963518	0.941922	0.96024	0.996034	0.918718	0.959755	1.01995	1.03583	1.03169			1.02612	1.03294	0.979804	1.02533	1.01961	1.00946	1.00114	1.02078	1.00296	1.0203	1.01123	1.00466	0.99219	0.942195
U13A	1.00088	1.02204	1.00982	0.945829	0.951187	0.978389	0.908253	0.94483	0.952517	0.972347	0.956235	1.03302	1.01011	1.02553	0.972867	0.958668	0.98471	0.970103	0.99356	1.02027	1.00422	1.01525	0.963246	1.02255	0.996239	0.963804	0.964827	1.03463	0.981532	0.984662	1.06368	1.05522	1.06415	1.02586	0.986125	1.03294	1.01208			1.04717	1.0367	1.02822	1.05471	1.02181	1.04056	1.04466	1.03517	1.03513	1.00255
U13C	0.981653	0.990417	1.0003	0.924833	0.939277	0.953583	0.921512	0.932487	0.950445	0.977121	0.934608	0.958451	0.984368	0.983015	0.980887	0.976933	0.970153	0.954266	1.0016	0.96891	0.971602	0.987581	0.997605	0.983908	0.983904	0.930281	0.946343	1.00355	1.00374	0.970773	1.02907	0.997929	1.05195	1.01037	1.01039	0.979804		1.01473		0.968501	1.02448	1.0148	1.02283	1.06619	1.02553	1.03593	0.986794	0.993504	0.996725
U13G	0.989141	1.00498	1.04032	0.91821	0.93626	0.934248	0.924219	0.969147	0.973345	0.961378	0.948743	0.988101	0.992915	1.01521	0.972961	0.982895	0.91906	0.949452	1.00935	1.00509	0.983816	1.00083	0.962688	1.02454	0.923219	0.968307	0.971403	0.983259	0.977369	1.00564	1.04756	1.02017	1.03403	1.03439	1.00269	1.02533			1.01488	0.997694	1.02256	1.02972	1.05012	1.02465	1.02341	1.02549	1.0473	1.02289	0.987501
A14C	0.999192	1.00176	1.06695	0.923311	1.00834	0.973831	0.827587	0.93249	0.932041	0.956613	0.0686362	0.953538	0.959188	0.995317	1.05002	0.974837	0.918029	0.969729	1.03448	0.993622	0.997831	1.03368	0.969391	1.00748	0.967778	0.432606	0.93037	0.986408	0.962081	0.966196	1.0209	0.96365	1.01987	1.00475	1.00885	1.01961	1.04717	0.968501	0.997694	1.00808			0.992969	0.998455	1.01343	1.02399	1.01355	1.01416	0.971979
A14G	1.02508	0.988278	1.07159	0.0269703	0.984229	0.628	0.926612	0.987945	0.962275	0.945442	0.928084	1.0019	0.993249	0.974158	1.04316	0.961591	0.983062	0.980387	1.03276	1.01824	0.995563	1.00665	0.995516	1.05533	0.719726	0.825716	0.966289	0.961288	0.951358	0.983788	0.996712	0.993165	1.03371	1.02331	0.99747	1.00946	1.0367	1.02448	1.02256		1.04348		1.01079	1.04593	1.05508	1.00152	1.0232	0.974919	0.957726
A14U	1.01443	0.996533	1.01786	0.928447	0.955046	0.960961	0.910166	0.95915	0.961834	0.99608	0.935811	1.00025	0.988889	0.999605	0.966143	0.981014	0.95344	0.966592	1.02532	1.00978	0.999017	0.996561	0.987223	1.01749	1.00034	0.956592	0.94973	1.03113	0.972064	0.995359	1.05049	0.998811	1.06549	1.01962	1.00738	1.00114	1.02822	1.0148	1.02972			1.01962	1.01394	1.01873	1.02974	1.02766	1.00838	1.0098	0.9939
A15C	0.992191	0.993175	0.990682	0.86689	0.963601	0.932056	0.900477	0.926392	0.916515	0.944894	0.816043	1.01806	0.959656	0.988486	0.990229	0.942966	0.927344	0.966617	1.02779	1.00234	0.985146	1.00585	0.961061	1.02763	0.983788	0.930407	0.943991	1.02724	0.955623	0.986061	1.03953	0.996882	1.04981	1.01092	0.975108	1.02078	1.05471	1.02283	1.05012	0.992969	1.01079	1.01394	1.02795			1.01162	0.989429	1.02101	0.946187
A15G	1.01654	1.01323	1.04944	0.757924	1.03092	0.958191	0.933666	0.982412	0.97569	0.949839	0.922389	1.01791	0.98874	1.02561	1.02408	0.960031	0.979278	0.968556	1.01488	0.997029	1.00693	1.05237	1.00424	1.03153	1.00077	0.989161	0.95863	1.01448	0.986578	1.0187	1.05497	1.02533	1.06239	1.03899	1.02267	1.00296	1.02181	1.06619	1.02465	0.998455	1.04593	1.01873		1.03667		1.06723	1.00145	1.02724	0.939035
A15U	0.981302	0.963721	0.993761	0.912825	0.925146	0.951604	0.938761	0.948918	0.978064	0.964301	0.855029	1.03249	0.992432	0.980651	0.978293	0.969148	0.978146	0.980651	1.02646	1.00814	1.00243	1.00665	0.974748	1.04062	0.999481	0.955718	0.985863	0.991919	0.943344	0.998059	1.02718	1.03211	1.03365	1.01623	1.01502	1.0203	1.04056	1.02553	1.02341	1.01343	1.05508	1.02974			1.03268	1.00124	1.0173	1.01443	0.950457
G16A	0.979238	0.985956	0.971215	0.61475	0.910519	0.247604	0.427592	0.971709	0.817763	0.93682	0.53927	0.995696	0.977111	1.00464	0.981656	0.954271	0.958086	0.981365	1.02827	0.972329	1.0217	0.983933	0.964979	1.01965	0.9634	0.980897	0.970317	1.04248	0.961069	0.994284	1.03749	1.0251	1.03749	1.04238	0.984003	1.01123	1.04466	1.03593	1.02549	1.02399	1.00152	1.02766	1.01162	1.06723	1.00124	1.02187			0.988592
G16C	0.967506	0.970367	0.977268	0.332095	0.841322	0.829348	0.101052	0.081558	0.199976	0.3791	0.0066778	0.980754	0.958247	0.965198	0.948521	0.984888	0.941956	0.967075	1.02949	1.00211	1.02158	0.962283	0.943742	0.973988	0.966299	0.941397	0.943866	0.991939	0.94005	0.965912	1.00722	1.00279	1.01081	0.998841	0.989641	1.00466	1.03517	0.986794	1.0473	1.01355	1.0232	1.00838	0.989429	1.00145	1.0173		0.998284		0.909589
G16U	0.962333	0.972175	0.980076	0.565908	0.901187	0.901212	0.453249	0.904532	0.797145	0.959969	0.0981578	0.578129	1.01255	0.997054	0.966438	0.967125	0.934131	0.962471	1.05258	0.987415	1.03441	1.00659	0.962406	0.987259	0.965755	0.990809	0.969055	0.998223	0.929353	0.967528	1.04092	1.01332	1.02529	1.01381	0.981832	0.99219	1.03513	0.993504	1.02289	1.01416	0.974919	1.0098	1.02101	1.02724	1.01443			1.03116	0.955464
A17C	0.954252	0.953168	0.938853	0.15882	0.610344	0.769068	0.269834	0.897301	0.450999	0.758554	0.148853	0.954637	0.950396	0.967907	0.946318	0.970155	0.918391	0.962404	0.992645	0.991405	0.99497	0.939866	0.925545	0.950777	0.943748	0.942612	0.930728	1.01273	0.934163	1.03469	0.958494	1.00772	0.972505	0.968132	0.975812	0.942195	1.00255	0.996725	0.987501	0.971979	0.957726	0.9939	0.946187	0.939035	0.950457	0.988592	0.909589	0.955464	1.00681
A17G	0.991528	1.00547	1.04908	0.937011	1.00056	0.960156	0.908307	0.95163	0.918343	0.907083	0.913096	0.991367	0.979492	0.966429	1.01679	0.966188	0.934798	0.96321	1.02286	0.997497	0.99111	0.973815	0.946618	1.01783	0.961825	0.940563	0.912686	1.00733	1.03071	0.990823	1.0165	1.01128	1.00802	1.01059	0.977157	0.977661	1.03042	1.00784	0.967464	0.999341	1.04314	1.01846	1.00794	1.03242	1.01248	1.03297	0.981315	0.96614
A17U	0.960561	0.972312	0.955526	0.238322	0.803207	0.749383	0.308411	0.927482	0.475308	0.872715	0.596195	0.995381	0.954838	0.984742	0.947342	0.960595	0.913293	0.963618	1.00573	0.976324	0.995245	0.980257	0.924059	0.942625	0.961572	0.941809	0.95859	1.0006	0.942086	1.04321	1.03047	1.0297	1.00574	0.990472	0.944625	0.97251	1.01402	0.998262	1.01134	0.970219	0.986298	1.01193	0.976391	0.963098	1.00563	1.00307	0.975432	0.988443
C18A	0.985795	0.958129	1.05664	0.1996	0.884085	0.411986	0.162127	0.634568	0.277064	0.91382	0.300551	0.964719	0.989255	0.956576	1.03632	0.979501	0.957262	0.997569	1.03022	0.957011	1.01674	1.02278	1.00235	1.03289	1.0157	0.95968	1.0009	1.00987	0.932868	0.998386	1.03194	0.991211	1.05889	0.988597	0.974539	0.97094	0.981547	1.01674	1.01352	0.972398	1.00282	0.996151	0.992565	0.976543	0.978989	1.00406	0.981832	1.01124	0.964411
C18G	1.01471	0.926728	0.982113	0.420799	0.970935	0.7047	0.309865	0.457455	0.701316	0.959952	0.96005	0.988139	0.947086	0.983506	0.976095	0.99696	0.982206	0.980134	1.03356	0.996818	1.00424	0.971343	1.00245	0.98053	1.02881	0.962912	1.00444	1.00895	0.899034	0.983996	1.02717	0.999081	1.06103	1.00805	0.990001	0.980944	1.00893	0.988731	1.0125	0.989456	1.01782	0.997002	0.979075	1.00345	0.991939	1.01997	0.984457	0.991985	0.980862
C18U	1.00795	0.980949	1.04518	0.855858	1.01673	0.930161	0.782434	0.990823	0.885957	0.984507	0.820735	1.00778	0.989796	0.988586	1.02445	0.935321	0.975816	0.963136	1.03669	0.989515	0.97878	0.998269	0.977564	0.990535	1.00505	0.95666	1.00266	0.974926	0.950596	1.01175	1.02691	0.998614	1.03968	0.980807	0.972315	0.978795	1.00898	1.04269	1.03041	0.990358	1.04211	1.00469	1.03846	1.03291	1.01902	1.00859	0.970262	0.974049	0.949188
A19C	0.916512	0.947161	0.879979	0.00733433	0.0411621	0.222755	0.0416869	0.625854	0.110763	0.253599	0.0521459	0.93269	0.946895	0.954933	0.927547	0.960361	0.90894	0.958201	0.969201	0.929022	1.00418	0.964554	0.909676	1.0096	0.89535	0.594863	0.708754	0.967804	0.91349	0.96078	0.989902	0.9953	0.954497	0.919615	0.977898	0.914078	0.958133	0.940316	0.977366	0.946196	0.962535	0.937079	0.918406	0.952105	0.949444	0.946732	0.976836	0.950015	0.958641
A19G	0.925932	0.949223	0.902496	0.735985	0.836716	0.870905	0.507422	0.915769	0.594847	0.921319	0.866108	0.983613	0.944952	0.957106	0.939615	0.943078	0.899813	0.955175	0.987593	0.926889	0.985836	0.965687	1.00219	1.01692	0.965007	0.942622	0.921502	0.977607	0.858178	0.911877	0.996321	0.957188	0.968619	0.980301	0.916752	0.929334	0.981816	0.947621	0.987684	0.897293	0.953253	0.961402	0.955622	0.995212	0.96686	0.925749	0.959786	0.957857	0.896147
A19U	0.976124	0.977507	0.95874	0.742501	0.847935	0.950026	0.709964	0.991979	0.800711	0.930012	0.55532	0.962699	0.949536	1.01303	0.943163	1.00046	0.969713	0.975552	1.00129	0.953627	1.00775	1.03959	0.97433	0.992229	0.98015	0.885725	0.934104	0.998025	0.939629	0.999178	1.01476	0.954938	0.978339	0.980975	0.94101	0.923534	1.00542	0.991647	1.01498	0.985286	1.00954	0.991174	0.987835	1.03892	0.985779	0.95998	0.949635	0.965136	0.908256
C20A	0.988684	0.92268	1.0099	0.942636	0.962804	0.898869	0.789956	0.939335	0.892228	0.935956	0.928413	0.973455	0.989593	1.00027	0.978431	0.97174	0.996855	0.974541	1.0406	1.02841	0.984339	0.985899	0.988302	1.0052	1.00982	0.992707	0.978674	1.01998	0.999792	1.02213	1.06401	0.999775	1.01913	1.01475	1.03098	1.02784	1.02305	1.01756	1.0242	1.03085	1.01207	1.00918	1.02742	1.03979	1.02877	1.03289	1.03671	1.01941	1.01927
C20G	0.994781	0.920862	1.0034	0.937906	0.961926	0.930896	0.668804	0.930896	0.892005	0.884221	0.846577	0.962261	1.0053	0.982596	0.991461	0.979971	1.02993	0.984248	1.04949	0.990431	1.01583	1.02538	0.988851	1.00884	0.990212	0.955941	0.97933	1.04158	0.975241	1.0135	1.01608	1.03265	1.03681	1.02833	1.01635	1.01782	1.02463	1.02933	1.0374	1.0156	1.02088	1.01025	1.00818	1.03651	1.02689	1.01329	1.01993	1.02228	1.0091
C20U	0.989077	0.973303	1.01459	0.942533	0.970416	0.957979	0.950325	0.972693	0.965069	0.959074	0.920256	1.01338	0.987099	0.988254	0.994321	0.996351	0.986632	0.991128	0.99909	1.00154	1.00383	1.03145	0.961307	0.988542	1.01512	0.951191	0.99489	1.02258	1.01917	1.02358	1.05576	1.00826	1.0408	1.04726	1.02783	1.02576	1.02824	1.03532	1.0136	1.07642	1.0275	1.03536	1.03667	1.03752	1.03781	1.05289	1.01806	1.02946	1.00059
U21A	0.97159	0.986794	0.98108	0.755793	0.925267	0.820126	0.559868	0.793171	0.827937	0.979373	0.947494	1.00097	1.02163	1.00372	0.966656	0.967439	0.976206	0.971521	1.01662	1.01498	0.999099	1.00179	0.979306	1.03923	0.986361	0.976063	0.941155	1.00561	0.943057	0.983259	1.00435	0.984509	1.00591	1.01204	1.02048	1.00108	1.01593	1.01585	0.991111	0.992261	0.996382	1.01791	1.00688	1.04978	1.02652	1.01078	0.998942	0.977839	0.994635
U21C	0.947398	0.918641	0.903907	0.279754	0.839505	0.750945	0.346601	0.884431	0.495557	0.914161	0.834006	0.954026	0.943357	0.975357	0.920878	0.961565	0.96532	0.945306	0.973133	0.970906	0.989179	0.961415	0.953614	0.961378	0.964124	0.981624	0.944533	0.982282	0.945765	0.980729	1.00956	0.983259	0.995092	0.9431	0.943766	0.946255	0.960582	0.939958	0.977006	0.975006	0.98008	0.984754	0.988812	1.03166	0.974837	0.987204	0.99535	0.984632	0.986573
U21G	0.979983	0.901587	0.993597	0.95877	0.839914	0.857092	0.755038	0.968361	0.622706	0.661673	0.579951	0.956494	0.92631	0.96365	0.948789	0.983259	0.960524	0.968427	1.02864	0.986295	0.940263	0.967659	0.929703	0.962119	0.976337	0.920397	0.919801	0.954881	0.881847	0.957959	0.967249	0.97666	0.94359	0.966753	0.978431	0.960141	0.976447	0.964919	0.969485	0.964614	0.938726	0.982887	0.97563	0.984916	0.973262	0.968494	0.982248	0.93503	0.955436
U22A	0.990722	0.988862	1.01894	0.918653	0.989058	0.93401	0.9221	0.953537	0.892467	0.957966	0.94529	1.02317	0.955637	0.982575	0.998039	1.00938	0.956899	0.987788	1.00825	0.970068	1.0267	1.03487	0.977136	1.00528	0.990501	0.93821	0.929353	0.99061	0.908262	0.977088	0.974419	0.982065	1.02168	1.0187	0.987943	0.959025	1.01451	1.02954	1.02	1.00071	1.02677	1.02117	1.01635	1.01541	1.00902	1.01443	1.02313	0.99639	0.966517
U22C	0.948834	0.967747	0.969999	0.681076	0.92277	0.94124	0.732553	0.926225	0.8966	0.945876	0.884243	0.995283	0.95342	0.980554	0.937963	0.970594	0.942055	0.947383	0.998294	0.994352	0.962377	1.00234	0.97123	0.97803	0.969113	0.9588	0.946507	0.992839	0.91515	0.962311	1.01677	0.972692	1.03412	0.998878	0.971636	0.981913	0.99939	1.01825	1.03348	0.986394	1.02887	0.99284	1.02011	1.05143	1.02509	0.989536	0.991211	1.00589	0.964677
U22G	0.969232	0.943028	1.04109	0.352845	0.957059	0.237586	0.141962	0.0301569	0.574106	0.944492	0.939528	1.01177	0.966126	0.984242	1.02335	0.966226	0.941514	0.983721	0.982677	1.0263	0.956762	0.998715	0.982531	0.966079	0.990756	0.944567	0.924161	0.985671	0.959949	0.993249	0.993222	0.977704	0.986089	1.02137	1.01654	1.01885	0.993196	0.996222	1.02978	1.0011	1.03639	1.02445	1.03985	1.02881	0.998354	1.0263	1.01567	1.00237	0.968947
U23A	0.45109	0.321631	0.962119	0.184501	0.266571	0.0844095	0.0328552	0.35646	0.072885	0.443024	0.0789792	0.943174	0.723455	0.840025	0.947522	0.845145	0.675602	0.643442	0.936902	0.670425	0.814671	0.730595	0.80787	0.919544	0.478539	0.594907	0.468726	0.923701	0.879015	0.904617	0.971366	0.833623	0.907624	0.964401	0.0948077	0.960768	0.963995	0.905587	0.934583	0.932977	0.950479	0.941933	0.944429	0.973188	0.952711	0.935292	0.666252	0.947594	0.941624
U23C	0.268708	0.25169	0.944788	0.0432897	0.0534167	0.0256313	0.022196	0.0793157	0.0184981	0.0962441	0.0094791	0.633624	0.404891	0.432202	0.921583	0.603707	0.407841	0.343359	0.787424	0.570126	0.819689	0.90237	0.575005	0.972278	0.115477	0.0491871	0.140811	0.433534	0.262786	0.41872	0.641066	0.329917	0.985855	0.961542	0.886472	0.915757	0.953355	0.947086	0.903461	0.910788	0.743422	0.948091	0.941453	0.971834	0.928933	0.842364	0.0728891	0.758476	0.767201
U23G	0.025864	0.0327072	0.63253	0.0142445	0.0577717	0.0571006	0.0351437	0.0434864	0.0277243	0.0461981	0.0285147	0.33888	0.140812	0.26203	0.193762	0.0404425	0.313431	0.0745216	0.575062	0.288904	0.323384	0.255392	0.210789	0.556225	0.165378	0.0429191	0.0709684	0.115483	0.132067	0.111045	0.0506581	0.0247333	0.124459	0.444989	0.0578833	0.466113	0.494204	0.482581	0.469071	0.438676	0.426951	0.466148	0.501916	0.491987	0.494055	0.045883	0.0393078	0.064793	0.167063
G24A	0.906864	0.96783	0.979087	0.405335	0.972203	0.668927	0.337259	0.859014	0.322432	0.883802	0.950484	1.01031	0.992065	1.00468	0.988542	1.00291	0.981032	0.970592	0.977441	0.972906	1.00735	0.979073	0.976248	0.957841	1.02278	0.964751	0.955714	0.980063	0.923484	0.945785	1.01691	0.98135	1.00603	0.976933	0.954523	0.996382	1.01246	1.00288	0.978575	0.959786	1.01152	0.989545	0.943447	0.989776	0.976665	0.974685	0.957213	0.969923	0.970219
G24C	0.885092	0.892575	0.97179	0.0520792	0.9261	0.378349	0.165711	0.573108	0.163563	0.900396	0.870424	0.980762	0.945922	0.962317	0.963386	0.956556	0.958416	0.967676	0.942691	0.938409	0.950771	0.961711	0.918635	0.938654	0.633926	0.886399	0.824252	0.941321	0.868235	0.866728	0.965047	0.942293	0.976828	0.966203	0.915786	0.941964	0.966908	0.95846	0.972119	0.948441	0.971281	0.952391	0.962234	0.980836	0.968659	0.958163	0.632625	0.952828	0.924824
G24U	0.579292	0.743134	0.918787	0.0534133	0.751536	0.24188	0.098164	0.478946	0.162451	0.542932	0.504355	0.916809	0.944114	0.963147	0.915801	0.971661	0.932731	0.953651	0.959686	0.942815	0.973785	0.974338	0.944056	0.94969	0.940316	0.948837	0.930752	0.952301	0.882012	0.783307	0.971235	0.981098	0.957478	0.94124	0.922152	0.923855	0.947086	0.941381	0.948754	0.941757	0.997865	0.956766	0.94985	0.975331	0.948312	0.956981	0.843009	0.945769	0.93858
G25A	0.947963	0.975565	0.956048	0.975068	0.828141	0.964831	0.558989	0.888429	0.438949	0.92252	0.968516	1.02042	0.9667	0.973718	0.969112	0.908066	0.923583	0.952784	0.973175	0.959277	0.986931	0.95911	0.965241	0.791185	0.653397	0.591766	0.298141	0.722956	0.810083	0.672942	0.901745	0.957596	1.01143	0.974753	0.936658	0.924053	0.981545	0.980848	0.943788	0.980484	0.925098	0.967613	0.963292	1.00586	0.975972	0.963224	0.370132	0.922153	0.916545
G25C	0.0356885	0.0451372	0.0317962	0.00576431	0.0151443	0.0400155	0.0237598	0.0566086	0.293373	0.0564291	0.48937	0.0358091	0.190727	0.705514	0.015313	0.365407	0.585338	0.304733	0.301849	0.319219	0.841988	0.154712	0.112327	0.0711862	0.0783174	0.0515674	0.0455271	0.122907	0.0948245	0.0370207	0.131372	0.130829	0.200106	0.289269	0.442025	0.413579	0.26786	0.257225	0.268517	0.270815	0.0235965	0.281761	0.537739	0.325362	0.21483	0.19728	0.043138	0.137597	0.422763
G25U	0.108949	0.115205	0.418882	0.0301674	0.042647	0.130795	0.306508	0.251256	0.123288	0.284236	0.191888	0.220263	0.152037	0.397967	0.102556	0.436407	0.715122	0.36262	0.572078	0.614351	0.892829	0.451452	0.432712	0.181216	0.0856223	0.0712722	0.0265674	0.125317	0.124098	0.112039	0.264625	0.494764	0.387021	0.451959	0.426308	0.439271	0.481398	0.435441	0.473656	0.431075	0.0864006	0.463476	0.491674	0.479861	0.418406	0.392066	0.0544943	0.168306	0.36338
A26C	0.879455	0.843125	0.89576	0.225335	0.881813	0.604062	0.909607	0.830707	0.991052	0.443105	0.126059	0.505617	0.904669	0.609693	0.882511	0.577615	0.490482	0.733155	0.920727	0.901579	0.914795	0.897219	0.91643	0.920632	0.39026	0.292811	0.35305	0.879843	0.446226	0.48556	0.949068	0.879196	0.954712	0.933944	0.915051	0.915341	0.910178	0.926991	0.914137	0.941732	0.9351	0.928243	0.958646	0.923446	0.923607	0.926867	0.326095	0.916614	0.102224
A26G	0.721505	0.842483	0.953871	0.742736	0.92263	0.259417	0.555206	0.96111	0.351762	0.149347	0.0701702	0.915352	0.309878	0.953554	0.961136	0.948396	0.908909	0.95372	0.971565	0.470885	0.973629	0.974885	0.397626	0.956927	0.307091	0.471085	0.592547	0.906263	0.907298	0.907168	0.95651	0.959886	0.98541	0.962344	0.911715	0.931403	0.969871	0.973722	0.956199	0.948215	0.965395	0.945547	0.962678	0.961772	0.972784	0.963134	0.641093	0.958025	0.938568
A26U	0.8227	0.0801784	0.945538	0.0516031	0.0534914	0.0103966	0.995118	0.986609	0.989771	0.00965163	0.00691164	0.0127343	0.944349	0.23613	0.952856	0.513114	0.568266	0.85769	0.969379	0.71638	0.935355	0.812419	0.419094	0.963288	0.0121292	0.0163435	0.0362097	0.0598398	0.138477	0.17311	0.107353	0.0730188	0.546526	0.966221	0.945162	0.969205	0.968132	0.958414	0.954268	0.968301	0.100955	0.958343	0.937765	0.966326	0.816356	0.304899	0.0130687	0.156349	0.563068
U27A	0.95737	0.958104	0.927002	0.973764	0.897384	0.967981	0.872232	0.940509	0.874659	0.261538	0.227475	0.474063	0.848788	0.872786	0.919726	0.822292	0.793282	0.898921	0.948544	0.750671	0.911865	0.839849	0.695497	0.893815	0.259321	0.0695201	0.176852	0.686993	0.620123	0.677964	0.87681	0.720903	0.952842	0.951726	0.939202	0.915051	0.922917	0.914414	0.905325	0.928653	0.877315	0.964392	0.941529	0.963347	0.97115	0.946038	0.281833	0.916407	0.853784
U27C	0.884903	0.865389	0.905628	0.884588	0.885191	0.839505	0.741189	0.915943	0.637243	0.107799	0.0924126	0.147135	0.627883	0.72744	0.619586	0.731767	0.815442	0.906752	0.798772	0.125415	0.8873	0.564823	0.0200826	0.636448	0.164022	0.0796161	0.0402357	0.270015	0.233862	0.297929	0.447533	0.377974	0.843192	0.892117	0.0418067	0.765988	0.92949	0.884673	0.879963	0.861218	0.484584	0.898032	0.891921	0.900007	0.886697	0.29663	0.0709487	0.247094	0.192165
U27G	1.00106	0.943813	0.921339	0.975507	0.884643	0.947563	0.934563	0.939895	0.942533	0.607725	0.448729	0.489912	0.887069	0.937005	0.347731	0.876665	0.923449	0.981721	0.95442	0.799112	0.931878	0.912898	0.58739	0.978027	0.277147	0.0817323	0.230468	0.747488	0.782588	0.809122	0.89447	0.854117	0.969576	0.99074	0.907362	0.93462	0.98916	0.972473	0.941519	0.965212	0.9206	0.96403	0.964791	0.976682	0.957502	0.950571	0.30864	0.919186	0.892485
G28A	0.57731	0.764763	0.765536	0.521792	0.543116	0.320936	0.272179	0.394696	0.125117	0.0187095	0.0267099	0.100205	0.21791	0.295362	0.498506	0.185901	0.271217	0.425485	0.356778	0.140851	0.417752	0.266409	0.211978	0.621249	0.0303096	0.0689626	0.0462484	0.281254	0.261868	0.216497	0.414679	0.306154	0.730249	0.756044	0.206109	0.733746	0.772079	0.735558	0.797285	0.748932	0.496059	0.776719	0.745945	0.797574	0.728981	0.473767	0.121787	0.467431	0.352787
G28C	0.307989	0.311933	0.485098	0.644135	0.310843	0.356526	0.323232	0.459005	0.172414	0.0243177	0.0305014	0.024979	0.0906291	0.194851	0.288321	0.196652	0.230388	0.391113	0.235674	0.135689	0.294041	0.134641	0.129516	0.41441	0.0356805	0.0395239	0.0192639	0.0765271	0.109236	0.115165	0.109853	0.138162	0.392138	0.520346	0.398229	0.479313	0.573785	0.529137	0.588602	0.549176	0.141222	0.564922	0.531423	0.544729	0.469631	0.235096	0.0232249	0.161551	0.149377
G28U	0.846329	0.94609	0.880602	0.78132	0.594646	0.647821	0.64841	0.773275	0.527123	0.0894589	0.0835969	0.288377	0.447202	0.720793	0.745739	0.625159	0.719163	0.90433	0.708194	0.495932	0.827002	0.689814	0.546526	0.861589	0.23613	0.130483	0.124187	0.549637	0.329846	0.465166	0.75832	0.659458	0.972492	0.94124	0.886781	0.928455	0.95851	0.911101	0.962292	0.902505	0.908879	0.938023	0.952073	0.94975	0.959846	0.870872	0.379784	0.874451	0.608633
G33A	0.969307	0.9474	1.00642	0.785449	0.828475	0.643248	0.317965	0.948379	0.535338	0.747422	0.205113	0.981455	0.974602	0.969145	0.982214	0.959858	0.942608	0.969399	1.01673	0.986799	0.95618	0.987205	0.980063	1.02399	0.995512	0.979486	0.983688	0.989227	0.933528	0.972133	1.0171	1.01548	1.03999	1.01614	1.01454	1.01056	1.05061	1.01725	0.990565	1.00136	1.04907	1.01852	1.01305	1.02422	1.04257	1.01426	1.00011	0.995597	0.993713
G33C	0.353521	0.567323	0.978431	0.191338	0.217601	0.130032	0.0584426	0.513403	0.0570344	0.0458975	0.00795507	0.363424	0.42956	0.670329	0.906283	0.22991	0.339029	0.267415	0.956051	0.77156	0.707331	0.896124	0.610174	0.959598	0.247936	0.169353	0.213559	0.679868	0.80396	0.762065	0.932089	0.777861	0.99293	0.969765	0.92921	0.96365	0.991405	0.962996	0.976171	0.952886	0.935297	0.988421	0.99985	1.00764	0.967885	0.945266	0.38859	0.945039	0.841079
G33U	0.948002	0.950755	0.999001	0.0959969	0.760904	0.217365	0.0587119	0.2103	0.159623	0.301622	0.0430119	0.985837	0.957869	0.956443	0.955347	0.967845	0.923322	0.925477	0.953387	0.925554	0.958633	0.990229	0.915535	0.991359	0.928227	0.961346	0.917935	0.999436	0.908088	0.966159	0.979536	0.940861	1.01473	0.981765	0.978731	0.980175	1.00874	0.973511	0.979035	0.963926	0.979439	1.01165	1.02283	1.00926	1.00234	0.981404	0.92899	0.965494	0.970449
A34C	0.790349	0.626516	0.960742	0.0273351	0.0809122	0.0361389	0.0150682	0.112621	0.0511586	0.0445118	0.0291216	0.350681	0.908098	0.928088	0.952244	0.868936	0.846767	0.719989	0.967064	0.917553	0.952204	0.935748	0.923343	0.950844	0.195421	0.187728	0.267965	0.694652	0.87988	0.899202	0.898326	1.01259	0.962605	0.972633	0.942261	0.974167	0.970109	0.918133	0.96998	0.972921	0.936013	0.964416	0.989562	0.970274	0.950873	0.941793	0.253181	0.901798	0.903177
A34G	0.830067	0.844431	0.958637	0.0365311	0.102313	0.036992	0.0325501	0.0625948	0.0772668	0.116213	0.0300333	0.9298	0.897563	0.913412	0.957625	0.824255	0.8734	0.686454	0.954829	0.953094	0.906438	0.964068	0.92449	0.916513	0.831805	0.734694	0.822311	0.977892	0.893449	0.966634	0.982829	0.95915	0.964006	0.937758	0.960861	0.950209	0.966598	0.946369	0.957804	0.961275	0.98479	0.962326	0.948625	0.990438	0.976183	0.947311	0.847335	0.975341	0.942766
A34U	0.912525	0.970205	0.934035	0.0590748	0.0882654	0.074253	0.053894	0.129464	0.111985	0.169703	0.0413496	1.04877	0.952132	0.931059	0.958017	0.948815	0.927793	0.884519	1.00087	0.961501	0.960092	0.980243	0.906386	0.965019	0.875568	0.840406	0.913927	0.992233	0.927287	0.9504	1.01349	1.04904	1.02557	0.990987	0.982533	0.960173	0.992467	0.962864	0.969986	0.972747	1.057	0.995538	0.972764	0.990954	1.00468	0.9784	0.984107	0.999022	0.933572
A35C	0.973661	0.979771	0.94229	0.44488	0.764513	0.467169	0.241337	0.68116	0.672648	0.867299	0.39917	1.01627	0.95209	0.940317	0.938043	0.93947	0.931371	0.900545	0.990135	0.964467	0.925298	0.94098	0.940325	0.975561	0.991575	0.95343	0.955258	0.993157	0.91987	0.992853	1.00872	1.02464	1.018	0.957824	0.989133	0.975051	0.992682	0.984109	0.973696	0.983658	1.04468	0.996314	0.9914	0.992646	1.03393	0.997965	0.997624	0.982038	1.00061
A35G	0.98992	1.02961	0.991491	0.766438	0.922238	0.882654	0.417439	0.860982	0.8503	0.973003	0.696506	1.04062	0.935598	0.990765	0.961106	0.967971	0.95744	0.965687	0.989449	1.03422	0.939645	1.01338	0.989738	0.952306	1.02952	0.977092	0.991293	1.03921	0.945715	1.02086	1.05084	1.06571	1.04245	1.01014	1.03344	1.01672	1.02478	0.994998	1.01443	0.987201	1.0646	1.01816	1.01412	1.03906	1.01876	1.03453	1.0532	1.04342	0.951462
A35U	0.983475	0.960336	0.982466	0.665316	0.880787	0.608684	0.304403	0.825694	0.681726	0.893217	0.377134	1.03143	0.976933	0.980407	0.973073	0.954735	0.956353	0.988533	0.983771	0.936569	0.981661	0.967749	0.931142	1.00179	0.962921	0.960003	0.943715	0.993226	0.93784	0.985389	1.02792	1.01132	1.01918	0.994825	0.930469	0.97999	0.978458	0.997842	0.973581	1.02097	1.06252	0.997358	1.00553	0.996258	1.01429	0.99074	1.00253	0.983169	0.965825
[truncated: 44 more columns]

## Sheet: Double del heatmap
		U	A	U	C	A	C	U	U	G	U	C	G	U	A	A	G	A	C	A	C	U	U	U	G	G	A	U	G	G	A	A
		1	2	3	4	5	6	7	8	9	10	11	12	13	14	15	16	17	18	19	20	21	22	23	24	25	26	27	28	33	34	35
U	1	0.945748	0.963684	0.876763	0.578335	0.900588	0.918538	0.894569	0.894569	0.934832	1.01222	1.03281	0.925753	0.940149	0.954987	0.954987	0.944484	0.946213	0.99354	0.896854	0.944101	0.920943	0.920943	0.920943	0.849258	0.849258	0.0472721	0.228146	0.91964	0.904037	0.931079	0.931079
A	2	0.963684	0.955042	0.963684	0.506698	0.941846	0.615883	0.96154	0.96154	0.606657	0.940617	0.94505	0.929602	0.93731	0.965939	0.965939	0.782269	0.933301	0.905462	0.959575	0.939538	0.793454	0.793454	0.793454	0.669162	0.669162	0.0417096	0.275038	0.894165	0.749648	0.958404	0.958404
U	3	0.876763	0.963684	0.905761	0.328528	0.934785	0.269439	0.522713	0.522713	0.0584218	0.139143	0.293886	0.736731	0.730123	0.746448	0.746448	0.10716	0.22158	0.0202213	0.756532	0.571204	0.221461	0.221461	0.221461	0.234575	0.234575	0.184977	0.219741	0.779248	0.33179	0.917652	0.917652
C	4	0.578335	0.506698	0.328528	0.957101	0.957657	0.738448	0.965006	0.965006	0.655374	0.850727	0.97472	0.964077	0.921334	0.81088	0.81088	0.59658	0.941871	0.950678	0.902529	0.909373	0.949442	0.949442	0.949442	0.960478	0.960478	0.068916	0.0507407	0.153113	0.0716781	0.887295	0.887295
A	5	0.900588	0.941846	0.934785	0.957657	0.954909	0.957657	0.953426	0.953426	0.951025	0.971552	0.958898	0.965347	0.974799	0.95643	0.95643	0.933909	0.938743	0.97925	0.950751	0.960726	0.953841	0.953841	0.953841	0.942454	0.942454	0.418991	0.00916792	0.0591286	0.48474	0.944982	0.944982
C	6	0.918538	0.615883	0.269439	0.738448	0.957657	0.963226	0.958858	0.958858	0.977162	0.991055	0.996678	0.949932	0.965466	0.965484	0.965484	0.966987	0.939734	1.01357	0.956475	0.981956	0.975838	0.975838	0.975838	0.939569	0.939569	0.705021	0.144956	0.551468	0.810379	0.948239	0.948239
U	7	0.894569	0.96154	0.522713	0.965006	0.953426	0.958858	0.975531	0.957116	0.99803	1.0294	1.07308	0.989597	1.00998	1.04249	1.04249	1.01659	1.00819	1.03795	1.02687	1.02363	0.982242	0.982242	0.982242	0.956086	0.956086	0.839308	0.156789	0.620406	0.935347	0.966	0.966
U	8	0.894569	0.96154	0.522713	0.965006	0.953426	0.958858	0.957116	0.975531	0.99803	1.0294	1.07308	0.989597	1.00998	1.04249	1.04249	1.01659	1.00819	1.03795	1.02687	1.02363	0.982242	0.982242	0.982242	0.956086	0.956086	0.839308	0.156789	0.620406	0.935347	0.966	0.966
G	9	0.934832	0.606657	0.0584218	0.655374	0.951025	0.977162	0.99803	0.99803	0.986574	0.99803	1.01425	0.961128	0.964783	0.970602	0.970602	0.981654	0.968736	1.05693	0.93584	1.00656	0.942986	0.942986	0.942986	0.960233	0.960233	0.0841632	0.0674069	0.137973	0.909319	0.940407	0.940407
U	10	1.01222	0.940617	0.139143	0.850727	0.971552	0.991055	1.0294	1.0294	0.99803	1.0289	0.984214	0.994932	1.00991	1.01036	1.01036	1.01293	1.03546	1.02829	0.985894	1.02489	0.969557	0.969557	0.969557	0.97112	0.97112	0.172771	0.154773	0.392069	0.994669	0.998463	0.998463
C	11	1.03281	0.94505	0.293886	0.97472	0.958898	0.996678	1.07308	1.07308	1.01425	0.984214	1.03906	1.03968	1.03188	1.05372	1.05372	1.04079	1.05836	1.04876	1.02083	1.01803	0.976639	0.976639	0.976639	0.965024	0.965024	0.0843321	0.0759415	0.240139	0.996464	1.02253	1.02253
G	12	0.925753	0.929602	0.736731	0.964077	0.965347	0.949932	0.989597	0.989597	0.961128	0.994932	1.03968	0.989706	0.979218	0.967129	0.967129	0.98849	0.964301	0.952522	0.947643	1.00894	0.951528	0.951528	0.951528	0.938207	0.938207	0.344827	0.204524	0.712047	0.972195	0.99858	0.99858
U	13	0.940149	0.93731	0.730123	0.921334	0.974799	0.965466	1.00998	1.00998	0.964783	1.00991	1.03188	0.979218	1.02027	0.987984	0.987984	0.994797	0.943509	0.983499	0.969293	1.00569	0.937591	0.937591	0.937591	0.930328	0.930328	0.285087	0.181875	0.744773	0.971511	1.03561	1.03561
A	14	0.954987	0.965939	0.746448	0.81088	0.95643	0.965484	1.04249	1.04249	0.970602	1.01036	1.05372	0.967129	0.987984	1.02756	0.978408	0.963341	0.996053	1.04522	0.985171	1.01915	0.971553	0.971553	0.971553	0.954656	0.954656	0.346883	0.201551	0.820726	0.997811	1.02055	1.02055
A	15	0.954987	0.965939	0.746448	0.81088	0.95643	0.965484	1.04249	1.04249	0.970602	1.01036	1.05372	0.967129	0.987984	0.978408	1.02756	0.963341	0.996053	1.04522	0.985171	1.01915	0.971553	0.971553	0.971553	0.954656	0.954656	0.346883	0.201551	0.820726	0.997811	1.02055	1.02055
G	16	0.944484	0.782269	0.10716	0.59658	0.933909	0.966987	1.01659	1.01659	0.981654	1.01293	1.04079	0.98849	0.994797	0.963341	0.963341	1.00721	0.963341	0.989653	0.949391	1.00417	0.951124	0.951124	0.951124	0.923219	0.923219	0.1106	0.112119	0.357536	0.932018	1.00127	1.00127
A	17	0.946213	0.933301	0.22158	0.941871	0.938743	0.939734	1.00819	1.00819	0.968736	1.03546	1.05836	0.964301	0.943509	0.996053	0.996053	0.963341	1.00022	0.993427	0.944804	1.02759	0.914908	0.914908	0.914908	0.908892	0.908892	0.169267	0.18959	0.260905	0.891326	0.933126	0.933126
C	18	0.99354	0.905462	0.0202213	0.950678	0.97925	1.01357	1.03795	1.03795	1.05693	1.02829	1.04876	0.952522	0.983499	1.04522	1.04522	0.989653	0.993427	0.993576	0.993427	0.967718	0.973968	0.973968	0.973968	0.956281	0.956281	0.14923	0.0705353	0.167837	0.966467	0.979684	0.979684
A	19	0.896854	0.959575	0.756532	0.902529	0.950751	0.956475	1.02687	1.02687	0.93584	0.985894	1.02083	0.947643	0.969293	0.985171	0.985171	0.949391	0.944804	0.993427	1.0155	0.993427	0.957161	0.957161	0.957161	0.919493	0.919493	0.138502	0.0871613	0.345347	0.953044	1.00238	1.00238
C	20	0.944101	0.939538	0.571204	0.909373	0.960726	0.981956	1.02363	1.02363	1.00656	1.02489	1.01803	1.00894	1.00569	1.01915	1.01915	1.00417	1.02759	0.967718	0.993427	1.00371	0.98665	0.98665	0.98665	0.352309	0.352309	0.0376067	0.0181185	0.146014	0.974872	1.00198	1.00198
U	21	0.920943	0.793454	0.221461	0.949442	0.953841	0.975838	0.982242	0.982242	0.942986	0.969557	0.976639	0.951528	0.937591	0.971553	0.971553	0.951124	0.914908	0.973968	0.957161	0.98665	0.966759	0.938531	0.938531	0.800744	0.800744	0.0835734	0.0186843	0.0922662	0.914321	0.939901	0.939901
U	22	0.920943	0.793454	0.221461	0.949442	0.953841	0.975838	0.982242	0.982242	0.942986	0.969557	0.976639	0.951528	0.937591	0.971553	0.971553	0.951124	0.914908	0.973968	0.957161	0.98665	0.938531	0.966759	0.938531	0.800744	0.800744	0.0835734	0.0186843	0.0922662	0.914321	0.939901	0.939901
U	23	0.920943	0.793454	0.221461	0.949442	0.953841	0.975838	0.982242	0.982242	0.942986	0.969557	0.976639	0.951528	0.937591	0.971553	0.971553	0.951124	0.914908	0.973968	0.957161	0.98665	0.938531	0.938531	0.966759	0.800744	0.800744	0.0835734	0.0186843	0.0922662	0.914321	0.939901	0.939901
G	24	0.849258	0.669162	0.234575	0.960478	0.942454	0.939569	0.956086	0.956086	0.960233	0.97112	0.965024	0.938207	0.930328	0.954656	0.954656	0.923219	0.908892	0.956281	0.919493	0.352309	0.800744	0.800744	0.800744	0.946339	0.0344259	0.017108	0.00826268	0.0478291	0.202637	0.914097	0.914097
G	25	0.849258	0.669162	0.234575	0.960478	0.942454	0.939569	0.956086	0.956086	0.960233	0.97112	0.965024	0.938207	0.930328	0.954656	0.954656	0.923219	0.908892	0.956281	0.919493	0.352309	0.800744	0.800744	0.800744	0.0344259	0.946339	0.017108	0.00826268	0.0478291	0.202637	0.914097	0.914097
A	26	0.0472721	0.0417096	0.184977	0.068916	0.418991	0.705021	0.839308	0.839308	0.0841632	0.172771	0.0843321	0.344827	0.285087	0.346883	0.346883	0.1106	0.169267	0.14923	0.138502	0.0376067	0.0835734	0.0835734	0.0835734	0.017108	0.017108	0.428095	0.0272799	0.0280212	0.021782	0.114299	0.114299
U	27	0.228146	0.275038	0.219741	0.0507407	0.00916792	0.144956	0.156789	0.156789	0.0674069	0.154773	0.0759415	0.204524	0.181875	0.201551	0.201551	0.112119	0.18959	0.0705353	0.0871613	0.0181185	0.0186843	0.0186843	0.0186843	0.00826268	0.00826268	0.0272799	0.203303	0.013651	0.0321347	0.0621017	0.0621017
G	28	0.91964	0.894165	0.779248	0.153113	0.0591286	0.551468	0.620406	0.620406	0.137973	0.392069	0.240139	0.712047	0.744773	0.820726	0.820726	0.357536	0.260905	0.167837	0.345347	0.146014	0.0922662	0.0922662	0.0922662	0.0478291	0.0478291	0.0280212	0.013651	0.850754	0.540355	0.64206	0.64206
G	33	0.904037	0.749648	0.33179	0.0716781	0.48474	0.810379	0.935347	0.935347	0.909319	0.994669	0.996464	0.972195	0.971511	0.997811	0.997811	0.932018	0.891326	0.966467	0.953044	0.974872	0.914321	0.914321	0.914321	0.202637	0.202637	0.021782	0.0321347	0.540355	1.00967	0.934424	0.934424
A	34	0.931079	0.958404	0.917652	0.887295	0.944982	0.948239	0.966	0.966	0.940407	0.998463	1.02253	0.99858	1.03561	1.02055	1.02055	1.00127	0.933126	0.979684	1.00238	1.00198	0.939901	0.939901	0.939901	0.914097	0.914097	0.114299	0.0621017	0.64206	0.934424	1.02613	0.0241851
A	35	0.931079	0.958404	0.917652	0.887295	0.944982	0.948239	0.966	0.966	0.940407	0.998463	1.02253	0.99858	1.03561	1.02055	1.02055	1.00127	0.933126	0.979684	1.00238	1.00198	0.939901	0.939901	0.939901	0.914097	0.914097	0.114299	0.0621017	0.64206	0.934424	0.0241851	1.02613

## Sheet: Statistics
			Number of mutants			Fraction of mutants
	Mutant type	Total	RA>0.9	RA>0.6	RA<0.10	RA>0.9	RA>0.6	RA<0.10
	1m (single mutants)	93	85	89	0	0.913978	0.956989	0
	2m (double mutants)	4185	2762	3272	254	0.659976	0.78184	0.060693
	1d (single deletions)	25	22	23	0	0.88	0.92	0
	2d (double deletions)	299	187	218	31	0.625418	0.729097	0.103679
	3d (triple deletions)	2283	846	1125	563	0.370565	0.492773	0.246605
