# Supplementary material for: Systematic minimization of RNA ligase ribozyme through large-scale design-synthesis-sequence cycles
Source: Nucleic Acids Res. 2019 Aug 26;47(17):8950–60. doi: 10.1093/nar/gkz729 (PMC6755084; doi:10.1093/nar/gkz729)
Supplement: gkz729_Supplemental_Files [file gkz729_supplemental_files.zip › Supplementary_Dataset_2_minF1_library.xlsx]

## Sheet: Contents
Supporting Data 2. Ribozyme activity data of minF1 mutants from deep sequencing results.
Sheet name	Content
All mutants	Contains unligated and ligated read counts, fraction ligated, relative activity, and description of mutations for all mutants (3067 total) in the minF1 library.
	Mutant code can be used to extract specific types of mutations (using Excel's filter function).
	1m###	Single mutants
	2m###	Double mutants
	1d###	Single deletions
	2d###	Double deletions
	3d###	Triple deletions
	4d###	Quadruple deletions
	s##	Specially designed mutants
Double mut heatmap	2D double mutant heatmap (Fig. 6b) with numerical RA values
Double del heatmap	2D double deletion heatmap (Fig. 7b) with numerical RA values
Statistics	Summary of RA values by mutant types

## Sheet: All mutants
Mutant code	Sequence	Unligated reads	Ligated reads	Fraction ligated	RA	Total reads	Mut1	Mut2	Mut3	Mut4
WT	gagaccgcaactgaaaagttgtTATCAGAAATGGATGGGTTGAATTTCtgcacgtagaagcaaaaggc	1030	3277	0.760854	1	4307
1m1	gagaccgcaactgaaaagttgtaATCAGAAATGGATGggttGAATTTCtgcacgtagaagcaaaaggc	1722	472	0.215132	0.282751	2194	T1A
1m2	gagaccgcaactgaaaagttgtcATCAGAAATGGATGggttGAATTTCtgcacgtagaagcaaaaggc	1171	546	0.317997	0.417947	1717	T1C
1m3	gagaccgcaactgaaaagttgtgATCAGAAATGGATGggttGAATTTCtgcacgtagaagcaaaaggc	546	2184	0.8	1.05145	2730	T1G
1m4	gagaccgcaactgaaaagttgtTcTCAGAAATGGATGggttGAATTTCtgcacgtagaagcaaaaggc	2263	58	0.0249892	0.0328436	2321	A2C
1m5	gagaccgcaactgaaaagttgtTgTCAGAAATGGATGggttGAATTTCtgcacgtagaagcaaaaggc	2114	295	0.122457	0.160947	2409	A2G
1m6	gagaccgcaactgaaaagttgtTtTCAGAAATGGATGggttGAATTTCtgcacgtagaagcaaaaggc	2526	28	0.0109632	0.0144091	2554	A2T
1m7	gagaccgcaactgaaaagttgtTAaCAGAAATGGATGggttGAATTTCtgcacgtagaagcaaaaggc	1978	14	0.00702811	0.00923713	1992	T3A
1m8	gagaccgcaactgaaaagttgtTAcCAGAAATGGATGggttGAATTTCtgcacgtagaagcaaaaggc	1680	48	0.0277778	0.0365087	1728	T3C
1m9	gagaccgcaactgaaaagttgtTAgCAGAAATGGATGggttGAATTTCtgcacgtagaagcaaaaggc	1374	23	0.0164639	0.0216386	1397	T3G
1m10	gagaccgcaactgaaaagttgtTATaAGAAATGGATGggttGAATTTCtgcacgtagaagcaaaaggc	1400	193	0.121155	0.159236	1593	C4A
1m11	gagaccgcaactgaaaagttgtTATgAGAAATGGATGggttGAATTTCtgcacgtagaagcaaaaggc	1556	76	0.0465686	0.0612057	1632	C4G
1m12	gagaccgcaactgaaaagttgtTATtAGAAATGGATGggttGAATTTCtgcacgtagaagcaaaaggc	1164	888	0.432749	0.568767	2052	C4T
1m13	gagaccgcaactgaaaagttgtTATCcGAAATGGATGggttGAATTTCtgcacgtagaagcaaaaggc	1133	2572	0.694197	0.912391	3705	A5C
1m14	gagaccgcaactgaaaagttgtTATCgGAAATGGATGggttGAATTTCtgcacgtagaagcaaaaggc	457	1858	0.802592	1.05486	2315	A5G
1m15	gagaccgcaactgaaaagttgtTATCtGAAATGGATGggttGAATTTCtgcacgtagaagcaaaaggc	572	2675	0.823837	1.08278	3247	A5T
1m16	gagaccgcaactgaaaagttgtTATCAaAAATGGATGggttGAATTTCtgcacgtagaagcaaaaggc	659	2792	0.809041	1.06333	3451	G6A
1m17	gagaccgcaactgaaaagttgtTATCAcAAATGGATGggttGAATTTCtgcacgtagaagcaaaaggc	785	3574	0.819913	1.07762	4359	G6C
1m18	gagaccgcaactgaaaagttgtTATCAtAAATGGATGggttGAATTTCtgcacgtagaagcaaaaggc	755	3144	0.806361	1.05981	3899	G6T
1m19	gagaccgcaactgaaaagttgtTATCAGcAATGGATGggttGAATTTCtgcacgtagaagcaaaaggc	611	2845	0.823206	1.08195	3456	A7C
1m20	gagaccgcaactgaaaagttgtTATCAGgAATGGATGggttGAATTTCtgcacgtagaagcaaaaggc	389	1862	0.827188	1.08718	2251	A7G
1m21	gagaccgcaactgaaaagttgtTATCAGtAATGGATGggttGAATTTCtgcacgtagaagcaaaaggc	640	2812	0.8146	1.07064	3452	A7T
1m22	gagaccgcaactgaaaagttgtTATCAGAcATGGATGggttGAATTTCtgcacgtagaagcaaaaggc	666	2765	0.805887	1.05919	3431	A8C
1m23	gagaccgcaactgaaaagttgtTATCAGAgATGGATGggttGAATTTCtgcacgtagaagcaaaaggc	481	2015	0.807292	1.06103	2496	A8G
1m24	gagaccgcaactgaaaagttgtTATCAGAtATGGATGggttGAATTTCtgcacgtagaagcaaaaggc	555	2576	0.82274	1.08134	3131	A8T
1m25	gagaccgcaactgaaaagttgtTATCAGAAcTGGATGggttGAATTTCtgcacgtagaagcaaaaggc	610	2645	0.812596	1.068	3255	A9C
1m26	gagaccgcaactgaaaagttgtTATCAGAAgTGGATGggttGAATTTCtgcacgtagaagcaaaaggc	560	2307	0.804674	1.05759	2867	A9G
1m27	gagaccgcaactgaaaagttgtTATCAGAAtTGGATGggttGAATTTCtgcacgtagaagcaaaaggc	630	2769	0.814651	1.07071	3399	A9T
1m28	gagaccgcaactgaaaagttgtTATCAGAAAaGGATGggttGAATTTCtgcacgtagaagcaaaaggc	1581	103	0.0611639	0.0803884	1684	T10A
1m29	gagaccgcaactgaaaagttgtTATCAGAAAcGGATGggttGAATTTCtgcacgtagaagcaaaaggc	2090	65	0.0301624	0.0396428	2155	T10C
1m30	gagaccgcaactgaaaagttgtTATCAGAAAgGGATGggttGAATTTCtgcacgtagaagcaaaaggc	1321	27	0.0200297	0.0263252	1348	T10G
1m31	gagaccgcaactgaaaagttgtTATCAGAAATaGATGggttGAATTTCtgcacgtagaagcaaaaggc	583	2597	0.816667	1.07335	3180	G11A
1m32	gagaccgcaactgaaaagttgtTATCAGAAATcGATGggttGAATTTCtgcacgtagaagcaaaaggc	744	3048	0.803797	1.05644	3792	G11C
1m33	gagaccgcaactgaaaagttgtTATCAGAAATtGATGggttGAATTTCtgcacgtagaagcaaaaggc	1359	2078	0.604597	0.794629	3437	G11T
1m34	gagaccgcaactgaaaagttgtTATCAGAAATGaATGggttGAATTTCtgcacgtagaagcaaaaggc	2322	113	0.0464066	0.0609927	2435	G12A
1m35	gagaccgcaactgaaaagttgtTATCAGAAATGcATGggttGAATTTCtgcacgtagaagcaaaaggc	2549	12	0.00468567	0.00615843	2561	G12C
1m36	gagaccgcaactgaaaagttgtTATCAGAAATGtATGggttGAATTTCtgcacgtagaagcaaaaggc	2467	12	0.00484066	0.00636214	2479	G12T
1m37	gagaccgcaactgaaaagttgtTATCAGAAATGGcTGggttGAATTTCtgcacgtagaagcaaaaggc	2519	69	0.0266615	0.0350415	2588	A13C
1m38	gagaccgcaactgaaaagttgtTATCAGAAATGGgTGggttGAATTTCtgcacgtagaagcaaaaggc	1241	461	0.270858	0.355992	1702	A13G
1m39	gagaccgcaactgaaaagttgtTATCAGAAATGGtTGggttGAATTTCtgcacgtagaagcaaaaggc	2263	87	0.0370213	0.0486575	2350	A13T
1m40	gagaccgcaactgaaaagttgtTATCAGAAATGGAaGggttGAATTTCtgcacgtagaagcaaaaggc	1441	46	0.0309348	0.0406579	1487	T14A
1m41	gagaccgcaactgaaaagttgtTATCAGAAATGGAcGggttGAATTTCtgcacgtagaagcaaaaggc	1940	31	0.0157281	0.0206716	1971	T14C
1m42	gagaccgcaactgaaaagttgtTATCAGAAATGGAgGggttGAATTTCtgcacgtagaagcaaaaggc	1013	49	0.0461394	0.0606415	1062	T14G
1m43	gagaccgcaactgaaaagttgtTATCAGAAATGGATaggttGAATTTCtgcacgtagaagcaaaaggc	2261	15	0.00659051	0.00866199	2276	G15A
1m44	gagaccgcaactgaaaagttgtTATCAGAAATGGATcggttGAATTTCtgcacgtagaagcaaaaggc	3105	13	0.00416934	0.00547981	3118	G15C
1m45	gagaccgcaactgaaaagttgtTATCAGAAATGGATtggttGAATTTCtgcacgtagaagcaaaaggc	2886	51	0.0173647	0.0228226	2937	G15T
1m46	gagaccgcaactgaaaagttgtTATCAGAAATGGATGggttaAATTTCtgcacgtagaagcaaaaggc	1131	648	0.36425	0.478738	1779	G20A
1m47	gagaccgcaactgaaaagttgtTATCAGAAATGGATGggttcAATTTCtgcacgtagaagcaaaaggc	2323	30	0.0127497	0.0167571	2353	G20C
1m48	gagaccgcaactgaaaagttgtTATCAGAAATGGATGggtttAATTTCtgcacgtagaagcaaaaggc	2093	276	0.116505	0.153124	2369	G20T
1m49	gagaccgcaactgaaaagttgtTATCAGAAATGGATGggttGcATTTCtgcacgtagaagcaaaaggc	2215	287	0.114708	0.150762	2502	A21C
1m50	gagaccgcaactgaaaagttgtTATCAGAAATGGATGggttGgATTTCtgcacgtagaagcaaaaggc	1239	116	0.0856089	0.112517	1355	A21G
1m51	gagaccgcaactgaaaagttgtTATCAGAAATGGATGggttGtATTTCtgcacgtagaagcaaaaggc	2255	337	0.130015	0.170881	2592	A21T
1m52	gagaccgcaactgaaaagttgtTATCAGAAATGGATGggttGAcTTTCtgcacgtagaagcaaaaggc	1374	2502	0.645511	0.848403	3876	A22C
1m53	gagaccgcaactgaaaagttgtTATCAGAAATGGATGggttGAgTTTCtgcacgtagaagcaaaaggc	672	2525	0.789803	1.03805	3197	A22G
1m54	gagaccgcaactgaaaagttgtTATCAGAAATGGATGggttGAtTTTCtgcacgtagaagcaaaaggc	631	2433	0.79406	1.04364	3064	A22T
2m1	gagaccgcaactgaaaagttgtacTCAGAAATGGATGggttGAATTTCtgcacgtagaagcaaaaggc	1823	35	0.0188375	0.0247583	1858	T1A	A2C
2m2	gagaccgcaactgaaaagttgtagTCAGAAATGGATGggttGAATTTCtgcacgtagaagcaaaaggc	1526	14	0.00909091	0.0119483	1540	T1A	A2G
2m3	gagaccgcaactgaaaagttgtatTCAGAAATGGATGggttGAATTTCtgcacgtagaagcaaaaggc	1579	54	0.033068	0.0434616	1633	T1A	A2T
2m4	gagaccgcaactgaaaagttgtccTCAGAAATGGATGggttGAATTTCtgcacgtagaagcaaaaggc	1628	31	0.018686	0.0245592	1659	T1C	A2C
2m5	gagaccgcaactgaaaagttgtcgTCAGAAATGGATGggttGAATTTCtgcacgtagaagcaaaaggc	1875	61	0.0315083	0.0414117	1936	T1C	A2G
2m6	gagaccgcaactgaaaagttgtctTCAGAAATGGATGggttGAATTTCtgcacgtagaagcaaaaggc	1261	25	0.0194401	0.0255504	1286	T1C	A2T
2m7	gagaccgcaactgaaaagttgtgcTCAGAAATGGATGggttGAATTTCtgcacgtagaagcaaaaggc	1817	201	0.0996036	0.13091	2018	T1G	A2C
2m8	gagaccgcaactgaaaagttgtggTCAGAAATGGATGggttGAATTTCtgcacgtagaagcaaaaggc	1269	2	0.00157356	0.00206815	1271	T1G	A2G
2m9	gagaccgcaactgaaaagttgtgtTCAGAAATGGATGggttGAATTTCtgcacgtagaagcaaaaggc	1617	188	0.104155	0.136892	1805	T1G	A2T
2m10	gagaccgcaactgaaaagttgtaAaCAGAAATGGATGggttGAATTTCtgcacgtagaagcaaaaggc	1385	7	0.00502874	0.00660933	1392	T1A	T3A
2m11	gagaccgcaactgaaaagttgtaAcCAGAAATGGATGggttGAATTTCtgcacgtagaagcaaaaggc	1235	17	0.0135783	0.0178461	1252	T1A	T3C
2m12	gagaccgcaactgaaaagttgtaAgCAGAAATGGATGggttGAATTTCtgcacgtagaagcaaaaggc	970	6	0.00614754	0.00807979	976	T1A	T3G
2m13	gagaccgcaactgaaaagttgtcAaCAGAAATGGATGggttGAATTTCtgcacgtagaagcaaaaggc	1304	17	0.012869	0.0169139	1321	T1C	T3A
2m14	gagaccgcaactgaaaagttgtcAcCAGAAATGGATGggttGAATTTCtgcacgtagaagcaaaaggc	1364	43	0.0305615	0.0401673	1407	T1C	T3C
2m15	gagaccgcaactgaaaagttgtcAgCAGAAATGGATGggttGAATTTCtgcacgtagaagcaaaaggc	1044	8	0.00760456	0.00999477	1052	T1C	T3G
2m16	gagaccgcaactgaaaagttgtgAaCAGAAATGGATGggttGAATTTCtgcacgtagaagcaaaaggc	1209	123	0.0923423	0.121367	1332	T1G	T3A
2m17	gagaccgcaactgaaaagttgtgAcCAGAAATGGATGggttGAATTTCtgcacgtagaagcaaaaggc	1186	214	0.152857	0.200902	1400	T1G	T3C
2m18	gagaccgcaactgaaaagttgtgAgCAGAAATGGATGggttGAATTTCtgcacgtagaagcaaaaggc	798	191	0.193124	0.253826	989	T1G	T3G
2m19	gagaccgcaactgaaaagttgtaATaAGAAATGGATGggttGAATTTCtgcacgtagaagcaaaaggc	1096	7	0.00634633	0.00834105	1103	T1A	C4A
2m20	gagaccgcaactgaaaagttgtaATgAGAAATGGATGggttGAATTTCtgcacgtagaagcaaaaggc	1360	7	0.0051207	0.0067302	1367	T1A	C4G
2m21	gagaccgcaactgaaaagttgtaATtAGAAATGGATGggttGAATTTCtgcacgtagaagcaaaaggc	1317	27	0.0200893	0.0264036	1344	T1A	C4T
2m22	gagaccgcaactgaaaagttgtcATaAGAAATGGATGggttGAATTTCtgcacgtagaagcaaaaggc	1490	9	0.006004	0.00789113	1499	T1C	C4A
2m23	gagaccgcaactgaaaagttgtcATgAGAAATGGATGggttGAATTTCtgcacgtagaagcaaaaggc	1513	4	0.00263678	0.00346556	1517	T1C	C4G
2m24	gagaccgcaactgaaaagttgtcATtAGAAATGGATGggttGAATTTCtgcacgtagaagcaaaaggc	1433	32	0.021843	0.0287085	1465	T1C	C4T
2m25	gagaccgcaactgaaaagttgtgATaAGAAATGGATGggttGAATTTCtgcacgtagaagcaaaaggc	1235	174	0.123492	0.162307	1409	T1G	C4A
2m26	gagaccgcaactgaaaagttgtgATgAGAAATGGATGggttGAATTTCtgcacgtagaagcaaaaggc	1147	64	0.0528489	0.0694599	1211	T1G	C4G
2m27	gagaccgcaactgaaaagttgtgATtAGAAATGGATGggttGAATTTCtgcacgtagaagcaaaaggc	894	685	0.433819	0.570173	1579	T1G	C4T
2m28	gagaccgcaactgaaaagttgtaATCcGAAATGGATGggttGAATTTCtgcacgtagaagcaaaaggc	62	3	0.0461538	0.0606605	65	T1A	A5C
2m29	gagaccgcaactgaaaagttgtaATCgGAAATGGATGggttGAATTTCtgcacgtagaagcaaaaggc	999	305	0.233896	0.307412	1304	T1A	A5G
2m30	gagaccgcaactgaaaagttgtaATCtGAAATGGATGggttGAATTTCtgcacgtagaagcaaaaggc	531	506	0.487946	0.641313	1037	T1A	A5T
2m31	gagaccgcaactgaaaagttgtcATCcGAAATGGATGggttGAATTTCtgcacgtagaagcaaaaggc	1626	250	0.133262	0.175148	1876	T1C	A5C
2m32	gagaccgcaactgaaaagttgtcATCgGAAATGGATGggttGAATTTCtgcacgtagaagcaaaaggc	892	489	0.354091	0.465386	1381	T1C	A5G
2m33	gagaccgcaactgaaaagttgtcATCtGAAATGGATGggttGAATTTCtgcacgtagaagcaaaaggc	700	1030	0.595376	0.782509	1730	T1C	A5T
2m34	gagaccgcaactgaaaagttgtgATCcGAAATGGATGggttGAATTTCtgcacgtagaagcaaaaggc	657	1640	0.713975	0.938385	2297	T1G	A5C
2m35	gagaccgcaactgaaaagttgtgATCgGAAATGGATGggttGAATTTCtgcacgtagaagcaaaaggc	374	1454	0.795405	1.04541	1828	T1G	A5G
2m36	gagaccgcaactgaaaagttgtgATCtGAAATGGATGggttGAATTTCtgcacgtagaagcaaaaggc	524	2167	0.805277	1.05838	2691	T1G	A5T
2m37	gagaccgcaactgaaaagttgtaATCAaAAATGGATGggttGAATTTCtgcacgtagaagcaaaaggc	1277	276	0.177721	0.23358	1553	T1A	G6A
2m38	gagaccgcaactgaaaagttgtaATCAcAAATGGATGggttGAATTTCtgcacgtagaagcaaaaggc	1175	178	0.131559	0.17291	1353	T1A	G6C
2m39	gagaccgcaactgaaaagttgtaATCAtAAATGGATGggttGAATTTCtgcacgtagaagcaaaaggc	459	98	0.175943	0.231243	557	T1A	G6T
2m40	gagaccgcaactgaaaagttgtcATCAaAAATGGATGggttGAATTTCtgcacgtagaagcaaaaggc	1277	408	0.242136	0.318243	1685	T1C	G6A
2m41	gagaccgcaactgaaaagttgtcATCAcAAATGGATGggttGAATTTCtgcacgtagaagcaaaaggc	1358	392	0.224	0.294406	1750	T1C	G6C
2m42	gagaccgcaactgaaaagttgtcATCAtAAATGGATGggttGAATTTCtgcacgtagaagcaaaaggc	1073	520	0.326428	0.429028	1593	T1C	G6T
2m43	gagaccgcaactgaaaagttgtgATCAaAAATGGATGggttGAATTTCtgcacgtagaagcaaaaggc	457	1803	0.797788	1.04854	2260	T1G	G6A
2m44	gagaccgcaactgaaaagttgtgATCAcAAATGGATGggttGAATTTCtgcacgtagaagcaaaaggc	615	2456	0.799739	1.05111	3071	T1G	G6C
2m45	gagaccgcaactgaaaagttgtgATCAtAAATGGATGggttGAATTTCtgcacgtagaagcaaaaggc	581	2365	0.802783	1.05511	2946	T1G	G6T
2m46	gagaccgcaactgaaaagttgtaATCAGcAATGGATGggttGAATTTCtgcacgtagaagcaaaaggc	1640	290	0.150259	0.197487	1930	T1A	A7C
2m47	gagaccgcaactgaaaagttgtaATCAGgAATGGATGggttGAATTTCtgcacgtagaagcaaaaggc	1048	245	0.189482	0.249038	1293	T1A	A7G
2m48	gagaccgcaactgaaaagttgtaATCAGtAATGGATGggttGAATTTCtgcacgtagaagcaaaaggc	1601	297	0.156481	0.205664	1898	T1A	A7T
2m49	gagaccgcaactgaaaagttgtcATCAGcAATGGATGggttGAATTTCtgcacgtagaagcaaaaggc	1140	388	0.253927	0.333739	1528	T1C	A7C
2m50	gagaccgcaactgaaaagttgtcATCAGgAATGGATGggttGAATTTCtgcacgtagaagcaaaaggc	672	258	0.277419	0.364616	930	T1C	A7G
2m51	gagaccgcaactgaaaagttgtcATCAGtAATGGATGggttGAATTTCtgcacgtagaagcaaaaggc	1194	482	0.287589	0.377982	1676	T1C	A7T
2m52	gagaccgcaactgaaaagttgtgATCAGcAATGGATGggttGAATTTCtgcacgtagaagcaaaaggc	426	1990	0.823675	1.08257	2416	T1G	A7C
2m53	gagaccgcaactgaaaagttgtgATCAGgAATGGATGggttGAATTTCtgcacgtagaagcaaaaggc	288	1256	0.813472	1.06916	1544	T1G	A7G
2m54	gagaccgcaactgaaaagttgtgATCAGtAATGGATGggttGAATTTCtgcacgtagaagcaaaaggc	512	2088	0.803077	1.05549	2600	T1G	A7T
2m55	gagaccgcaactgaaaagttgtaATCAGAcATGGATGggttGAATTTCtgcacgtagaagcaaaaggc	1561	225	0.12598	0.165577	1786	T1A	A8C
2m56	gagaccgcaactgaaaagttgtaATCAGAgATGGATGggttGAATTTCtgcacgtagaagcaaaaggc	984	549	0.358121	0.470683	1533	T1A	A8G
2m57	gagaccgcaactgaaaagttgtaATCAGAtATGGATGggttGAATTTCtgcacgtagaagcaaaaggc	1720	262	0.13219	0.173739	1982	T1A	A8T
2m58	gagaccgcaactgaaaagttgtcATCAGAcATGGATGggttGAATTTCtgcacgtagaagcaaaaggc	1284	342	0.210332	0.276442	1626	T1C	A8C
2m59	gagaccgcaactgaaaagttgtcATCAGAgATGGATGggttGAATTTCtgcacgtagaagcaaaaggc	838	539	0.391431	0.514462	1377	T1C	A8G
2m60	gagaccgcaactgaaaagttgtcATCAGAtATGGATGggttGAATTTCtgcacgtagaagcaaaaggc	993	282	0.221176	0.290695	1275	T1C	A8T
2m61	gagaccgcaactgaaaagttgtgATCAGAcATGGATGggttGAATTTCtgcacgtagaagcaaaaggc	460	1715	0.788506	1.03634	2175	T1G	A8C
2m62	gagaccgcaactgaaaagttgtgATCAGAgATGGATGggttGAATTTCtgcacgtagaagcaaaaggc	350	1423	0.802594	1.05486	1773	T1G	A8G
2m63	gagaccgcaactgaaaagttgtgATCAGAtATGGATGggttGAATTTCtgcacgtagaagcaaaaggc	473	1966	0.806068	1.05942	2439	T1G	A8T
2m64	gagaccgcaactgaaaagttgtaATCAGAAcTGGATGggttGAATTTCtgcacgtagaagcaaaaggc	1571	348	0.181344	0.238343	1919	T1A	A9C
2m65	gagaccgcaactgaaaagttgtaATCAGAAgTGGATGggttGAATTTCtgcacgtagaagcaaaaggc	1061	381	0.264216	0.347263	1442	T1A	A9G
2m66	gagaccgcaactgaaaagttgtaATCAGAAtTGGATGggttGAATTTCtgcacgtagaagcaaaaggc	1302	627	0.325039	0.427202	1929	T1A	A9T
2m67	gagaccgcaactgaaaagttgtcATCAGAAcTGGATGggttGAATTTCtgcacgtagaagcaaaaggc	958	467	0.327719	0.430725	1425	T1C	A9C
2m68	gagaccgcaactgaaaagttgtcATCAGAAgTGGATGggttGAATTTCtgcacgtagaagcaaaaggc	695	448	0.391951	0.515146	1143	T1C	A9G
2m69	gagaccgcaactgaaaagttgtcATCAGAAtTGGATGggttGAATTTCtgcacgtagaagcaaaaggc	733	784	0.516809	0.679249	1517	T1C	A9T
2m70	gagaccgcaactgaaaagttgtgATCAGAAcTGGATGggttGAATTTCtgcacgtagaagcaaaaggc	521	1881	0.783097	1.02923	2402	T1G	A9C
2m71	gagaccgcaactgaaaagttgtgATCAGAAgTGGATGggttGAATTTCtgcacgtagaagcaaaaggc	252	1145	0.819613	1.07723	1397	T1G	A9G
2m72	gagaccgcaactgaaaagttgtgATCAGAAtTGGATGggttGAATTTCtgcacgtagaagcaaaaggc	427	2034	0.826493	1.08627	2461	T1G	A9T
2m73	gagaccgcaactgaaaagttgtaATCAGAAAaGGATGggttGAATTTCtgcacgtagaagcaaaaggc	1246	8	0.00637959	0.00838476	1254	T1A	T10A
2m74	gagaccgcaactgaaaagttgtaATCAGAAAcGGATGggttGAATTTCtgcacgtagaagcaaaaggc	1524	4	0.0026178	0.00344061	1528	T1A	T10C
2m75	gagaccgcaactgaaaagttgtaATCAGAAAgGGATGggttGAATTTCtgcacgtagaagcaaaaggc	1038	1	0.000962464	0.00126498	1039	T1A	T10G
2m76	gagaccgcaactgaaaagttgtcATCAGAAAaGGATGggttGAATTTCtgcacgtagaagcaaaaggc	1016	2	0.00196464	0.00258215	1018	T1C	T10A
2m77	gagaccgcaactgaaaagttgtcATCAGAAAcGGATGggttGAATTTCtgcacgtagaagcaaaaggc	1457	6	0.00410116	0.00539021	1463	T1C	T10C
2m78	gagaccgcaactgaaaagttgtcATCAGAAAgGGATGggttGAATTTCtgcacgtagaagcaaaaggc	748	3	0.00399467	0.00525025	751	T1C	T10G
2m79	gagaccgcaactgaaaagttgtgATCAGAAAaGGATGggttGAATTTCtgcacgtagaagcaaaaggc	1222	112	0.083958	0.110347	1334	T1G	T10A
2m80	gagaccgcaactgaaaagttgtgATCAGAAAcGGATGggttGAATTTCtgcacgtagaagcaaaaggc	1578	15	0.0094162	0.0123758	1593	T1G	T10C
2m81	gagaccgcaactgaaaagttgtgATCAGAAAgGGATGggttGAATTTCtgcacgtagaagcaaaaggc	1172	32	0.0265781	0.0349319	1204	T1G	T10G
2m82	gagaccgcaactgaaaagttgtaATCAGAAATaGATGggttGAATTTCtgcacgtagaagcaaaaggc	1499	325	0.17818	0.234184	1824	T1A	G11A
2m83	gagaccgcaactgaaaagttgtaATCAGAAATcGATGggttGAATTTCtgcacgtagaagcaaaaggc	1845	139	0.0700605	0.0920813	1984	T1A	G11C
2m84	gagaccgcaactgaaaagttgtaATCAGAAATtGATGggttGAATTTCtgcacgtagaagcaaaaggc	1253	65	0.0493171	0.0648181	1318	T1A	G11T
2m85	gagaccgcaactgaaaagttgtcATCAGAAATaGATGggttGAATTTCtgcacgtagaagcaaaaggc	1057	461	0.303689	0.399142	1518	T1C	G11A
2m86	gagaccgcaactgaaaagttgtcATCAGAAATcGATGggttGAATTTCtgcacgtagaagcaaaaggc	1473	253	0.146582	0.192654	1726	T1C	G11C
2m87	gagaccgcaactgaaaagttgtcATCAGAAATtGATGggttGAATTTCtgcacgtagaagcaaaaggc	1591	125	0.0728438	0.0957395	1716	T1C	G11T
2m88	gagaccgcaactgaaaagttgtgATCAGAAATaGATGggttGAATTTCtgcacgtagaagcaaaaggc	514	2065	0.800698	1.05237	2579	T1G	G11A
2m89	gagaccgcaactgaaaagttgtgATCAGAAATcGATGggttGAATTTCtgcacgtagaagcaaaaggc	762	2064	0.730361	0.959922	2826	T1G	G11C
2m90	gagaccgcaactgaaaagttgtgATCAGAAATtGATGggttGAATTTCtgcacgtagaagcaaaaggc	1254	1568	0.555634	0.730277	2822	T1G	G11T
2m91	gagaccgcaactgaaaagttgtaATCAGAAATGaATGggttGAATTTCtgcacgtagaagcaaaaggc	1725	40	0.0226629	0.0297861	1765	T1A	G12A
2m92	gagaccgcaactgaaaagttgtaATCAGAAATGcATGggttGAATTTCtgcacgtagaagcaaaaggc	1740	2	0.00114811	0.00150897	1742	T1A	G12C
2m93	gagaccgcaactgaaaagttgtaATCAGAAATGtATGggttGAATTTCtgcacgtagaagcaaaaggc	2056	9	0.00435835	0.00572824	2065	T1A	G12T
2m94	gagaccgcaactgaaaagttgtcATCAGAAATGaATGggttGAATTTCtgcacgtagaagcaaaaggc	1773	30	0.0166389	0.0218687	1803	T1C	G12A
2m95	gagaccgcaactgaaaagttgtcATCAGAAATGcATGggttGAATTTCtgcacgtagaagcaaaaggc	2171	5	0.00229779	0.00302002	2176	T1C	G12C
2m96	gagaccgcaactgaaaagttgtcATCAGAAATGtATGggttGAATTTCtgcacgtagaagcaaaaggc	2094	9	0.0042796	0.00562473	2103	T1C	G12T
2m97	gagaccgcaactgaaaagttgtgATCAGAAATGaATGggttGAATTTCtgcacgtagaagcaaaaggc	1896	177	0.0853835	0.112221	2073	T1G	G12A
2m98	gagaccgcaactgaaaagttgtgATCAGAAATGcATGggttGAATTTCtgcacgtagaagcaaaaggc	2449	3	0.00122349	0.00160805	2452	T1G	G12C
2m99	gagaccgcaactgaaaagttgtgATCAGAAATGtATGggttGAATTTCtgcacgtagaagcaaaaggc	2260	10	0.00440529	0.00578992	2270	T1G	G12T
2m100	gagaccgcaactgaaaagttgtaATCAGAAATGGcTGggttGAATTTCtgcacgtagaagcaaaaggc	1960	12	0.00608519	0.00799784	1972	T1A	A13C
2m101	gagaccgcaactgaaaagttgtaATCAGAAATGGgTGggttGAATTTCtgcacgtagaagcaaaaggc	1133	14	0.0122058	0.0160422	1147	T1A	A13G
2m102	gagaccgcaactgaaaagttgtaATCAGAAATGGtTGggttGAATTTCtgcacgtagaagcaaaaggc	1972	25	0.0125188	0.0164536	1997	T1A	A13T
2m103	gagaccgcaactgaaaagttgtcATCAGAAATGGcTGggttGAATTTCtgcacgtagaagcaaaaggc	2519	13	0.00513428	0.00674805	2532	T1C	A13C
2m104	gagaccgcaactgaaaagttgtcATCAGAAATGGgTGggttGAATTTCtgcacgtagaagcaaaaggc	1052	15	0.0140581	0.0184767	1067	T1C	A13G
2m105	gagaccgcaactgaaaagttgtcATCAGAAATGGtTGggttGAATTTCtgcacgtagaagcaaaaggc	1964	10	0.00506586	0.00665811	1974	T1C	A13T
2m106	gagaccgcaactgaaaagttgtgATCAGAAATGGcTGggttGAATTTCtgcacgtagaagcaaaaggc	2119	40	0.0185271	0.0243504	2159	T1G	A13C
2m107	gagaccgcaactgaaaagttgtgATCAGAAATGGgTGggttGAATTTCtgcacgtagaagcaaaaggc	1123	369	0.247319	0.325054	1492	T1G	A13G
2m108	gagaccgcaactgaaaagttgtgATCAGAAATGGtTGggttGAATTTCtgcacgtagaagcaaaaggc	1814	58	0.0309829	0.0407212	1872	T1G	A13T
2m109	gagaccgcaactgaaaagttgtaATCAGAAATGGAaGggttGAATTTCtgcacgtagaagcaaaaggc	1213	14	0.0114099	0.0149962	1227	T1A	T14A
2m110	gagaccgcaactgaaaagttgtaATCAGAAATGGAcGggttGAATTTCtgcacgtagaagcaaaaggc	1562	19	0.0120177	0.015795	1581	T1A	T14C
2m111	gagaccgcaactgaaaagttgtaATCAGAAATGGAgGggttGAATTTCtgcacgtagaagcaaaaggc	838	30	0.0345622	0.0454255	868	T1A	T14G
2m112	gagaccgcaactgaaaagttgtcATCAGAAATGGAaGggttGAATTTCtgcacgtagaagcaaaaggc	1203	15	0.0123153	0.0161861	1218	T1C	T14A
2m113	gagaccgcaactgaaaagttgtcATCAGAAATGGAcGggttGAATTTCtgcacgtagaagcaaaaggc	1425	13	0.00904033	0.0118818	1438	T1C	T14C
2m114	gagaccgcaactgaaaagttgtcATCAGAAATGGAgGggttGAATTTCtgcacgtagaagcaaaaggc	792	26	0.0317848	0.0417752	818	T1C	T14G
2m115	gagaccgcaactgaaaagttgtgATCAGAAATGGAaGggttGAATTTCtgcacgtagaagcaaaaggc	1358	40	0.0286123	0.0376055	1398	T1G	T14A
2m116	gagaccgcaactgaaaagttgtgATCAGAAATGGAcGggttGAATTTCtgcacgtagaagcaaaaggc	1514	69	0.0435881	0.0572884	1583	T1G	T14C
2m117	gagaccgcaactgaaaagttgtgATCAGAAATGGAgGggttGAATTTCtgcacgtagaagcaaaaggc	816	53	0.0609896	0.0801594	869	T1G	T14G
2m118	gagaccgcaactgaaaagttgtaATCAGAAATGGATaggttGAATTTCtgcacgtagaagcaaaaggc	1704	13	0.00757135	0.00995111	1717	T1A	G15A
2m119	gagaccgcaactgaaaagttgtaATCAGAAATGGATcggttGAATTTCtgcacgtagaagcaaaaggc	2594	13	0.00498657	0.00655391	2607	T1A	G15C
2m120	gagaccgcaactgaaaagttgtaATCAGAAATGGATtggttGAATTTCtgcacgtagaagcaaaaggc	2209	21	0.00941704	0.0123769	2230	T1A	G15T
2m121	gagaccgcaactgaaaagttgtcATCAGAAATGGATaggttGAATTTCtgcacgtagaagcaaaaggc	1671	10	0.00594884	0.00781863	1681	T1C	G15A
2m122	gagaccgcaactgaaaagttgtcATCAGAAATGGATcggttGAATTTCtgcacgtagaagcaaaaggc	2552	13	0.00506823	0.00666123	2565	T1C	G15C
2m123	gagaccgcaactgaaaagttgtcATCAGAAATGGATtggttGAATTTCtgcacgtagaagcaaaaggc	2276	38	0.0164218	0.0215833	2314	T1C	G15T
2m124	gagaccgcaactgaaaagttgtgATCAGAAATGGATaggttGAATTTCtgcacgtagaagcaaaaggc	1690	8	0.00471143	0.00619228	1698	T1G	G15A
2m125	gagaccgcaactgaaaagttgtgATCAGAAATGGATcggttGAATTTCtgcacgtagaagcaaaaggc	2727	15	0.00547046	0.00718989	2742	T1G	G15C
2m126	gagaccgcaactgaaaagttgtgATCAGAAATGGATtggttGAATTTCtgcacgtagaagcaaaaggc	2065	20	0.00959233	0.0126073	2085	T1G	G15T
2m127	gagaccgcaactgaaaagttgtaATCAGAAATGGATGggttaAATTTCtgcacgtagaagcaaaaggc	1376	9	0.00649819	0.00854065	1385	T1A	G20A
2m128	gagaccgcaactgaaaagttgtaATCAGAAATGGATGggttcAATTTCtgcacgtagaagcaaaaggc	1863	8	0.00427579	0.00561972	1871	T1A	G20C
2m129	gagaccgcaactgaaaagttgtaATCAGAAATGGATGggtttAATTTCtgcacgtagaagcaaaaggc	1663	5	0.0029976	0.00393978	1668	T1A	G20T
2m130	gagaccgcaactgaaaagttgtcATCAGAAATGGATGggttaAATTTCtgcacgtagaagcaaaaggc	1186	30	0.0246711	0.0324255	1216	T1C	G20A
2m131	gagaccgcaactgaaaagttgtcATCAGAAATGGATGggttcAATTTCtgcacgtagaagcaaaaggc	1999	5	0.00249501	0.00327922	2004	T1C	G20C
2m132	gagaccgcaactgaaaagttgtcATCAGAAATGGATGggtttAATTTCtgcacgtagaagcaaaaggc	1772	8	0.00449438	0.00590702	1780	T1C	G20T
2m133	gagaccgcaactgaaaagttgtgATCAGAAATGGATGggttaAATTTCtgcacgtagaagcaaaaggc	1145	293	0.203755	0.267798	1438	T1G	G20A
2m134	gagaccgcaactgaaaagttgtgATCAGAAATGGATGggttcAATTTCtgcacgtagaagcaaaaggc	1955	17	0.00862069	0.0113303	1972	T1G	G20C
2m135	gagaccgcaactgaaaagttgtgATCAGAAATGGATGggtttAATTTCtgcacgtagaagcaaaaggc	2012	84	0.0400763	0.0526728	2096	T1G	G20T
2m136	gagaccgcaactgaaaagttgtaATCAGAAATGGATGggttGcATTTCtgcacgtagaagcaaaaggc	1773	11	0.00616592	0.00810394	1784	T1A	A21C
2m137	gagaccgcaactgaaaagttgtaATCAGAAATGGATGggttGgATTTCtgcacgtagaagcaaaaggc	1239	3	0.00241546	0.00317467	1242	T1A	A21G
2m138	gagaccgcaactgaaaagttgtaATCAGAAATGGATGggttGtATTTCtgcacgtagaagcaaaaggc	1855	10	0.00536193	0.00704725	1865	T1A	A21T
2m139	gagaccgcaactgaaaagttgtcATCAGAAATGGATGggttGcATTTCtgcacgtagaagcaaaaggc	1623	7	0.00429448	0.00564428	1630	T1C	A21C
2m140	gagaccgcaactgaaaagttgtcATCAGAAATGGATGggttGgATTTCtgcacgtagaagcaaaaggc	1002	4	0.00397614	0.00522589	1006	T1C	A21G
2m141	gagaccgcaactgaaaagttgtcATCAGAAATGGATGggttGtATTTCtgcacgtagaagcaaaaggc	1650	11	0.00662252	0.00870405	1661	T1C	A21T
2m142	gagaccgcaactgaaaagttgtgATCAGAAATGGATGggttGcATTTCtgcacgtagaagcaaaaggc	1629	112	0.0643308	0.0845508	1741	T1G	A21C
2m143	gagaccgcaactgaaaagttgtgATCAGAAATGGATGggttGgATTTCtgcacgtagaagcaaaaggc	1150	83	0.0673155	0.0884735	1233	T1G	A21G
2m144	gagaccgcaactgaaaagttgtgATCAGAAATGGATGggttGtATTTCtgcacgtagaagcaaaaggc	1824	180	0.0898204	0.118052	2004	T1G	A21T
2m145	gagaccgcaactgaaaagttgtaATCAGAAATGGATGggttGAcTTTCtgcacgtagaagcaaaaggc	3344	71	0.0207906	0.0273254	3415	T1A	A22C
2m146	gagaccgcaactgaaaagttgtaATCAGAAATGGATGggttGAgTTTCtgcacgtagaagcaaaaggc	1490	71	0.0454837	0.0597797	1561	T1A	A22G
2m147	gagaccgcaactgaaaagttgtaATCAGAAATGGATGggttGAtTTTCtgcacgtagaagcaaaaggc	1711	86	0.0478575	0.0628997	1797	T1A	A22T
2m148	gagaccgcaactgaaaagttgtcATCAGAAATGGATGggttGAcTTTCtgcacgtagaagcaaaaggc	2604	87	0.03233	0.0424917	2691	T1C	A22C
2m149	gagaccgcaactgaaaagttgtcATCAGAAATGGATGggttGAgTTTCtgcacgtagaagcaaaaggc	1164	75	0.0605327	0.0795588	1239	T1C	A22G
2m150	gagaccgcaactgaaaagttgtcATCAGAAATGGATGggttGAtTTTCtgcacgtagaagcaaaaggc	1365	77	0.0533981	0.0701817	1442	T1C	A22T
2m151	gagaccgcaactgaaaagttgtgATCAGAAATGGATGggttGAcTTTCtgcacgtagaagcaaaaggc	1062	2394	0.692708	0.910435	3456	T1G	A22C
2m152	gagaccgcaactgaaaagttgtgATCAGAAATGGATGggttGAgTTTCtgcacgtagaagcaaaaggc	565	1829	0.763993	1.00413	2394	T1G	A22G
2m153	gagaccgcaactgaaaagttgtgATCAGAAATGGATGggttGAtTTTCtgcacgtagaagcaaaaggc	503	1921	0.792492	1.04158	2424	T1G	A22T
2m154	gagaccgcaactgaaaagttgtTcaCAGAAATGGATGggttGAATTTCtgcacgtagaagcaaaaggc	1529	22	0.0141844	0.0186427	1551	A2C	T3A
2m155	gagaccgcaactgaaaagttgtTccCAGAAATGGATGggttGAATTTCtgcacgtagaagcaaaaggc	1665	40	0.0234604	0.0308343	1705	A2C	T3C
2m156	gagaccgcaactgaaaagttgtTcgCAGAAATGGATGggttGAATTTCtgcacgtagaagcaaaaggc	1344	27	0.0196937	0.0258836	1371	A2C	T3G
2m157	gagaccgcaactgaaaagttgtTgaCAGAAATGGATGggttGAATTTCtgcacgtagaagcaaaaggc	1289	8	0.00616808	0.00810678	1297	A2G	T3A
2m158	gagaccgcaactgaaaagttgtTgcCAGAAATGGATGggttGAATTTCtgcacgtagaagcaaaaggc	1385	14	0.0100071	0.0131525	1399	A2G	T3C
2m159	gagaccgcaactgaaaagttgtTggCAGAAATGGATGggttGAATTTCtgcacgtagaagcaaaaggc	940	2	0.00212314	0.00279047	942	A2G	T3G
2m160	gagaccgcaactgaaaagttgtTtaCAGAAATGGATGggttGAATTTCtgcacgtagaagcaaaaggc	1578	10	0.00629723	0.00827652	1588	A2T	T3A
2m161	gagaccgcaactgaaaagttgtTtcCAGAAATGGATGggttGAATTTCtgcacgtagaagcaaaaggc	1517	49	0.0312899	0.0411247	1566	A2T	T3C
2m162	gagaccgcaactgaaaagttgtTtgCAGAAATGGATGggttGAATTTCtgcacgtagaagcaaaaggc	1323	12	0.00898876	0.011814	1335	A2T	T3G
2m163	gagaccgcaactgaaaagttgtTcTaAGAAATGGATGggttGAATTTCtgcacgtagaagcaaaaggc	1500	76	0.0482234	0.0633805	1576	A2C	C4A
2m164	gagaccgcaactgaaaagttgtTcTgAGAAATGGATGggttGAATTTCtgcacgtagaagcaaaaggc	1423	47	0.0319728	0.0420222	1470	A2C	C4G
2m165	gagaccgcaactgaaaagttgtTcTtAGAAATGGATGggttGAATTTCtgcacgtagaagcaaaaggc	1472	159	0.0974862	0.128127	1631	A2C	C4T
2m166	gagaccgcaactgaaaagttgtTgTaAGAAATGGATGggttGAATTTCtgcacgtagaagcaaaaggc	1434	25	0.017135	0.0225208	1459	A2G	C4A
2m167	gagaccgcaactgaaaagttgtTgTgAGAAATGGATGggttGAATTTCtgcacgtagaagcaaaaggc	1645	9	0.00544135	0.00715164	1654	A2G	C4G
2m168	gagaccgcaactgaaaagttgtTgTtAGAAATGGATGggttGAATTTCtgcacgtagaagcaaaaggc	1412	8	0.0056338	0.00740457	1420	A2G	C4T
2m169	gagaccgcaactgaaaagttgtTtTaAGAAATGGATGggttGAATTTCtgcacgtagaagcaaaaggc	1412	4	0.00282486	0.00371275	1416	A2T	C4A
2m170	gagaccgcaactgaaaagttgtTtTgAGAAATGGATGggttGAATTTCtgcacgtagaagcaaaaggc	1264	13	0.0101801	0.0133798	1277	A2T	C4G
2m171	gagaccgcaactgaaaagttgtTtTtAGAAATGGATGggttGAATTTCtgcacgtagaagcaaaaggc	1510	17	0.0111329	0.0146322	1527	A2T	C4T
2m172	gagaccgcaactgaaaagttgtTcTCcGAAATGGATGggttGAATTTCtgcacgtagaagcaaaaggc	1786	106	0.0560254	0.0736348	1892	A2C	A5C
2m173	gagaccgcaactgaaaagttgtTcTCgGAAATGGATGggttGAATTTCtgcacgtagaagcaaaaggc	1508	74	0.0467762	0.0614786	1582	A2C	A5G
2m174	gagaccgcaactgaaaagttgtTcTCtGAAATGGATGggttGAATTTCtgcacgtagaagcaaaaggc	2042	240	0.105171	0.138227	2282	A2C	A5T
2m175	gagaccgcaactgaaaagttgtTgTCcGAAATGGATGggttGAATTTCtgcacgtagaagcaaaaggc	1843	629	0.25445	0.334426	2472	A2G	A5C
2m176	gagaccgcaactgaaaagttgtTgTCgGAAATGGATGggttGAATTTCtgcacgtagaagcaaaaggc	1269	58	0.0437076	0.0574454	1327	A2G	A5G
2m177	gagaccgcaactgaaaagttgtTgTCtGAAATGGATGggttGAATTTCtgcacgtagaagcaaaaggc	2019	607	0.23115	0.303803	2626	A2G	A5T
2m178	gagaccgcaactgaaaagttgtTtTCcGAAATGGATGggttGAATTTCtgcacgtagaagcaaaaggc	1932	226	0.104727	0.137643	2158	A2T	A5C
2m179	gagaccgcaactgaaaagttgtTtTCgGAAATGGATGggttGAATTTCtgcacgtagaagcaaaaggc	1278	117	0.083871	0.110233	1395	A2T	A5G
2m180	gagaccgcaactgaaaagttgtTtTCtGAAATGGATGggttGAATTTCtgcacgtagaagcaaaaggc	1832	379	0.171416	0.225294	2211	A2T	A5T
2m181	gagaccgcaactgaaaagttgtTcTCAaAAATGGATGggttGAATTTCtgcacgtagaagcaaaaggc	2673	73	0.0265841	0.0349398	2746	A2C	G6A
2m182	gagaccgcaactgaaaagttgtTcTCAcAAATGGATGggttGAATTTCtgcacgtagaagcaaaaggc	2672	95	0.0343332	0.0451245	2767	A2C	G6C
2m183	gagaccgcaactgaaaagttgtTcTCAtAAATGGATGggttGAATTTCtgcacgtagaagcaaaaggc	2616	172	0.061693	0.0810838	2788	A2C	G6T
2m184	gagaccgcaactgaaaagttgtTgTCAaAAATGGATGggttGAATTTCtgcacgtagaagcaaaaggc	2024	91	0.043026	0.0565496	2115	A2G	G6A
2m185	gagaccgcaactgaaaagttgtTgTCAcAAATGGATGggttGAATTTCtgcacgtagaagcaaaaggc	2344	163	0.0650179	0.0854539	2507	A2G	G6C
2m186	gagaccgcaactgaaaagttgtTgTCAtAAATGGATGggttGAATTTCtgcacgtagaagcaaaaggc	1968	670	0.25398	0.333809	2638	A2G	G6T
2m187	gagaccgcaactgaaaagttgtTtTCAaAAATGGATGggttGAATTTCtgcacgtagaagcaaaaggc	2055	78	0.0365682	0.048062	2133	A2T	G6A
2m188	gagaccgcaactgaaaagttgtTtTCAcAAATGGATGggttGAATTTCtgcacgtagaagcaaaaggc	2399	110	0.0438422	0.0576223	2509	A2T	G6C
2m189	gagaccgcaactgaaaagttgtTtTCAtAAATGGATGggttGAATTTCtgcacgtagaagcaaaaggc	2077	157	0.0702775	0.0923666	2234	A2T	G6T
2m190	gagaccgcaactgaaaagttgtTcTCAGcAATGGATGggttGAATTTCtgcacgtagaagcaaaaggc	2377	69	0.0282093	0.0370758	2446	A2C	A7C
2m191	gagaccgcaactgaaaagttgtTcTCAGgAATGGATGggttGAATTTCtgcacgtagaagcaaaaggc	1765	55	0.0302198	0.0397182	1820	A2C	A7G
2m192	gagaccgcaactgaaaagttgtTcTCAGtAATGGATGggttGAATTTCtgcacgtagaagcaaaaggc	2403	113	0.0449126	0.0590291	2516	A2C	A7T
2m193	gagaccgcaactgaaaagttgtTgTCAGcAATGGATGggttGAATTTCtgcacgtagaagcaaaaggc	1774	127	0.0668069	0.0878052	1901	A2G	A7C
2m194	gagaccgcaactgaaaagttgtTgTCAGgAATGGATGggttGAATTTCtgcacgtagaagcaaaaggc	1445	152	0.0951785	0.125094	1597	A2G	A7G
2m195	gagaccgcaactgaaaagttgtTgTCAGtAATGGATGggttGAATTTCtgcacgtagaagcaaaaggc	1857	244	0.116135	0.152638	2101	A2G	A7T
2m196	gagaccgcaactgaaaagttgtTtTCAGcAATGGATGggttGAATTTCtgcacgtagaagcaaaaggc	1966	23	0.0115636	0.0151982	1989	A2T	A7C
2m197	gagaccgcaactgaaaagttgtTtTCAGgAATGGATGggttGAATTTCtgcacgtagaagcaaaaggc	1328	8	0.00598802	0.00787013	1336	A2T	A7G
2m198	gagaccgcaactgaaaagttgtTtTCAGtAATGGATGggttGAATTTCtgcacgtagaagcaaaaggc	2569	15	0.00580495	0.00762952	2584	A2T	A7T
2m199	gagaccgcaactgaaaagttgtTcTCAGAcATGGATGggttGAATTTCtgcacgtagaagcaaaaggc	2385	84	0.0340219	0.0447153	2469	A2C	A8C
2m200	gagaccgcaactgaaaagttgtTcTCAGAgATGGATGggttGAATTTCtgcacgtagaagcaaaaggc	1906	47	0.0240655	0.0316296	1953	A2C	A8G
2m201	gagaccgcaactgaaaagttgtTcTCAGAtATGGATGggttGAATTTCtgcacgtagaagcaaaaggc	2012	95	0.0450878	0.0592594	2107	A2C	A8T
2m202	gagaccgcaactgaaaagttgtTgTCAGAcATGGATGggttGAATTTCtgcacgtagaagcaaaaggc	1665	94	0.0534395	0.0702361	1759	A2G	A8C
2m203	gagaccgcaactgaaaagttgtTgTCAGAgATGGATGggttGAATTTCtgcacgtagaagcaaaaggc	1116	253	0.184806	0.242893	1369	A2G	A8G
2m204	gagaccgcaactgaaaagttgtTgTCAGAtATGGATGggttGAATTTCtgcacgtagaagcaaaaggc	2032	125	0.0579509	0.0761655	2157	A2G	A8T
2m205	gagaccgcaactgaaaagttgtTtTCAGAcATGGATGggttGAATTTCtgcacgtagaagcaaaaggc	1892	18	0.00942408	0.0123862	1910	A2T	A8C
2m206	gagaccgcaactgaaaagttgtTtTCAGAgATGGATGggttGAATTTCtgcacgtagaagcaaaaggc	1612	17	0.0104359	0.013716	1629	A2T	A8G
2m207	gagaccgcaactgaaaagttgtTtTCAGAtATGGATGggttGAATTTCtgcacgtagaagcaaaaggc	2094	17	0.00805306	0.0105842	2111	A2T	A8T
2m208	gagaccgcaactgaaaagttgtTcTCAGAAcTGGATGggttGAATTTCtgcacgtagaagcaaaaggc	2352	30	0.0125945	0.016553	2382	A2C	A9C
2m209	gagaccgcaactgaaaagttgtTcTCAGAAgTGGATGggttGAATTTCtgcacgtagaagcaaaaggc	1755	81	0.0441176	0.0579843	1836	A2C	A9G
2m210	gagaccgcaactgaaaagttgtTcTCAGAAtTGGATGggttGAATTTCtgcacgtagaagcaaaaggc	2549	55	0.0211214	0.02776	2604	A2C	A9T
2m211	gagaccgcaactgaaaagttgtTgTCAGAAcTGGATGggttGAATTTCtgcacgtagaagcaaaaggc	2167	23	0.0105023	0.0138033	2190	A2G	A9C
2m212	gagaccgcaactgaaaagttgtTgTCAGAAgTGGATGggttGAATTTCtgcacgtagaagcaaaaggc	1517	93	0.057764	0.0759199	1610	A2G	A9G
2m213	gagaccgcaactgaaaagttgtTgTCAGAAtTGGATGggttGAATTTCtgcacgtagaagcaaaaggc	1906	85	0.0426921	0.0561108	1991	A2G	A9T
2m214	gagaccgcaactgaaaagttgtTtTCAGAAcTGGATGggttGAATTTCtgcacgtagaagcaaaaggc	2114	13	0.00611189	0.00803294	2127	A2T	A9C
2m215	gagaccgcaactgaaaagttgtTtTCAGAAgTGGATGggttGAATTTCtgcacgtagaagcaaaaggc	2099	13	0.0061553	0.00808999	2112	A2T	A9G
2m216	gagaccgcaactgaaaagttgtTtTCAGAAtTGGATGggttGAATTTCtgcacgtagaagcaaaaggc	2038	14	0.00682261	0.00896704	2052	A2T	A9T
2m217	gagaccgcaactgaaaagttgtTcTCAGAAAaGGATGggttGAATTTCtgcacgtagaagcaaaaggc	1891	4	0.00211082	0.00277427	1895	A2C	T10A
2m218	gagaccgcaactgaaaagttgtTcTCAGAAAcGGATGggttGAATTTCtgcacgtagaagcaaaaggc	2566	5	0.00194477	0.00255603	2571	A2C	T10C
2m219	gagaccgcaactgaaaagttgtTcTCAGAAAgGGATGggttGAATTTCtgcacgtagaagcaaaaggc	1439	8	0.00552868	0.00726641	1447	A2C	T10G
2m220	gagaccgcaactgaaaagttgtTgTCAGAAAaGGATGggttGAATTTCtgcacgtagaagcaaaaggc	1587	7	0.00439147	0.00577176	1594	A2G	T10A
2m221	gagaccgcaactgaaaagttgtTgTCAGAAAcGGATGggttGAATTTCtgcacgtagaagcaaaaggc	1643	2	0.00121581	0.00159795	1645	A2G	T10C
2m222	gagaccgcaactgaaaagttgtTgTCAGAAAgGGATGggttGAATTTCtgcacgtagaagcaaaaggc	1080	2	0.00184843	0.00242941	1082	A2G	T10G
2m223	gagaccgcaactgaaaagttgtTtTCAGAAAaGGATGggttGAATTTCtgcacgtagaagcaaaaggc	1767	7	0.00394589	0.00518612	1774	A2T	T10A
2m224	gagaccgcaactgaaaagttgtTtTCAGAAAcGGATGggttGAATTTCtgcacgtagaagcaaaaggc	2278	2	0.000877193	0.00115291	2280	A2T	T10C
2m225	gagaccgcaactgaaaagttgtTtTCAGAAAgGGATGggttGAATTTCtgcacgtagaagcaaaaggc	1491	2	0.00133958	0.00176063	1493	A2T	T10G
2m226	gagaccgcaactgaaaagttgtTcTCAGAAATaGATGggttGAATTTCtgcacgtagaagcaaaaggc	2313	51	0.0215736	0.0283544	2364	A2C	G11A
2m227	gagaccgcaactgaaaagttgtTcTCAGAAATcGATGggttGAATTTCtgcacgtagaagcaaaaggc	2621	11	0.00417933	0.00549294	2632	A2C	G11C
2m228	gagaccgcaactgaaaagttgtTcTCAGAAATtGATGggttGAATTTCtgcacgtagaagcaaaaggc	2764	36	0.0128571	0.0168983	2800	A2C	G11T
2m229	gagaccgcaactgaaaagttgtTgTCAGAAATaGATGggttGAATTTCtgcacgtagaagcaaaaggc	1545	643	0.293876	0.386244	2188	A2G	G11A
2m230	gagaccgcaactgaaaagttgtTgTCAGAAATcGATGggttGAATTTCtgcacgtagaagcaaaaggc	2002	120	0.0565504	0.0743249	2122	A2G	G11C
2m231	gagaccgcaactgaaaagttgtTgTCAGAAATtGATGggttGAATTTCtgcacgtagaagcaaaaggc	2012	176	0.0804388	0.105722	2188	A2G	G11T
2m232	gagaccgcaactgaaaagttgtTtTCAGAAATaGATGggttGAATTTCtgcacgtagaagcaaaaggc	2457	56	0.0222841	0.0292883	2513	A2T	G11A
2m233	gagaccgcaactgaaaagttgtTtTCAGAAATcGATGggttGAATTTCtgcacgtagaagcaaaaggc	2414	19	0.00780929	0.0102638	2433	A2T	G11C
2m234	gagaccgcaactgaaaagttgtTtTCAGAAATtGATGggttGAATTTCtgcacgtagaagcaaaaggc	2795	35	0.0123675	0.0162547	2830	A2T	G11T
2m235	gagaccgcaactgaaaagttgtTcTCAGAAATGaATGggttGAATTTCtgcacgtagaagcaaaaggc	2937	96	0.0316518	0.0416004	3033	A2C	G12A
2m236	gagaccgcaactgaaaagttgtTcTCAGAAATGcATGggttGAATTTCtgcacgtagaagcaaaaggc	2930	6	0.0020436	0.00268592	2936	A2C	G12C
2m237	gagaccgcaactgaaaagttgtTcTCAGAAATGtATGggttGAATTTCtgcacgtagaagcaaaaggc	3053	9	0.00293926	0.0038631	3062	A2C	G12T
2m238	gagaccgcaactgaaaagttgtTgTCAGAAATGaATGggttGAATTTCtgcacgtagaagcaaaaggc	2400	12	0.00497512	0.00653887	2412	A2G	G12A
2m239	gagaccgcaactgaaaagttgtTgTCAGAAATGcATGggttGAATTTCtgcacgtagaagcaaaaggc	2066	3	0.00144998	0.00190572	2069	A2G	G12C
2m240	gagaccgcaactgaaaagttgtTgTCAGAAATGtATGggttGAATTTCtgcacgtagaagcaaaaggc	2355	2	0.000848536	0.00111524	2357	A2G	G12T
2m241	gagaccgcaactgaaaagttgtTtTCAGAAATGaATGggttGAATTTCtgcacgtagaagcaaaaggc	2700	88	0.0315638	0.0414847	2788	A2T	G12A
2m242	gagaccgcaactgaaaagttgtTtTCAGAAATGcATGggttGAATTTCtgcacgtagaagcaaaaggc	3078	12	0.0038835	0.00510412	3090	A2T	G12C
2m243	gagaccgcaactgaaaagttgtTtTCAGAAATGtATGggttGAATTTCtgcacgtagaagcaaaaggc	3092	10	0.00322373	0.00423698	3102	A2T	G12T
2m244	gagaccgcaactgaaaagttgtTcTCAGAAATGGcTGggttGAATTTCtgcacgtagaagcaaaaggc	3240	5	0.00154083	0.00202513	3245	A2C	A13C
2m245	gagaccgcaactgaaaagttgtTcTCAGAAATGGgTGggttGAATTTCtgcacgtagaagcaaaaggc	1478	6	0.00404313	0.00531393	1484	A2C	A13G
2m246	gagaccgcaactgaaaagttgtTcTCAGAAATGGtTGggttGAATTTCtgcacgtagaagcaaaaggc	2385	9	0.0037594	0.00494102	2394	A2C	A13T
2m247	gagaccgcaactgaaaagttgtTgTCAGAAATGGcTGggttGAATTTCtgcacgtagaagcaaaaggc	2476	41	0.0162892	0.0214091	2517	A2G	A13C
2m248	gagaccgcaactgaaaagttgtTgTCAGAAATGGgTGggttGAATTTCtgcacgtagaagcaaaaggc	1055	34	0.0312213	0.0410345	1089	A2G	A13G
2m249	gagaccgcaactgaaaagttgtTgTCAGAAATGGtTGggttGAATTTCtgcacgtagaagcaaaaggc	2011	6	0.00297471	0.0039097	2017	A2G	A13T
2m250	gagaccgcaactgaaaagttgtTtTCAGAAATGGcTGggttGAATTTCtgcacgtagaagcaaaaggc	2913	7	0.00239726	0.00315075	2920	A2T	A13C
2m251	gagaccgcaactgaaaagttgtTtTCAGAAATGGgTGggttGAATTTCtgcacgtagaagcaaaaggc	1487	4	0.00268276	0.00352599	1491	A2T	A13G
2m252	gagaccgcaactgaaaagttgtTtTCAGAAATGGtTGggttGAATTTCtgcacgtagaagcaaaaggc	2729	5	0.00182882	0.00240364	2734	A2T	A13T
2m253	gagaccgcaactgaaaagttgtTcTCAGAAATGGAaGggttGAATTTCtgcacgtagaagcaaaaggc	1661	130	0.0725851	0.0953995	1791	A2C	T14A
2m254	gagaccgcaactgaaaagttgtTcTCAGAAATGGAcGggttGAATTTCtgcacgtagaagcaaaaggc	2171	24	0.0109339	0.0143706	2195	A2C	T14C
2m255	gagaccgcaactgaaaagttgtTcTCAGAAATGGAgGggttGAATTTCtgcacgtagaagcaaaaggc	874	680	0.43758	0.575117	1554	A2C	T14G
2m256	gagaccgcaactgaaaagttgtTgTCAGAAATGGAaGggttGAATTTCtgcacgtagaagcaaaaggc	1351	14	0.0102564	0.0134801	1365	A2G	T14A
2m257	gagaccgcaactgaaaagttgtTgTCAGAAATGGAcGggttGAATTTCtgcacgtagaagcaaaaggc	1525	157	0.0933413	0.12268	1682	A2G	T14C
2m258	gagaccgcaactgaaaagttgtTgTCAGAAATGGAgGggttGAATTTCtgcacgtagaagcaaaaggc	798	6	0.00746269	0.0098083	804	A2G	T14G
2m259	gagaccgcaactgaaaagttgtTtTCAGAAATGGAaGggttGAATTTCtgcacgtagaagcaaaaggc	1861	39	0.0205263	0.026978	1900	A2T	T14A
2m260	gagaccgcaactgaaaagttgtTtTCAGAAATGGAcGggttGAATTTCtgcacgtagaagcaaaaggc	2292	7	0.0030448	0.00400182	2299	A2T	T14C
2m261	gagaccgcaactgaaaagttgtTtTCAGAAATGGAgGggttGAATTTCtgcacgtagaagcaaaaggc	1214	14	0.0114007	0.014984	1228	A2T	T14G
2m262	gagaccgcaactgaaaagttgtTcTCAGAAATGGATaggttGAATTTCtgcacgtagaagcaaaaggc	2457	17	0.00687146	0.00903125	2474	A2C	G15A
2m263	gagaccgcaactgaaaagttgtTcTCAGAAATGGATcggttGAATTTCtgcacgtagaagcaaaaggc	3845	22	0.00568916	0.00747734	3867	A2C	G15C
2m264	gagaccgcaactgaaaagttgtTcTCAGAAATGGATtggttGAATTTCtgcacgtagaagcaaaaggc	3298	23	0.00692562	0.00910243	3321	A2C	G15T
2m265	gagaccgcaactgaaaagttgtTgTCAGAAATGGATaggttGAATTTCtgcacgtagaagcaaaaggc	1948	3	0.00153767	0.00202098	1951	A2G	G15A
2m266	gagaccgcaactgaaaagttgtTgTCAGAAATGGATcggttGAATTTCtgcacgtagaagcaaaaggc	3477	3	0.000862069	0.00113303	3480	A2G	G15C
2m267	gagaccgcaactgaaaagttgtTgTCAGAAATGGATtggttGAATTTCtgcacgtagaagcaaaaggc	2822	9	0.00317909	0.00417831	2831	A2G	G15T
2m268	gagaccgcaactgaaaagttgtTtTCAGAAATGGATaggttGAATTTCtgcacgtagaagcaaaaggc	2440	4	0.00163666	0.00215108	2444	A2T	G15A
2m269	gagaccgcaactgaaaagttgtTtTCAGAAATGGATcggttGAATTTCtgcacgtagaagcaaaaggc	3650	16	0.00436443	0.00573622	3666	A2T	G15C
2m270	gagaccgcaactgaaaagttgtTtTCAGAAATGGATtggttGAATTTCtgcacgtagaagcaaaaggc	2743	11	0.00399419	0.00524961	2754	A2T	G15T
2m271	gagaccgcaactgaaaagttgtTcTCAGAAATGGATGggttaAATTTCtgcacgtagaagcaaaaggc	1810	5	0.00275482	0.00362069	1815	A2C	G20A
2m272	gagaccgcaactgaaaagttgtTcTCAGAAATGGATGggttcAATTTCtgcacgtagaagcaaaaggc	2542	2	0.000786164	0.00103326	2544	A2C	G20C
2m273	gagaccgcaactgaaaagttgtTcTCAGAAATGGATGggtttAATTTCtgcacgtagaagcaaaaggc	2389	6	0.00250522	0.00329264	2395	A2C	G20T
2m274	gagaccgcaactgaaaagttgtTgTCAGAAATGGATGggttaAATTTCtgcacgtagaagcaaaaggc	1434	5	0.00347464	0.00456675	1439	A2G	G20A
2m275	gagaccgcaactgaaaagttgtTgTCAGAAATGGATGggttcAATTTCtgcacgtagaagcaaaaggc	1676	2	0.0011919	0.00156652	1678	A2G	G20C
2m276	gagaccgcaactgaaaagttgtTgTCAGAAATGGATGggtttAATTTCtgcacgtagaagcaaaaggc	2062	2	0.000968992	0.00127356	2064	A2G	G20T
2m277	gagaccgcaactgaaaagttgtTtTCAGAAATGGATGggttaAATTTCtgcacgtagaagcaaaaggc	1677	4	0.00237954	0.00312745	1681	A2T	G20A
2m278	gagaccgcaactgaaaagttgtTtTCAGAAATGGATGggttcAATTTCtgcacgtagaagcaaaaggc	2618	5	0.00190621	0.00250536	2623	A2T	G20C
2m279	gagaccgcaactgaaaagttgtTtTCAGAAATGGATGggtttAATTTCtgcacgtagaagcaaaaggc	2269	7	0.00307557	0.00404226	2276	A2T	G20T
2m280	gagaccgcaactgaaaagttgtTcTCAGAAATGGATGggttGcATTTCtgcacgtagaagcaaaaggc	2769	10	0.00359842	0.00472944	2779	A2C	A21C
2m281	gagaccgcaactgaaaagttgtTcTCAGAAATGGATGggttGgATTTCtgcacgtagaagcaaaaggc	1641	6	0.00364299	0.00478802	1647	A2C	A21G
2m282	gagaccgcaactgaaaagttgtTcTCAGAAATGGATGggttGtATTTCtgcacgtagaagcaaaaggc	2559	9	0.00350467	0.00460623	2568	A2C	A21T
2m283	gagaccgcaactgaaaagttgtTgTCAGAAATGGATGggttGcATTTCtgcacgtagaagcaaaaggc	1992	7	0.00350175	0.00460239	1999	A2G	A21C
2m284	gagaccgcaactgaaaagttgtTgTCAGAAATGGATGggttGgATTTCtgcacgtagaagcaaaaggc	1383	4	0.00288392	0.00379037	1387	A2G	A21G
2m285	gagaccgcaactgaaaagttgtTgTCAGAAATGGATGggttGtATTTCtgcacgtagaagcaaaaggc	2129	7	0.00327715	0.0043072	2136	A2G	A21T
2m286	gagaccgcaactgaaaagttgtTtTCAGAAATGGATGggttGcATTTCtgcacgtagaagcaaaaggc	3164	10	0.0031506	0.00414087	3174	A2T	A21C
2m287	gagaccgcaactgaaaagttgtTtTCAGAAATGGATGggttGgATTTCtgcacgtagaagcaaaaggc	1705	2	0.00117165	0.00153991	1707	A2T	A21G
2m288	gagaccgcaactgaaaagttgtTtTCAGAAATGGATGggttGtATTTCtgcacgtagaagcaaaaggc	2517	21	0.00827423	0.0108749	2538	A2T	A21T
2m289	gagaccgcaactgaaaagttgtTcTCAGAAATGGATGggttGAcTTTCtgcacgtagaagcaaaaggc	4441	16	0.00358986	0.00471819	4457	A2C	A22C
2m290	gagaccgcaactgaaaagttgtTcTCAGAAATGGATGggttGAgTTTCtgcacgtagaagcaaaaggc	2158	14	0.00644567	0.00847162	2172	A2C	A22G
2m291	gagaccgcaactgaaaagttgtTcTCAGAAATGGATGggttGAtTTTCtgcacgtagaagcaaaaggc	2494	31	0.0122772	0.0161361	2525	A2C	A22T
2m292	gagaccgcaactgaaaagttgtTgTCAGAAATGGATGggttGAcTTTCtgcacgtagaagcaaaaggc	3777	34	0.00892154	0.0117257	3811	A2G	A22C
2m293	gagaccgcaactgaaaagttgtTgTCAGAAATGGATGggttGAgTTTCtgcacgtagaagcaaaaggc	2060	39	0.0185803	0.0244203	2099	A2G	A22G
2m294	gagaccgcaactgaaaagttgtTgTCAGAAATGGATGggttGAtTTTCtgcacgtagaagcaaaaggc	1846	30	0.0159915	0.0210178	1876	A2G	A22T
2m295	gagaccgcaactgaaaagttgtTtTCAGAAATGGATGggttGAcTTTCtgcacgtagaagcaaaaggc	3977	11	0.00275827	0.00362523	3988	A2T	A22C
2m296	gagaccgcaactgaaaagttgtTtTCAGAAATGGATGggttGAgTTTCtgcacgtagaagcaaaaggc	1744	10	0.00570125	0.00749323	1754	A2T	A22G
2m297	gagaccgcaactgaaaagttgtTtTCAGAAATGGATGggttGAtTTTCtgcacgtagaagcaaaaggc	2185	17	0.00772025	0.0101468	2202	A2T	A22T
2m298	gagaccgcaactgaaaagttgtTAaaAGAAATGGATGggttGAATTTCtgcacgtagaagcaaaaggc	1473	4	0.00270819	0.00355941	1477	T3A	C4A
2m299	gagaccgcaactgaaaagttgtTAagAGAAATGGATGggttGAATTTCtgcacgtagaagcaaaaggc	1077	5	0.00462107	0.00607353	1082	T3A	C4G
2m300	gagaccgcaactgaaaagttgtTAatAGAAATGGATGggttGAATTTCtgcacgtagaagcaaaaggc	1239	8	0.0064154	0.00843183	1247	T3A	C4T
2m301	gagaccgcaactgaaaagttgtTAcaAGAAATGGATGggttGAATTTCtgcacgtagaagcaaaaggc	1338	13	0.0096225	0.012647	1351	T3C	C4A
2m302	gagaccgcaactgaaaagttgtTAcgAGAAATGGATGggttGAATTTCtgcacgtagaagcaaaaggc	1422	14	0.0097493	0.0128136	1436	T3C	C4G
2m303	gagaccgcaactgaaaagttgtTActAGAAATGGATGggttGAATTTCtgcacgtagaagcaaaaggc	1469	126	0.0789969	0.103827	1595	T3C	C4T
2m304	gagaccgcaactgaaaagttgtTAgaAGAAATGGATGggttGAATTTCtgcacgtagaagcaaaaggc	1065	7	0.00652985	0.00858226	1072	T3G	C4A
2m305	gagaccgcaactgaaaagttgtTAggAGAAATGGATGggttGAATTTCtgcacgtagaagcaaaaggc	959	7	0.00724638	0.009524	966	T3G	C4G
2m306	gagaccgcaactgaaaagttgtTAgtAGAAATGGATGggttGAATTTCtgcacgtagaagcaaaaggc	1045	4	0.00381316	0.00501168	1049	T3G	C4T
2m307	gagaccgcaactgaaaagttgtTAaCcGAAATGGATGggttGAATTTCtgcacgtagaagcaaaaggc	1605	112	0.0652301	0.0857326	1717	T3A	A5C
2m308	gagaccgcaactgaaaagttgtTAaCgGAAATGGATGggttGAATTTCtgcacgtagaagcaaaaggc	1421	20	0.0138793	0.0182417	1441	T3A	A5G
2m309	gagaccgcaactgaaaagttgtTAaCtGAAATGGATGggttGAATTTCtgcacgtagaagcaaaaggc	1891	113	0.0563872	0.0741104	2004	T3A	A5T
2m310	gagaccgcaactgaaaagttgtTAcCcGAAATGGATGggttGAATTTCtgcacgtagaagcaaaaggc	1928	246	0.113155	0.148722	2174	T3C	A5C
2m311	gagaccgcaactgaaaagttgtTAcCgGAAATGGATGggttGAATTTCtgcacgtagaagcaaaaggc	960	253	0.208574	0.274131	1213	T3C	A5G
2m312	gagaccgcaactgaaaagttgtTAcCtGAAATGGATGggttGAATTTCtgcacgtagaagcaaaaggc	1055	723	0.406637	0.534447	1778	T3C	A5T
2m313	gagaccgcaactgaaaagttgtTAgCcGAAATGGATGggttGAATTTCtgcacgtagaagcaaaaggc	1448	118	0.0753512	0.099035	1566	T3G	A5C
2m314	gagaccgcaactgaaaagttgtTAgCgGAAATGGATGggttGAATTTCtgcacgtagaagcaaaaggc	1038	22	0.0207547	0.0272782	1060	T3G	A5G
2m315	gagaccgcaactgaaaagttgtTAgCtGAAATGGATGggttGAATTTCtgcacgtagaagcaaaaggc	1558	163	0.0947124	0.124482	1721	T3G	A5T
2m316	gagaccgcaactgaaaagttgtTAaCAaAAATGGATGggttGAATTTCtgcacgtagaagcaaaaggc	2250	25	0.010989	0.014443	2275	T3A	G6A
2m317	gagaccgcaactgaaaagttgtTAaCAcAAATGGATGggttGAATTTCtgcacgtagaagcaaaaggc	2142	16	0.00741427	0.00974467	2158	T3A	G6C
2m318	gagaccgcaactgaaaagttgtTAaCAtAAATGGATGggttGAATTTCtgcacgtagaagcaaaaggc	2003	32	0.0157248	0.0206673	2035	T3A	G6T
2m319	gagaccgcaactgaaaagttgtTAcCAaAAATGGATGggttGAATTTCtgcacgtagaagcaaaaggc	1784	316	0.150476	0.197773	2100	T3C	G6A
2m320	gagaccgcaactgaaaagttgtTAcCAcAAATGGATGggttGAATTTCtgcacgtagaagcaaaaggc	1880	372	0.165187	0.217107	2252	T3C	G6C
2m321	gagaccgcaactgaaaagttgtTAcCAtAAATGGATGggttGAATTTCtgcacgtagaagcaaaaggc	1804	471	0.207033	0.272106	2275	T3C	G6T
2m322	gagaccgcaactgaaaagttgtTAgCAaAAATGGATGggttGAATTTCtgcacgtagaagcaaaaggc	1367	22	0.0158387	0.020817	1389	T3G	G6A
2m323	gagaccgcaactgaaaagttgtTAgCAcAAATGGATGggttGAATTTCtgcacgtagaagcaaaaggc	2000	37	0.018164	0.0238731	2037	T3G	G6C
2m324	gagaccgcaactgaaaagttgtTAgCAtAAATGGATGggttGAATTTCtgcacgtagaagcaaaaggc	1536	38	0.0241423	0.0317305	1574	T3G	G6T
2m325	gagaccgcaactgaaaagttgtTAaCAGcAATGGATGggttGAATTTCtgcacgtagaagcaaaaggc	1955	9	0.00458248	0.00602281	1964	T3A	A7C
2m326	gagaccgcaactgaaaagttgtTAaCAGgAATGGATGggttGAATTTCtgcacgtagaagcaaaaggc	1242	12	0.00956938	0.0125771	1254	T3A	A7G
2m327	gagaccgcaactgaaaagttgtTAaCAGtAATGGATGggttGAATTTCtgcacgtagaagcaaaaggc	1645	25	0.0149701	0.0196753	1670	T3A	A7T
2m328	gagaccgcaactgaaaagttgtTAcCAGcAATGGATGggttGAATTTCtgcacgtagaagcaaaaggc	2139	55	0.0250684	0.0329477	2194	T3C	A7C
2m329	gagaccgcaactgaaaagttgtTAcCAGgAATGGATGggttGAATTTCtgcacgtagaagcaaaaggc	1083	47	0.0415929	0.0546661	1130	T3C	A7G
2m330	gagaccgcaactgaaaagttgtTAcCAGtAATGGATGggttGAATTTCtgcacgtagaagcaaaaggc	1470	72	0.0466926	0.0613686	1542	T3C	A7T
2m331	gagaccgcaactgaaaagttgtTAgCAGcAATGGATGggttGAATTTCtgcacgtagaagcaaaaggc	1225	13	0.0105008	0.0138013	1238	T3G	A7C
2m332	gagaccgcaactgaaaagttgtTAgCAGgAATGGATGggttGAATTTCtgcacgtagaagcaaaaggc	949	19	0.0196281	0.0257974	968	T3G	A7G
2m333	gagaccgcaactgaaaagttgtTAgCAGtAATGGATGggttGAATTTCtgcacgtagaagcaaaaggc	1307	25	0.0187688	0.024668	1332	T3G	A7T
2m334	gagaccgcaactgaaaagttgtTAaCAGAcATGGATGggttGAATTTCtgcacgtagaagcaaaaggc	1653	19	0.0113636	0.0149354	1672	T3A	A8C
2m335	gagaccgcaactgaaaagttgtTAaCAGAgATGGATGggttGAATTTCtgcacgtagaagcaaaaggc	1156	8	0.00687285	0.00903307	1164	T3A	A8G
2m336	gagaccgcaactgaaaagttgtTAaCAGAtATGGATGggttGAATTTCtgcacgtagaagcaaaaggc	1682	27	0.0157987	0.0207644	1709	T3A	A8T
2m337	gagaccgcaactgaaaagttgtTAcCAGAcATGGATGggttGAATTTCtgcacgtagaagcaaaaggc	1531	135	0.0810324	0.106502	1666	T3C	A8C
2m338	gagaccgcaactgaaaagttgtTAcCAGAgATGGATGggttGAATTTCtgcacgtagaagcaaaaggc	1197	38	0.0307692	0.0404404	1235	T3C	A8G
2m339	gagaccgcaactgaaaagttgtTAcCAGAtATGGATGggttGAATTTCtgcacgtagaagcaaaaggc	1243	106	0.0785767	0.103274	1349	T3C	A8T
2m340	gagaccgcaactgaaaagttgtTAgCAGAcATGGATGggttGAATTTCtgcacgtagaagcaaaaggc	1500	16	0.0105541	0.0138714	1516	T3G	A8C
2m341	gagaccgcaactgaaaagttgtTAgCAGAgATGGATGggttGAATTTCtgcacgtagaagcaaaaggc	923	21	0.0222458	0.0292379	944	T3G	A8G
2m342	gagaccgcaactgaaaagttgtTAgCAGAtATGGATGggttGAATTTCtgcacgtagaagcaaaaggc	1578	26	0.0162095	0.0213043	1604	T3G	A8T
2m343	gagaccgcaactgaaaagttgtTAaCAGAAcTGGATGggttGAATTTCtgcacgtagaagcaaaaggc	1683	15	0.00883392	0.0116105	1698	T3A	A9C
2m344	gagaccgcaactgaaaagttgtTAaCAGAAgTGGATGggttGAATTTCtgcacgtagaagcaaaaggc	1274	18	0.0139319	0.0183108	1292	T3A	A9G
2m345	gagaccgcaactgaaaagttgtTAaCAGAAtTGGATGggttGAATTTCtgcacgtagaagcaaaaggc	1543	11	0.00707851	0.00930337	1554	T3A	A9T
2m346	gagaccgcaactgaaaagttgtTAcCAGAAcTGGATGggttGAATTTCtgcacgtagaagcaaaaggc	1518	88	0.0547945	0.0720171	1606	T3C	A9C
2m347	gagaccgcaactgaaaagttgtTAcCAGAAgTGGATGggttGAATTTCtgcacgtagaagcaaaaggc	1142	69	0.0569777	0.0748865	1211	T3C	A9G
2m348	gagaccgcaactgaaaagttgtTAcCAGAAtTGGATGggttGAATTTCtgcacgtagaagcaaaaggc	1546	101	0.0613236	0.0805984	1647	T3C	A9T
2m349	gagaccgcaactgaaaagttgtTAgCAGAAcTGGATGggttGAATTTCtgcacgtagaagcaaaaggc	1154	18	0.0153584	0.0201857	1172	T3G	A9C
2m350	gagaccgcaactgaaaagttgtTAgCAGAAgTGGATGggttGAATTTCtgcacgtagaagcaaaaggc	1028	12	0.0115385	0.0151651	1040	T3G	A9G
2m351	gagaccgcaactgaaaagttgtTAgCAGAAtTGGATGggttGAATTTCtgcacgtagaagcaaaaggc	979	11	0.0111111	0.0146035	990	T3G	A9T
2m352	gagaccgcaactgaaaagttgtTAaCAGAAAaGGATGggttGAATTTCtgcacgtagaagcaaaaggc	1210	4	0.00329489	0.00433052	1214	T3A	T10A
2m353	gagaccgcaactgaaaagttgtTAaCAGAAAcGGATGggttGAATTTCtgcacgtagaagcaaaaggc	1783	7	0.00391061	0.00513977	1790	T3A	T10C
2m354	gagaccgcaactgaaaagttgtTAaCAGAAAgGGATGggttGAATTTCtgcacgtagaagcaaaaggc	1003	2	0.00199005	0.00261555	1005	T3A	T10G
2m355	gagaccgcaactgaaaagttgtTAcCAGAAAaGGATGggttGAATTTCtgcacgtagaagcaaaaggc	1020	8	0.0077821	0.0102281	1028	T3C	T10A
2m356	gagaccgcaactgaaaagttgtTAcCAGAAAcGGATGggttGAATTTCtgcacgtagaagcaaaaggc	1752	6	0.00341297	0.00448571	1758	T3C	T10C
2m357	gagaccgcaactgaaaagttgtTAcCAGAAAgGGATGggttGAATTTCtgcacgtagaagcaaaaggc	911	2	0.00219058	0.00287911	913	T3C	T10G
2m358	gagaccgcaactgaaaagttgtTAgCAGAAAaGGATGggttGAATTTCtgcacgtagaagcaaaaggc	894	2	0.00223214	0.00293373	896	T3G	T10A
2m359	gagaccgcaactgaaaagttgtTAgCAGAAAcGGATGggttGAATTTCtgcacgtagaagcaaaaggc	1427	5	0.00349162	0.00458908	1432	T3G	T10C
2m360	gagaccgcaactgaaaagttgtTAgCAGAAAgGGATGggttGAATTTCtgcacgtagaagcaaaaggc	783	7	0.00886076	0.0116458	790	T3G	T10G
2m361	gagaccgcaactgaaaagttgtTAaCAGAAATaGATGggttGAATTTCtgcacgtagaagcaaaaggc	1888	20	0.0104822	0.0137769	1908	T3A	G11A
2m362	gagaccgcaactgaaaagttgtTAaCAGAAATcGATGggttGAATTTCtgcacgtagaagcaaaaggc	1632	6	0.003663	0.00481433	1638	T3A	G11C
2m363	gagaccgcaactgaaaagttgtTAaCAGAAATtGATGggttGAATTTCtgcacgtagaagcaaaaggc	1951	15	0.0076297	0.0100278	1966	T3A	G11T
2m364	gagaccgcaactgaaaagttgtTAcCAGAAATaGATGggttGAATTTCtgcacgtagaagcaaaaggc	1532	82	0.0508055	0.0667742	1614	T3C	G11A
2m365	gagaccgcaactgaaaagttgtTAcCAGAAATcGATGggttGAATTTCtgcacgtagaagcaaaaggc	1739	21	0.0119318	0.0156821	1760	T3C	G11C
2m366	gagaccgcaactgaaaagttgtTAcCAGAAATtGATGggttGAATTTCtgcacgtagaagcaaaaggc	1866	59	0.0306494	0.0402828	1925	T3C	G11T
2m367	gagaccgcaactgaaaagttgtTAgCAGAAATaGATGggttGAATTTCtgcacgtagaagcaaaaggc	909	15	0.0162338	0.0213362	924	T3G	G11A
2m368	gagaccgcaactgaaaagttgtTAgCAGAAATcGATGggttGAATTTCtgcacgtagaagcaaaaggc	1256	5	0.00396511	0.00521139	1261	T3G	G11C
2m369	gagaccgcaactgaaaagttgtTAgCAGAAATtGATGggttGAATTTCtgcacgtagaagcaaaaggc	1201	23	0.0187908	0.024697	1224	T3G	G11T
2m370	gagaccgcaactgaaaagttgtTAaCAGAAATGaATGggttGAATTTCtgcacgtagaagcaaaaggc	1847	15	0.00805585	0.0105879	1862	T3A	G12A
2m371	gagaccgcaactgaaaagttgtTAaCAGAAATGcATGggttGAATTTCtgcacgtagaagcaaaaggc	2116	7	0.00329722	0.00433358	2123	T3A	G12C
2m372	gagaccgcaactgaaaagttgtTAaCAGAAATGtATGggttGAATTTCtgcacgtagaagcaaaaggc	2188	7	0.00318907	0.00419143	2195	T3A	G12T
2m373	gagaccgcaactgaaaagttgtTAcCAGAAATGaATGggttGAATTTCtgcacgtagaagcaaaaggc	1785	14	0.0077821	0.0102281	1799	T3C	G12A
2m374	gagaccgcaactgaaaagttgtTAcCAGAAATGcATGggttGAATTTCtgcacgtagaagcaaaaggc	2126	4	0.00187793	0.00246819	2130	T3C	G12C
2m375	gagaccgcaactgaaaagttgtTAcCAGAAATGtATGggttGAATTTCtgcacgtagaagcaaaaggc	2076	7	0.00336054	0.00441679	2083	T3C	G12T
2m376	gagaccgcaactgaaaagttgtTAgCAGAAATGaATGggttGAATTTCtgcacgtagaagcaaaaggc	1216	10	0.00815661	0.0107203	1226	T3G	G12A
2m377	gagaccgcaactgaaaagttgtTAgCAGAAATGcATGggttGAATTTCtgcacgtagaagcaaaaggc	1090	4	0.00365631	0.00480553	1094	T3G	G12C
2m378	gagaccgcaactgaaaagttgtTAgCAGAAATGtATGggttGAATTTCtgcacgtagaagcaaaaggc	1573	6	0.00379987	0.00499422	1579	T3G	G12T
2m379	gagaccgcaactgaaaagttgtTAaCAGAAATGGcTGggttGAATTTCtgcacgtagaagcaaaaggc	1920	24	0.0123457	0.0162261	1944	T3A	A13C
2m380	gagaccgcaactgaaaagttgtTAaCAGAAATGGgTGggttGAATTTCtgcacgtagaagcaaaaggc	1037	5	0.00479846	0.00630668	1042	T3A	A13G
2m381	gagaccgcaactgaaaagttgtTAaCAGAAATGGtTGggttGAATTTCtgcacgtagaagcaaaaggc	1277	1078	0.457749	0.601626	2355	T3A	A13T
2m382	gagaccgcaactgaaaagttgtTAcCAGAAATGGcTGggttGAATTTCtgcacgtagaagcaaaaggc	1499	8	0.00530856	0.0069771	1507	T3C	A13C
2m383	gagaccgcaactgaaaagttgtTAcCAGAAATGGgTGggttGAATTTCtgcacgtagaagcaaaaggc	1091	53	0.0463287	0.0608903	1144	T3C	A13G
2m384	gagaccgcaactgaaaagttgtTAcCAGAAATGGtTGggttGAATTTCtgcacgtagaagcaaaaggc	2203	20	0.00899685	0.0118247	2223	T3C	A13T
2m385	gagaccgcaactgaaaagttgtTAgCAGAAATGGcTGggttGAATTTCtgcacgtagaagcaaaaggc	319	1733	0.844542	1.10999	2052	T3G	A13C
2m386	gagaccgcaactgaaaagttgtTAgCAGAAATGGgTGggttGAATTTCtgcacgtagaagcaaaaggc	789	3	0.00378788	0.00497845	792	T3G	A13G
2m387	gagaccgcaactgaaaagttgtTAgCAGAAATGGtTGggttGAATTTCtgcacgtagaagcaaaaggc	869	569	0.395688	0.520058	1438	T3G	A13T
2m388	gagaccgcaactgaaaagttgtTAaCAGAAATGGAaGggttGAATTTCtgcacgtagaagcaaaaggc	1138	8	0.0069808	0.00917495	1146	T3A	T14A
2m389	gagaccgcaactgaaaagttgtTAaCAGAAATGGAcGggttGAATTTCtgcacgtagaagcaaaaggc	2021	16	0.00785469	0.0103235	2037	T3A	T14C
2m390	gagaccgcaactgaaaagttgtTAaCAGAAATGGAgGggttGAATTTCtgcacgtagaagcaaaaggc	844	9	0.010551	0.0138673	853	T3A	T14G
2m391	gagaccgcaactgaaaagttgtTAcCAGAAATGGAaGggttGAATTTCtgcacgtagaagcaaaaggc	1073	44	0.0393912	0.0517724	1117	T3C	T14A
2m392	gagaccgcaactgaaaagttgtTAcCAGAAATGGAcGggttGAATTTCtgcacgtagaagcaaaaggc	1626	16	0.00974421	0.0128069	1642	T3C	T14C
2m393	gagaccgcaactgaaaagttgtTAcCAGAAATGGAgGggttGAATTTCtgcacgtagaagcaaaaggc	804	46	0.0541176	0.0711275	850	T3C	T14G
2m394	gagaccgcaactgaaaagttgtTAgCAGAAATGGAaGggttGAATTTCtgcacgtagaagcaaaaggc	648	7	0.010687	0.0140461	655	T3G	T14A
2m395	gagaccgcaactgaaaagttgtTAgCAGAAATGGAcGggttGAATTTCtgcacgtagaagcaaaaggc	1034	8	0.00767754	0.0100907	1042	T3G	T14C
2m396	gagaccgcaactgaaaagttgtTAgCAGAAATGGAgGggttGAATTTCtgcacgtagaagcaaaaggc	569	15	0.0256849	0.033758	584	T3G	T14G
2m397	gagaccgcaactgaaaagttgtTAaCAGAAATGGATaggttGAATTTCtgcacgtagaagcaaaaggc	1637	3	0.00182927	0.00240423	1640	T3A	G15A
2m398	gagaccgcaactgaaaagttgtTAaCAGAAATGGATcggttGAATTTCtgcacgtagaagcaaaaggc	2328	14	0.0059778	0.00785669	2342	T3A	G15C
2m399	gagaccgcaactgaaaagttgtTAaCAGAAATGGATtggttGAATTTCtgcacgtagaagcaaaaggc	2366	12	0.00504626	0.00663236	2378	T3A	G15T
2m400	gagaccgcaactgaaaagttgtTAcCAGAAATGGATaggttGAATTTCtgcacgtagaagcaaaaggc	1557	9	0.00574713	0.00755352	1566	T3C	G15A
2m401	gagaccgcaactgaaaagttgtTAcCAGAAATGGATcggttGAATTTCtgcacgtagaagcaaaaggc	2642	8	0.00301887	0.00396773	2650	T3C	G15C
2m402	gagaccgcaactgaaaagttgtTAcCAGAAATGGATtggttGAATTTCtgcacgtagaagcaaaaggc	2281	12	0.00523332	0.00687821	2293	T3C	G15T
2m403	gagaccgcaactgaaaagttgtTAgCAGAAATGGATaggttGAATTTCtgcacgtagaagcaaaaggc	1123	2	0.00177778	0.00233655	1125	T3G	G15A
2m404	gagaccgcaactgaaaagttgtTAgCAGAAATGGATcggttGAATTTCtgcacgtagaagcaaaaggc	1678	8	0.00474496	0.00623636	1686	T3G	G15C
2m405	gagaccgcaactgaaaagttgtTAgCAGAAATGGATtggttGAATTTCtgcacgtagaagcaaaaggc	1603	5	0.00310945	0.00408679	1608	T3G	G15T
2m406	gagaccgcaactgaaaagttgtTAaCAGAAATGGATGggttaAATTTCtgcacgtagaagcaaaaggc	1383	2	0.00144404	0.00189792	1385	T3A	G20A
2m407	gagaccgcaactgaaaagttgtTAaCAGAAATGGATGggttcAATTTCtgcacgtagaagcaaaaggc	2004	4	0.00199203	0.00261815	2008	T3A	G20C
2m408	gagaccgcaactgaaaagttgtTAaCAGAAATGGATGggtttAATTTCtgcacgtagaagcaaaaggc	1622	4	0.00246002	0.00323324	1626	T3A	G20T
2m409	gagaccgcaactgaaaagttgtTAcCAGAAATGGATGggttaAATTTCtgcacgtagaagcaaaaggc	1204	4	0.00331126	0.00435203	1208	T3C	G20A
2m410	gagaccgcaactgaaaagttgtTAcCAGAAATGGATGggttcAATTTCtgcacgtagaagcaaaaggc	1819	7	0.00383352	0.00503844	1826	T3C	G20C
2m411	gagaccgcaactgaaaagttgtTAcCAGAAATGGATGggtttAATTTCtgcacgtagaagcaaaaggc	1481	4	0.0026936	0.00354023	1485	T3C	G20T
2m412	gagaccgcaactgaaaagttgtTAgCAGAAATGGATGggttaAATTTCtgcacgtagaagcaaaaggc	947	4	0.0042061	0.00552813	951	T3G	G20A
2m413	gagaccgcaactgaaaagttgtTAgCAGAAATGGATGggttcAATTTCtgcacgtagaagcaaaaggc	1246	5	0.0039968	0.00525305	1251	T3G	G20C
2m414	gagaccgcaactgaaaagttgtTAgCAGAAATGGATGggtttAATTTCtgcacgtagaagcaaaaggc	1170	1	0.000853971	0.00112238	1171	T3G	G20T
2m415	gagaccgcaactgaaaagttgtTAaCAGAAATGGATGggttGcATTTCtgcacgtagaagcaaaaggc	1757	5	0.00283768	0.0037296	1762	T3A	A21C
2m416	gagaccgcaactgaaaagttgtTAaCAGAAATGGATGggttGgATTTCtgcacgtagaagcaaaaggc	1301	5	0.00382848	0.00503182	1306	T3A	A21G
2m417	gagaccgcaactgaaaagttgtTAaCAGAAATGGATGggttGtATTTCtgcacgtagaagcaaaaggc	1741	11	0.00627854	0.00825196	1752	T3A	A21T
2m418	gagaccgcaactgaaaagttgtTAcCAGAAATGGATGggttGcATTTCtgcacgtagaagcaaaaggc	1752	12	0.00680272	0.0089409	1764	T3C	A21C
2m419	gagaccgcaactgaaaagttgtTAcCAGAAATGGATGggttGgATTTCtgcacgtagaagcaaaaggc	1071	8	0.00741427	0.00974467	1079	T3C	A21G
2m420	gagaccgcaactgaaaagttgtTAcCAGAAATGGATGggttGtATTTCtgcacgtagaagcaaaaggc	1761	9	0.00508475	0.00668294	1770	T3C	A21T
2m421	gagaccgcaactgaaaagttgtTAgCAGAAATGGATGggttGcATTTCtgcacgtagaagcaaaaggc	1230	4	0.00324149	0.00426033	1234	T3G	A21C
2m422	gagaccgcaactgaaaagttgtTAgCAGAAATGGATGggttGgATTTCtgcacgtagaagcaaaaggc	804	3	0.00371747	0.00488592	807	T3G	A21G
2m423	gagaccgcaactgaaaagttgtTAgCAGAAATGGATGggttGtATTTCtgcacgtagaagcaaaaggc	1324	11	0.0082397	0.0108295	1335	T3G	A21T
2m424	gagaccgcaactgaaaagttgtTAaCAGAAATGGATGggttGAcTTTCtgcacgtagaagcaaaaggc	2919	8	0.00273317	0.00359224	2927	T3A	A22C
2m425	gagaccgcaactgaaaagttgtTAaCAGAAATGGATGggttGAgTTTCtgcacgtagaagcaaaaggc	1162	2	0.00171821	0.00225827	1164	T3A	A22G
2m426	gagaccgcaactgaaaagttgtTAaCAGAAATGGATGggttGAtTTTCtgcacgtagaagcaaaaggc	1833	19	0.0102592	0.0134838	1852	T3A	A22T
2m427	gagaccgcaactgaaaagttgtTAcCAGAAATGGATGggttGAcTTTCtgcacgtagaagcaaaaggc	2689	20	0.0073828	0.0097033	2709	T3C	A22C
2m428	gagaccgcaactgaaaagttgtTAcCAGAAATGGATGggttGAgTTTCtgcacgtagaagcaaaaggc	1115	12	0.0106477	0.0139944	1127	T3C	A22G
2m429	gagaccgcaactgaaaagttgtTAcCAGAAATGGATGggttGAtTTTCtgcacgtagaagcaaaaggc	1582	23	0.0143302	0.0188344	1605	T3C	A22T
2m430	gagaccgcaactgaaaagttgtTAgCAGAAATGGATGggttGAcTTTCtgcacgtagaagcaaaaggc	1916	6	0.00312175	0.00410295	1922	T3G	A22C
2m431	gagaccgcaactgaaaagttgtTAgCAGAAATGGATGggttGAgTTTCtgcacgtagaagcaaaaggc	1243	12	0.00956175	0.0125671	1255	T3G	A22G
2m432	gagaccgcaactgaaaagttgtTAgCAGAAATGGATGggttGAtTTTCtgcacgtagaagcaaaaggc	1191	8	0.00667223	0.00876939	1199	T3G	A22T
2m433	gagaccgcaactgaaaagttgtTATacGAAATGGATGggttGAATTTCtgcacgtagaagcaaaaggc	1602	248	0.134054	0.176189	1850	C4A	A5C
2m434	gagaccgcaactgaaaagttgtTATagGAAATGGATGggttGAATTTCtgcacgtagaagcaaaaggc	629	584	0.481451	0.632777	1213	C4A	A5G
2m435	gagaccgcaactgaaaagttgtTATatGAAATGGATGggttGAATTTCtgcacgtagaagcaaaaggc	1377	145	0.0952694	0.125214	1522	C4A	A5T
2m436	gagaccgcaactgaaaagttgtTATgcGAAATGGATGggttGAATTTCtgcacgtagaagcaaaaggc	1706	90	0.0501114	0.065862	1796	C4G	A5C
2m437	gagaccgcaactgaaaagttgtTATggGAAATGGATGggttGAATTTCtgcacgtagaagcaaaaggc	1044	40	0.0369004	0.0484986	1084	C4G	A5G
2m438	gagaccgcaactgaaaagttgtTATgtGAAATGGATGggttGAATTTCtgcacgtagaagcaaaaggc	1497	117	0.0724907	0.0952754	1614	C4G	A5T
2m439	gagaccgcaactgaaaagttgtTATtcGAAATGGATGggttGAATTTCtgcacgtagaagcaaaaggc	637	2393	0.789769	1.038	3030	C4T	A5C
2m440	gagaccgcaactgaaaagttgtTATtgGAAATGGATGggttGAATTTCtgcacgtagaagcaaaaggc	704	839	0.543746	0.714652	1543	C4T	A5G
2m441	gagaccgcaactgaaaagttgtTATttGAAATGGATGggttGAATTTCtgcacgtagaagcaaaaggc	452	2009	0.816335	1.07292	2461	C4T	A5T
2m442	gagaccgcaactgaaaagttgtTATaAaAAATGGATGggttGAATTTCtgcacgtagaagcaaaaggc	1452	89	0.0577547	0.0759077	1541	C4A	G6A
2m443	gagaccgcaactgaaaagttgtTATaAcAAATGGATGggttGAATTTCtgcacgtagaagcaaaaggc	1970	134	0.0636882	0.0837062	2104	C4A	G6C
2m444	gagaccgcaactgaaaagttgtTATaAtAAATGGATGggttGAATTTCtgcacgtagaagcaaaaggc	1421	188	0.116843	0.153568	1609	C4A	G6T
2m445	gagaccgcaactgaaaagttgtTATgAaAAATGGATGggttGAATTTCtgcacgtagaagcaaaaggc	1341	39	0.0282609	0.0371436	1380	C4G	G6A
2m446	gagaccgcaactgaaaagttgtTATgAcAAATGGATGggttGAATTTCtgcacgtagaagcaaaaggc	1841	63	0.0330882	0.0434883	1904	C4G	G6C
2m447	gagaccgcaactgaaaagttgtTATgAtAAATGGATGggttGAATTTCtgcacgtagaagcaaaaggc	1501	94	0.0589342	0.0774579	1595	C4G	G6T
2m448	gagaccgcaactgaaaagttgtTATtAaAAATGGATGggttGAATTTCtgcacgtagaagcaaaaggc	1265	717	0.361756	0.47546	1982	C4T	G6A
2m449	gagaccgcaactgaaaagttgtTATtAcAAATGGATGggttGAATTTCtgcacgtagaagcaaaaggc	1081	1690	0.609888	0.801583	2771	C4T	G6C
2m450	gagaccgcaactgaaaagttgtTATtAtAAATGGATGggttGAATTTCtgcacgtagaagcaaaaggc	1009	1231	0.549554	0.722285	2240	C4T	G6T
2m451	gagaccgcaactgaaaagttgtTATaAGcAATGGATGggttGAATTTCtgcacgtagaagcaaaaggc	1439	150	0.094399	0.12407	1589	C4A	A7C
2m452	gagaccgcaactgaaaagttgtTATaAGgAATGGATGggttGAATTTCtgcacgtagaagcaaaaggc	1052	97	0.0844212	0.110956	1149	C4A	A7G
2m453	gagaccgcaactgaaaagttgtTATaAGtAATGGATGggttGAATTTCtgcacgtagaagcaaaaggc	1385	175	0.112179	0.147439	1560	C4A	A7T
2m454	gagaccgcaactgaaaagttgtTATgAGcAATGGATGggttGAATTTCtgcacgtagaagcaaaaggc	1378	62	0.0430556	0.0565884	1440	C4G	A7C
2m455	gagaccgcaactgaaaagttgtTATgAGgAATGGATGggttGAATTTCtgcacgtagaagcaaaaggc	998	32	0.031068	0.040833	1030	C4G	A7G
2m456	gagaccgcaactgaaaagttgtTATgAGtAATGGATGggttGAATTTCtgcacgtagaagcaaaaggc	1389	50	0.0347464	0.0456675	1439	C4G	A7T
2m457	gagaccgcaactgaaaagttgtTATtAGcAATGGATGggttGAATTTCtgcacgtagaagcaaaaggc	1186	759	0.390231	0.512886	1945	C4T	A7C
2m458	gagaccgcaactgaaaagttgtTATtAGgAATGGATGggttGAATTTCtgcacgtagaagcaaaaggc	796	569	0.41685	0.547871	1365	C4T	A7G
2m459	gagaccgcaactgaaaagttgtTATtAGtAATGGATGggttGAATTTCtgcacgtagaagcaaaaggc	1104	832	0.429752	0.564828	1936	C4T	A7T
2m460	gagaccgcaactgaaaagttgtTATaAGAcATGGATGggttGAATTTCtgcacgtagaagcaaaaggc	1483	72	0.0463023	0.0608556	1555	C4A	A8C
2m461	gagaccgcaactgaaaagttgtTATaAGAgATGGATGggttGAATTTCtgcacgtagaagcaaaaggc	906	249	0.215584	0.283345	1155	C4A	A8G
2m462	gagaccgcaactgaaaagttgtTATaAGAtATGGATGggttGAATTTCtgcacgtagaagcaaaaggc	1447	108	0.0694534	0.0912834	1555	C4A	A8T
2m463	gagaccgcaactgaaaagttgtTATgAGAcATGGATGggttGAATTTCtgcacgtagaagcaaaaggc	1272	58	0.043609	0.0573159	1330	C4G	A8C
2m464	gagaccgcaactgaaaagttgtTATgAGAgATGGATGggttGAATTTCtgcacgtagaagcaaaaggc	922	53	0.054359	0.0714446	975	C4G	A8G
2m465	gagaccgcaactgaaaagttgtTATgAGAtATGGATGggttGAATTTCtgcacgtagaagcaaaaggc	1232	56	0.0434783	0.057144	1288	C4G	A8T
2m466	gagaccgcaactgaaaagttgtTATtAGAcATGGATGggttGAATTTCtgcacgtagaagcaaaaggc	1178	588	0.332956	0.437608	1766	C4T	A8C
2m467	gagaccgcaactgaaaagttgtTATtAGAgATGGATGggttGAATTTCtgcacgtagaagcaaaaggc	752	751	0.499667	0.656719	1503	C4T	A8G
2m468	gagaccgcaactgaaaagttgtTATtAGAtATGGATGggttGAATTTCtgcacgtagaagcaaaaggc	1114	572	0.339265	0.445899	1686	C4T	A8T
2m469	gagaccgcaactgaaaagttgtTATaAGAAcTGGATGggttGAATTTCtgcacgtagaagcaaaaggc	1425	62	0.0416947	0.0547998	1487	C4A	A9C
2m470	gagaccgcaactgaaaagttgtTATaAGAAgTGGATGggttGAATTTCtgcacgtagaagcaaaaggc	1024	116	0.101754	0.133737	1140	C4A	A9G
2m471	gagaccgcaactgaaaagttgtTATaAGAAtTGGATGggttGAATTTCtgcacgtagaagcaaaaggc	1168	88	0.0700637	0.0920855	1256	C4A	A9T
2m472	gagaccgcaactgaaaagttgtTATgAGAAcTGGATGggttGAATTTCtgcacgtagaagcaaaaggc	1436	35	0.0237933	0.0312719	1471	C4G	A9C
2m473	gagaccgcaactgaaaagttgtTATgAGAAgTGGATGggttGAATTTCtgcacgtagaagcaaaaggc	913	72	0.0730964	0.0960715	985	C4G	A9G
2m474	gagaccgcaactgaaaagttgtTATgAGAAtTGGATGggttGAATTTCtgcacgtagaagcaaaaggc	1218	49	0.038674	0.0508297	1267	C4G	A9T
2m475	gagaccgcaactgaaaagttgtTATtAGAAcTGGATGggttGAATTTCtgcacgtagaagcaaaaggc	1081	491	0.312341	0.410513	1572	C4T	A9C
2m476	gagaccgcaactgaaaagttgtTATtAGAAgTGGATGggttGAATTTCtgcacgtagaagcaaaaggc	678	734	0.51983	0.683219	1412	C4T	A9G
2m477	gagaccgcaactgaaaagttgtTATtAGAAtTGGATGggttGAATTTCtgcacgtagaagcaaaaggc	1091	739	0.403825	0.530752	1830	C4T	A9T
2m478	gagaccgcaactgaaaagttgtTATaAGAAAaGGATGggttGAATTTCtgcacgtagaagcaaaaggc	1093	5	0.00455373	0.00598503	1098	C4A	T10A
2m479	gagaccgcaactgaaaagttgtTATaAGAAAcGGATGggttGAATTTCtgcacgtagaagcaaaaggc	1384	5	0.00359971	0.00473114	1389	C4A	T10C
2m480	gagaccgcaactgaaaagttgtTATaAGAAAgGGATGggttGAATTTCtgcacgtagaagcaaaaggc	924	3	0.00323625	0.00425344	927	C4A	T10G
2m481	gagaccgcaactgaaaagttgtTATgAGAAAaGGATGggttGAATTTCtgcacgtagaagcaaaaggc	1085	4	0.00367309	0.00482759	1089	C4G	T10A
2m482	gagaccgcaactgaaaagttgtTATgAGAAAcGGATGggttGAATTTCtgcacgtagaagcaaaaggc	1436	3	0.00208478	0.00274005	1439	C4G	T10C
2m483	gagaccgcaactgaaaagttgtTATgAGAAAgGGATGggttGAATTTCtgcacgtagaagcaaaaggc	782	4	0.00508906	0.00668861	786	C4G	T10G
2m484	gagaccgcaactgaaaagttgtTATtAGAAAaGGATGggttGAATTTCtgcacgtagaagcaaaaggc	1127	4	0.00353669	0.00464832	1131	C4T	T10A
2m485	gagaccgcaactgaaaagttgtTATtAGAAAcGGATGggttGAATTTCtgcacgtagaagcaaaaggc	1559	8	0.0051053	0.00670995	1567	C4T	T10C
2m486	gagaccgcaactgaaaagttgtTATtAGAAAgGGATGggttGAATTTCtgcacgtagaagcaaaaggc	1019	7	0.00682261	0.00896704	1026	C4T	T10G
2m487	gagaccgcaactgaaaagttgtTATaAGAAATaGATGggttGAATTTCtgcacgtagaagcaaaaggc	1261	295	0.189589	0.249179	1556	C4A	G11A
2m488	gagaccgcaactgaaaagttgtTATaAGAAATcGATGggttGAATTTCtgcacgtagaagcaaaaggc	1681	75	0.0427107	0.0561352	1756	C4A	G11C
2m489	gagaccgcaactgaaaagttgtTATaAGAAATtGATGggttGAATTTCtgcacgtagaagcaaaaggc	1774	51	0.0279452	0.0367287	1825	C4A	G11T
2m490	gagaccgcaactgaaaagttgtTATgAGAAATaGATGggttGAATTTCtgcacgtagaagcaaaaggc	1503	102	0.0635514	0.0835264	1605	C4G	G11A
2m491	gagaccgcaactgaaaagttgtTATgAGAAATcGATGggttGAATTTCtgcacgtagaagcaaaaggc	1551	11	0.00704225	0.00925572	1562	C4G	G11C
2m492	gagaccgcaactgaaaagttgtTATgAGAAATtGATGggttGAATTTCtgcacgtagaagcaaaaggc	1838	23	0.0123589	0.0162435	1861	C4G	G11T
2m493	gagaccgcaactgaaaagttgtTATtAGAAATaGATGggttGAATTTCtgcacgtagaagcaaaaggc	1044	968	0.481113	0.632333	2012	C4T	G11A
2m494	gagaccgcaactgaaaagttgtTATtAGAAATcGATGggttGAATTTCtgcacgtagaagcaaaaggc	1472	708	0.324771	0.42685	2180	C4T	G11C
2m495	gagaccgcaactgaaaagttgtTATtAGAAATtGATGggttGAATTTCtgcacgtagaagcaaaaggc	1559	404	0.205807	0.270495	1963	C4T	G11T
2m496	gagaccgcaactgaaaagttgtTATaAGAAATGaATGggttGAATTTCtgcacgtagaagcaaaaggc	1611	66	0.039356	0.051726	1677	C4A	G12A
2m497	gagaccgcaactgaaaagttgtTATaAGAAATGcATGggttGAATTTCtgcacgtagaagcaaaaggc	2058	4	0.00193986	0.00254959	2062	C4A	G12C
2m498	gagaccgcaactgaaaagttgtTATaAGAAATGtATGggttGAATTTCtgcacgtagaagcaaaaggc	1834	14	0.00757576	0.00995691	1848	C4A	G12T
2m499	gagaccgcaactgaaaagttgtTATgAGAAATGaATGggttGAATTTCtgcacgtagaagcaaaaggc	1697	137	0.0747001	0.0981792	1834	C4G	G12A
2m500	gagaccgcaactgaaaagttgtTATgAGAAATGcATGggttGAATTTCtgcacgtagaagcaaaaggc	2090	63	0.0292615	0.0384587	2153	C4G	G12C
2m501	gagaccgcaactgaaaagttgtTATgAGAAATGtATGggttGAATTTCtgcacgtagaagcaaaaggc	1906	11	0.00573813	0.0075417	1917	C4G	G12T
2m502	gagaccgcaactgaaaagttgtTATtAGAAATGaATGggttGAATTTCtgcacgtagaagcaaaaggc	870	1438	0.62305	0.818882	2308	C4T	G12A
2m503	gagaccgcaactgaaaagttgtTATtAGAAATGcATGggttGAATTTCtgcacgtagaagcaaaaggc	2300	7	0.00303424	0.00398794	2307	C4T	G12C
2m504	gagaccgcaactgaaaagttgtTATtAGAAATGtATGggttGAATTTCtgcacgtagaagcaaaaggc	2051	13	0.00629845	0.00827813	2064	C4T	G12T
2m505	gagaccgcaactgaaaagttgtTATaAGAAATGGcTGggttGAATTTCtgcacgtagaagcaaaaggc	1476	3	0.0020284	0.00266595	1479	C4A	A13C
2m506	gagaccgcaactgaaaagttgtTATaAGAAATGGgTGggttGAATTTCtgcacgtagaagcaaaaggc	957	4	0.00416233	0.0054706	961	C4A	A13G
2m507	gagaccgcaactgaaaagttgtTATaAGAAATGGtTGggttGAATTTCtgcacgtagaagcaaaaggc	1624	7	0.00429185	0.00564082	1631	C4A	A13T
2m508	gagaccgcaactgaaaagttgtTATgAGAAATGGcTGggttGAATTTCtgcacgtagaagcaaaaggc	1843	9	0.00485961	0.00638704	1852	C4G	A13C
2m509	gagaccgcaactgaaaagttgtTATgAGAAATGGgTGggttGAATTTCtgcacgtagaagcaaaaggc	1055	6	0.00565504	0.00743249	1061	C4G	A13G
2m510	gagaccgcaactgaaaagttgtTATgAGAAATGGtTGggttGAATTTCtgcacgtagaagcaaaaggc	1673	1	0.000597372	0.000785133	1674	C4G	A13T
2m511	gagaccgcaactgaaaagttgtTATtAGAAATGGcTGggttGAATTTCtgcacgtagaagcaaaaggc	1718	7	0.00405797	0.00533344	1725	C4T	A13C
2m512	gagaccgcaactgaaaagttgtTATtAGAAATGGgTGggttGAATTTCtgcacgtagaagcaaaaggc	948	10	0.0104384	0.0137193	958	C4T	A13G
2m513	gagaccgcaactgaaaagttgtTATtAGAAATGGtTGggttGAATTTCtgcacgtagaagcaaaaggc	1817	4	0.0021966	0.00288701	1821	C4T	A13T
2m514	gagaccgcaactgaaaagttgtTATaAGAAATGGAaGggttGAATTTCtgcacgtagaagcaaaaggc	1022	4	0.00389864	0.00512402	1026	C4A	T14A
2m515	gagaccgcaactgaaaagttgtTATaAGAAATGGAcGggttGAATTTCtgcacgtagaagcaaaaggc	1405	10	0.00706714	0.00928842	1415	C4A	T14C
2m516	gagaccgcaactgaaaagttgtTATaAGAAATGGAgGggttGAATTTCtgcacgtagaagcaaaaggc	817	11	0.013285	0.0174607	828	C4A	T14G
2m517	gagaccgcaactgaaaagttgtTATgAGAAATGGAaGggttGAATTTCtgcacgtagaagcaaaaggc	1039	2	0.00192123	0.00252509	1041	C4G	T14A
2m518	gagaccgcaactgaaaagttgtTATgAGAAATGGAcGggttGAATTTCtgcacgtagaagcaaaaggc	1539	3	0.00194553	0.00255703	1542	C4G	T14C
2m519	gagaccgcaactgaaaagttgtTATgAGAAATGGAgGggttGAATTTCtgcacgtagaagcaaaaggc	588	5	0.0084317	0.0110819	593	C4G	T14G
2m520	gagaccgcaactgaaaagttgtTATtAGAAATGGAaGggttGAATTTCtgcacgtagaagcaaaaggc	1420	19	0.0132036	0.0173537	1439	C4T	T14A
2m521	gagaccgcaactgaaaagttgtTATtAGAAATGGAcGggttGAATTTCtgcacgtagaagcaaaaggc	1426	6	0.00418994	0.00550689	1432	C4T	T14C
2m522	gagaccgcaactgaaaagttgtTATtAGAAATGGAgGggttGAATTTCtgcacgtagaagcaaaaggc	783	15	0.018797	0.0247051	798	C4T	T14G
2m523	gagaccgcaactgaaaagttgtTATaAGAAATGGATaggttGAATTTCtgcacgtagaagcaaaaggc	1487	5	0.00335121	0.00440453	1492	C4A	G15A
2m524	gagaccgcaactgaaaagttgtTATaAGAAATGGATcggttGAATTTCtgcacgtagaagcaaaaggc	1913	11	0.00571726	0.00751426	1924	C4A	G15C
2m525	gagaccgcaactgaaaagttgtTATaAGAAATGGATtggttGAATTTCtgcacgtagaagcaaaaggc	1922	11	0.00569064	0.00747927	1933	C4A	G15T
2m526	gagaccgcaactgaaaagttgtTATgAGAAATGGATaggttGAATTTCtgcacgtagaagcaaaaggc	1568	4	0.00254453	0.00334431	1572	C4G	G15A
2m527	gagaccgcaactgaaaagttgtTATgAGAAATGGATcggttGAATTTCtgcacgtagaagcaaaaggc	2203	11	0.00496838	0.00653	2214	C4G	G15C
2m528	gagaccgcaactgaaaagttgtTATgAGAAATGGATtggttGAATTTCtgcacgtagaagcaaaaggc	2075	8	0.00384061	0.00504777	2083	C4G	G15T
2m529	gagaccgcaactgaaaagttgtTATtAGAAATGGATaggttGAATTTCtgcacgtagaagcaaaaggc	1445	7	0.00482094	0.00633621	1452	C4T	G15A
2m530	gagaccgcaactgaaaagttgtTATtAGAAATGGATcggttGAATTTCtgcacgtagaagcaaaaggc	2150	7	0.00324525	0.00426527	2157	C4T	G15C
2m531	gagaccgcaactgaaaagttgtTATtAGAAATGGATtggttGAATTTCtgcacgtagaagcaaaaggc	2132	11	0.00513299	0.00674635	2143	C4T	G15T
2m532	gagaccgcaactgaaaagttgtTATaAGAAATGGATGggttaAATTTCtgcacgtagaagcaaaaggc	1307	7	0.00532725	0.00700166	1314	C4A	G20A
2m533	gagaccgcaactgaaaagttgtTATaAGAAATGGATGggttcAATTTCtgcacgtagaagcaaaaggc	1787	3	0.00167598	0.00220276	1790	C4A	G20C
2m534	gagaccgcaactgaaaagttgtTATaAGAAATGGATGggtttAATTTCtgcacgtagaagcaaaaggc	1645	3	0.00182039	0.00239256	1648	C4A	G20T
2m535	gagaccgcaactgaaaagttgtTATgAGAAATGGATGggttaAATTTCtgcacgtagaagcaaaaggc	1191	2	0.00167645	0.00220337	1193	C4G	G20A
2m536	gagaccgcaactgaaaagttgtTATgAGAAATGGATGggttcAATTTCtgcacgtagaagcaaaaggc	1969	3	0.0015213	0.00199946	1972	C4G	G20C
2m537	gagaccgcaactgaaaagttgtTATgAGAAATGGATGggtttAATTTCtgcacgtagaagcaaaaggc	1743	4	0.00228964	0.0030093	1747	C4G	G20T
2m538	gagaccgcaactgaaaagttgtTATtAGAAATGGATGggttaAATTTCtgcacgtagaagcaaaaggc	1191	20	0.0165153	0.0217062	1211	C4T	G20A
2m539	gagaccgcaactgaaaagttgtTATtAGAAATGGATGggttcAATTTCtgcacgtagaagcaaaaggc	2040	5	0.00244499	0.00321348	2045	C4T	G20C
2m540	gagaccgcaactgaaaagttgtTATtAGAAATGGATGggtttAATTTCtgcacgtagaagcaaaaggc	1781	7	0.00391499	0.00514552	1788	C4T	G20T
2m541	gagaccgcaactgaaaagttgtTATaAGAAATGGATGggttGcATTTCtgcacgtagaagcaaaaggc	1805	5	0.00276243	0.0036307	1810	C4A	A21C
2m542	gagaccgcaactgaaaagttgtTATaAGAAATGGATGggttGgATTTCtgcacgtagaagcaaaaggc	1104	11	0.00986547	0.0129663	1115	C4A	A21G
2m543	gagaccgcaactgaaaagttgtTATaAGAAATGGATGggttGtATTTCtgcacgtagaagcaaaaggc	1728	11	0.00632547	0.00831365	1739	C4A	A21T
2m544	gagaccgcaactgaaaagttgtTATgAGAAATGGATGggttGcATTTCtgcacgtagaagcaaaaggc	1741	8	0.00457404	0.00601172	1749	C4G	A21C
2m545	gagaccgcaactgaaaagttgtTATgAGAAATGGATGggttGgATTTCtgcacgtagaagcaaaaggc	1066	5	0.00466853	0.00613591	1071	C4G	A21G
2m546	gagaccgcaactgaaaagttgtTATgAGAAATGGATGggttGtATTTCtgcacgtagaagcaaaaggc	1668	5	0.00298864	0.00392801	1673	C4G	A21T
2m547	gagaccgcaactgaaaagttgtTATtAGAAATGGATGggttGcATTTCtgcacgtagaagcaaaaggc	1921	11	0.00569358	0.00748314	1932	C4T	A21C
2m548	gagaccgcaactgaaaagttgtTATtAGAAATGGATGggttGgATTTCtgcacgtagaagcaaaaggc	1251	12	0.00950119	0.0124875	1263	C4T	A21G
2m549	gagaccgcaactgaaaagttgtTATtAGAAATGGATGggttGtATTTCtgcacgtagaagcaaaaggc	1637	21	0.0126659	0.0166469	1658	C4T	A21T
2m550	gagaccgcaactgaaaagttgtTATaAGAAATGGATGggttGAcTTTCtgcacgtagaagcaaaaggc	2770	67	0.0236165	0.0310394	2837	C4A	A22C
2m551	gagaccgcaactgaaaagttgtTATaAGAAATGGATGggttGAgTTTCtgcacgtagaagcaaaaggc	1391	43	0.0299861	0.039411	1434	C4A	A22G
2m552	gagaccgcaactgaaaagttgtTATaAGAAATGGATGggttGAtTTTCtgcacgtagaagcaaaaggc	1386	108	0.0722892	0.0950105	1494	C4A	A22T
2m553	gagaccgcaactgaaaagttgtTATgAGAAATGGATGggttGAcTTTCtgcacgtagaagcaaaaggc	2573	17	0.00656371	0.00862676	2590	C4G	A22C
2m554	gagaccgcaactgaaaagttgtTATgAGAAATGGATGggttGAgTTTCtgcacgtagaagcaaaaggc	1348	16	0.0117302	0.0154171	1364	C4G	A22G
2m555	gagaccgcaactgaaaagttgtTATgAGAAATGGATGggttGAtTTTCtgcacgtagaagcaaaaggc	1547	45	0.0282663	0.0371508	1592	C4G	A22T
2m556	gagaccgcaactgaaaagttgtTATtAGAAATGGATGggttGAcTTTCtgcacgtagaagcaaaaggc	2798	280	0.0909682	0.119561	3078	C4T	A22C
2m557	gagaccgcaactgaaaagttgtTATtAGAAATGGATGggttGAgTTTCtgcacgtagaagcaaaaggc	1469	244	0.14244	0.187211	1713	C4T	A22G
2m558	gagaccgcaactgaaaagttgtTATtAGAAATGGATGggttGAtTTTCtgcacgtagaagcaaaaggc	1300	425	0.246377	0.323816	1725	C4T	A22T
2m559	gagaccgcaactgaaaagttgtTATCcaAAATGGATGggttGAATTTCtgcacgtagaagcaaaaggc	1409	1425	0.502823	0.660866	2834	A5C	G6A
2m560	gagaccgcaactgaaaagttgtTATCccAAATGGATGggttGAATTTCtgcacgtagaagcaaaaggc	1301	2039	0.610479	0.80236	3340	A5C	G6C
2m561	gagaccgcaactgaaaagttgtTATCctAAATGGATGggttGAATTTCtgcacgtagaagcaaaaggc	1200	2030	0.628483	0.826023	3230	A5C	G6T
2m562	gagaccgcaactgaaaagttgtTATCgaAAATGGATGggttGAATTTCtgcacgtagaagcaaaaggc	473	1854	0.796734	1.04716	2327	A5G	G6A
2m563	gagaccgcaactgaaaagttgtTATCgcAAATGGATGggttGAATTTCtgcacgtagaagcaaaaggc	543	2078	0.792827	1.04202	2621	A5G	G6C
2m564	gagaccgcaactgaaaagttgtTATCgtAAATGGATGggttGAATTTCtgcacgtagaagcaaaaggc	432	2016	0.823529	1.08237	2448	A5G	G6T
2m565	gagaccgcaactgaaaagttgtTATCtaAAATGGATGggttGAATTTCtgcacgtagaagcaaaaggc	483	2283	0.82538	1.08481	2766	A5T	G6A
2m566	gagaccgcaactgaaaagttgtTATCtcAAATGGATGggttGAATTTCtgcacgtagaagcaaaaggc	847	2764	0.765439	1.00603	3611	A5T	G6C
2m567	gagaccgcaactgaaaagttgtTATCttAAATGGATGggttGAATTTCtgcacgtagaagcaaaaggc	595	2968	0.833006	1.09483	3563	A5T	G6T
2m568	gagaccgcaactgaaaagttgtTATCcGcAATGGATGggttGAATTTCtgcacgtagaagcaaaaggc	1145	1895	0.623355	0.819283	3040	A5C	A7C
2m569	gagaccgcaactgaaaagttgtTATCcGgAATGGATGggttGAATTTCtgcacgtagaagcaaaaggc	953	1493	0.610384	0.802235	2446	A5C	A7G
2m570	gagaccgcaactgaaaagttgtTATCcGtAATGGATGggttGAATTTCtgcacgtagaagcaaaaggc	1431	1435	0.500698	0.658073	2866	A5C	A7T
2m571	gagaccgcaactgaaaagttgtTATCgGcAATGGATGggttGAATTTCtgcacgtagaagcaaaaggc	415	1757	0.808932	1.06319	2172	A5G	A7C
2m572	gagaccgcaactgaaaagttgtTATCgGgAATGGATGggttGAATTTCtgcacgtagaagcaaaaggc	288	1129	0.796754	1.04718	1417	A5G	A7G
2m573	gagaccgcaactgaaaagttgtTATCgGtAATGGATGggttGAATTTCtgcacgtagaagcaaaaggc	389	1640	0.80828	1.06233	2029	A5G	A7T
2m574	gagaccgcaactgaaaagttgtTATCtGcAATGGATGggttGAATTTCtgcacgtagaagcaaaaggc	565	2384	0.80841	1.0625	2949	A5T	A7C
2m575	gagaccgcaactgaaaagttgtTATCtGgAATGGATGggttGAATTTCtgcacgtagaagcaaaaggc	347	1685	0.829232	1.08987	2032	A5T	A7G
2m576	gagaccgcaactgaaaagttgtTATCtGtAATGGATGggttGAATTTCtgcacgtagaagcaaaaggc	536	2655	0.832028	1.09354	3191	A5T	A7T
2m577	gagaccgcaactgaaaagttgtTATCcGAcATGGATGggttGAATTTCtgcacgtagaagcaaaaggc	1304	1133	0.464916	0.611044	2437	A5C	A8C
2m578	gagaccgcaactgaaaagttgtTATCcGAgATGGATGggttGAATTTCtgcacgtagaagcaaaaggc	520	1642	0.759482	0.998196	2162	A5C	A8G
2m579	gagaccgcaactgaaaagttgtTATCcGAtATGGATGggttGAATTTCtgcacgtagaagcaaaaggc	1469	993	0.403331	0.530102	2462	A5C	A8T
2m580	gagaccgcaactgaaaagttgtTATCgGAcATGGATGggttGAATTTCtgcacgtagaagcaaaaggc	356	1452	0.803097	1.05552	1808	A5G	A8C
2m581	gagaccgcaactgaaaagttgtTATCgGAgATGGATGggttGAATTTCtgcacgtagaagcaaaaggc	294	1378	0.824163	1.08321	1672	A5G	A8G
2m582	gagaccgcaactgaaaagttgtTATCgGAtATGGATGggttGAATTTCtgcacgtagaagcaaaaggc	517	1832	0.779906	1.02504	2349	A5G	A8T
2m583	gagaccgcaactgaaaagttgtTATCtGAcATGGATGggttGAATTTCtgcacgtagaagcaaaaggc	550	2534	0.82166	1.07992	3084	A5T	A8C
2m584	gagaccgcaactgaaaagttgtTATCtGAgATGGATGggttGAATTTCtgcacgtagaagcaaaaggc	301	1720	0.851064	1.11856	2021	A5T	A8G
2m585	gagaccgcaactgaaaagttgtTATCtGAtATGGATGggttGAATTTCtgcacgtagaagcaaaaggc	439	2204	0.833901	1.09601	2643	A5T	A8T
2m586	gagaccgcaactgaaaagttgtTATCcGAAcTGGATGggttGAATTTCtgcacgtagaagcaaaaggc	1492	1085	0.421032	0.553368	2577	A5C	A9C
2m587	gagaccgcaactgaaaagttgtTATCcGAAgTGGATGggttGAATTTCtgcacgtagaagcaaaaggc	816	1788	0.686636	0.902454	2604	A5C	A9G
2m588	gagaccgcaactgaaaagttgtTATCcGAAtTGGATGggttGAATTTCtgcacgtagaagcaaaaggc	1459	1216	0.454579	0.597459	2675	A5C	A9T
2m589	gagaccgcaactgaaaagttgtTATCgGAAcTGGATGggttGAATTTCtgcacgtagaagcaaaaggc	526	2135	0.80233	1.05451	2661	A5G	A9C
2m590	gagaccgcaactgaaaagttgtTATCgGAAgTGGATGggttGAATTTCtgcacgtagaagcaaaaggc	402	1665	0.805515	1.0587	2067	A5G	A9G
2m591	gagaccgcaactgaaaagttgtTATCgGAAtTGGATGggttGAATTTCtgcacgtagaagcaaaaggc	344	1526	0.816043	1.07253	1870	A5G	A9T
2m592	gagaccgcaactgaaaagttgtTATCtGAAcTGGATGggttGAATTTCtgcacgtagaagcaaaaggc	484	2628	0.844473	1.1099	3112	A5T	A9C
2m593	gagaccgcaactgaaaagttgtTATCtGAAgTGGATGggttGAATTTCtgcacgtagaagcaaaaggc	379	1953	0.837479	1.10071	2332	A5T	A9G
2m594	gagaccgcaactgaaaagttgtTATCtGAAtTGGATGggttGAATTTCtgcacgtagaagcaaaaggc	589	2386	0.802017	1.0541	2975	A5T	A9T
2m595	gagaccgcaactgaaaagttgtTATCcGAAAaGGATGggttGAATTTCtgcacgtagaagcaaaaggc	1697	48	0.0275072	0.036153	1745	A5C	T10A
2m596	gagaccgcaactgaaaagttgtTATCcGAAAcGGATGggttGAATTTCtgcacgtagaagcaaaaggc	1798	29	0.015873	0.0208621	1827	A5C	T10C
2m597	gagaccgcaactgaaaagttgtTATCcGAAAgGGATGggttGAATTTCtgcacgtagaagcaaaaggc	1378	19	0.0136006	0.0178754	1397	A5C	T10G
2m598	gagaccgcaactgaaaagttgtTATCgGAAAaGGATGggttGAATTTCtgcacgtagaagcaaaaggc	1059	52	0.0468047	0.0615159	1111	A5G	T10A
2m599	gagaccgcaactgaaaagttgtTATCgGAAAcGGATGggttGAATTTCtgcacgtagaagcaaaaggc	1325	18	0.0134028	0.0176155	1343	A5G	T10C
2m600	gagaccgcaactgaaaagttgtTATCgGAAAgGGATGggttGAATTTCtgcacgtagaagcaaaaggc	824	15	0.0178784	0.0234978	839	A5G	T10G
2m601	gagaccgcaactgaaaagttgtTATCtGAAAaGGATGggttGAATTTCtgcacgtagaagcaaaaggc	1542	118	0.0710843	0.093427	1660	A5T	T10A
2m602	gagaccgcaactgaaaagttgtTATCtGAAAcGGATGggttGAATTTCtgcacgtagaagcaaaaggc	1937	167	0.0793726	0.10432	2104	A5T	T10C
2m603	gagaccgcaactgaaaagttgtTATCtGAAAgGGATGggttGAATTTCtgcacgtagaagcaaaaggc	1276	82	0.0603829	0.079362	1358	A5T	T10G
2m604	gagaccgcaactgaaaagttgtTATCcGAAATaGATGggttGAATTTCtgcacgtagaagcaaaaggc	483	2443	0.834928	1.09736	2926	A5C	G11A
2m605	gagaccgcaactgaaaagttgtTATCcGAAATcGATGggttGAATTTCtgcacgtagaagcaaaaggc	596	2652	0.816502	1.07314	3248	A5C	G11C
2m606	gagaccgcaactgaaaagttgtTATCcGAAATtGATGggttGAATTTCtgcacgtagaagcaaaaggc	646	2902	0.817926	1.07501	3548	A5C	G11T
2m607	gagaccgcaactgaaaagttgtTATCgGAAATaGATGggttGAATTTCtgcacgtagaagcaaaaggc	391	1711	0.813987	1.06983	2102	A5G	G11A
2m608	gagaccgcaactgaaaagttgtTATCgGAAATcGATGggttGAATTTCtgcacgtagaagcaaaaggc	1358	730	0.349617	0.459506	2088	A5G	G11C
2m609	gagaccgcaactgaaaagttgtTATCgGAAATtGATGggttGAATTTCtgcacgtagaagcaaaaggc	541	2257	0.806648	1.06019	2798	A5G	G11T
2m610	gagaccgcaactgaaaagttgtTATCtGAAATaGATGggttGAATTTCtgcacgtagaagcaaaaggc	512	2478	0.828763	1.08925	2990	A5T	G11A
2m611	gagaccgcaactgaaaagttgtTATCtGAAATcGATGggttGAATTTCtgcacgtagaagcaaaaggc	651	3007	0.822034	1.08041	3658	A5T	G11C
2m612	gagaccgcaactgaaaagttgtTATCtGAAATtGATGggttGAATTTCtgcacgtagaagcaaaaggc	984	2761	0.73725	0.968976	3745	A5T	G11T
2m613	gagaccgcaactgaaaagttgtTATCcGAAATGaATGggttGAATTTCtgcacgtagaagcaaaaggc	2087	369	0.150244	0.197468	2456	A5C	G12A
2m614	gagaccgcaactgaaaagttgtTATCcGAAATGcATGggttGAATTTCtgcacgtagaagcaaaaggc	2600	23	0.00876859	0.0115247	2623	A5C	G12C
2m615	gagaccgcaactgaaaagttgtTATCcGAAATGtATGggttGAATTTCtgcacgtagaagcaaaaggc	2592	30	0.0114416	0.0150379	2622	A5C	G12T
2m616	gagaccgcaactgaaaagttgtTATCgGAAATGaATGggttGAATTTCtgcacgtagaagcaaaaggc	1607	420	0.207203	0.272329	2027	A5G	G12A
2m617	gagaccgcaactgaaaagttgtTATCgGAAATGcATGggttGAATTTCtgcacgtagaagcaaaaggc	2053	4	0.00194458	0.00255578	2057	A5G	G12C
2m618	gagaccgcaactgaaaagttgtTATCgGAAATGtATGggttGAATTTCtgcacgtagaagcaaaaggc	2140	16	0.00742115	0.00975371	2156	A5G	G12T
2m619	gagaccgcaactgaaaagttgtTATCtGAAATGaATGggttGAATTTCtgcacgtagaagcaaaaggc	1968	786	0.285403	0.375109	2754	A5T	G12A
2m620	gagaccgcaactgaaaagttgtTATCtGAAATGcATGggttGAATTTCtgcacgtagaagcaaaaggc	2549	13	0.00507416	0.00666903	2562	A5T	G12C
2m621	gagaccgcaactgaaaagttgtTATCtGAAATGtATGggttGAATTTCtgcacgtagaagcaaaaggc	2717	8	0.00293578	0.00385853	2725	A5T	G12T
2m622	gagaccgcaactgaaaagttgtTATCcGAAATGGcTGggttGAATTTCtgcacgtagaagcaaaaggc	1518	1408	0.481203	0.632451	2926	A5C	A13C
2m623	gagaccgcaactgaaaagttgtTATCcGAAATGGgTGggttGAATTTCtgcacgtagaagcaaaaggc	1497	188	0.111573	0.146641	1685	A5C	A13G
2m624	gagaccgcaactgaaaagttgtTATCcGAAATGGtTGggttGAATTTCtgcacgtagaagcaaaaggc	1634	349	0.175996	0.231314	1983	A5C	A13T
2m625	gagaccgcaactgaaaagttgtTATCgGAAATGGcTGggttGAATTTCtgcacgtagaagcaaaaggc	1655	85	0.0488506	0.0642049	1740	A5G	A13C
2m626	gagaccgcaactgaaaagttgtTATCgGAAATGGgTGggttGAATTTCtgcacgtagaagcaaaaggc	761	378	0.33187	0.436181	1139	A5G	A13G
2m627	gagaccgcaactgaaaagttgtTATCgGAAATGGtTGggttGAATTTCtgcacgtagaagcaaaaggc	1625	107	0.0617783	0.0811959	1732	A5G	A13T
2m628	gagaccgcaactgaaaagttgtTATCtGAAATGGcTGggttGAATTTCtgcacgtagaagcaaaaggc	2034	1392	0.406305	0.534011	3426	A5T	A13C
2m629	gagaccgcaactgaaaagttgtTATCtGAAATGGgTGggttGAATTTCtgcacgtagaagcaaaaggc	972	606	0.38403	0.504736	1578	A5T	A13G
2m630	gagaccgcaactgaaaagttgtTATCtGAAATGGtTGggttGAATTTCtgcacgtagaagcaaaaggc	2964	337	0.10209	0.134178	3301	A5T	A13T
2m631	gagaccgcaactgaaaagttgtTATCcGAAATGGAaGggttGAATTTCtgcacgtagaagcaaaaggc	1477	162	0.0988408	0.129908	1639	A5C	T14A
2m632	gagaccgcaactgaaaagttgtTATCcGAAATGGAcGggttGAATTTCtgcacgtagaagcaaaaggc	2363	120	0.0483286	0.0635189	2483	A5C	T14C
2m633	gagaccgcaactgaaaagttgtTATCcGAAATGGAgGggttGAATTTCtgcacgtagaagcaaaaggc	1156	122	0.0954617	0.125466	1278	A5C	T14G
2m634	gagaccgcaactgaaaagttgtTATCgGAAATGGAaGggttGAATTTCtgcacgtagaagcaaaaggc	1049	52	0.0472298	0.0620747	1101	A5G	T14A
2m635	gagaccgcaactgaaaagttgtTATCgGAAATGGAcGggttGAATTTCtgcacgtagaagcaaaaggc	1369	31	0.0221429	0.0291026	1400	A5G	T14C
2m636	gagaccgcaactgaaaagttgtTATCgGAAATGGAgGggttGAATTTCtgcacgtagaagcaaaaggc	825	54	0.0614334	0.0807427	879	A5G	T14G
2m637	gagaccgcaactgaaaagttgtTATCtGAAATGGAaGggttGAATTTCtgcacgtagaagcaaaaggc	1439	200	0.122026	0.16038	1639	A5T	T14A
2m638	gagaccgcaactgaaaagttgtTATCtGAAATGGAcGggttGAATTTCtgcacgtagaagcaaaaggc	2068	146	0.065944	0.086671	2214	A5T	T14C
2m639	gagaccgcaactgaaaagttgtTATCtGAAATGGAgGggttGAATTTCtgcacgtagaagcaaaaggc	1050	200	0.16	0.21029	1250	A5T	T14G
2m640	gagaccgcaactgaaaagttgtTATCcGAAATGGATaggttGAATTTCtgcacgtagaagcaaaaggc	2417	26	0.0106427	0.0139878	2443	A5C	G15A
2m641	gagaccgcaactgaaaagttgtTATCcGAAATGGATcggttGAATTTCtgcacgtagaagcaaaaggc	3238	13	0.00399877	0.00525563	3251	A5C	G15C
2m642	gagaccgcaactgaaaagttgtTATCcGAAATGGATtggttGAATTTCtgcacgtagaagcaaaaggc	2964	68	0.0224274	0.0294767	3032	A5C	G15T
2m643	gagaccgcaactgaaaagttgtTATCgGAAATGGATaggttGAATTTCtgcacgtagaagcaaaaggc	1525	11	0.00716146	0.00941239	1536	A5G	G15A
2m644	gagaccgcaactgaaaagttgtTATCgGAAATGGATcggttGAATTTCtgcacgtagaagcaaaaggc	2216	15	0.00672344	0.0088367	2231	A5G	G15C
2m645	gagaccgcaactgaaaagttgtTATCgGAAATGGATtggttGAATTTCtgcacgtagaagcaaaaggc	2147	51	0.0232029	0.0304959	2198	A5G	G15T
2m646	gagaccgcaactgaaaagttgtTATCtGAAATGGATaggttGAATTTCtgcacgtagaagcaaaaggc	2073	46	0.0217084	0.0285315	2119	A5T	G15A
2m647	gagaccgcaactgaaaagttgtTATCtGAAATGGATcggttGAATTTCtgcacgtagaagcaaaaggc	3038	29	0.00945549	0.0124275	3067	A5T	G15C
2m648	gagaccgcaactgaaaagttgtTATCtGAAATGGATtggttGAATTTCtgcacgtagaagcaaaaggc	2332	135	0.0547223	0.0719222	2467	A5T	G15T
2m649	gagaccgcaactgaaaagttgtTATCcGAAATGGATGggttaAATTTCtgcacgtagaagcaaaaggc	1780	367	0.170936	0.224663	2147	A5C	G20A
2m650	gagaccgcaactgaaaagttgtTATCcGAAATGGATGggttcAATTTCtgcacgtagaagcaaaaggc	2629	33	0.0123967	0.0162931	2662	A5C	G20C
2m651	gagaccgcaactgaaaagttgtTATCcGAAATGGATGggtttAATTTCtgcacgtagaagcaaaaggc	2464	128	0.0493827	0.0649043	2592	A5C	G20T
2m652	gagaccgcaactgaaaagttgtTATCgGAAATGGATGggttaAATTTCtgcacgtagaagcaaaaggc	827	467	0.360896	0.47433	1294	A5G	G20A
2m653	gagaccgcaactgaaaagttgtTATCgGAAATGGATGggttcAATTTCtgcacgtagaagcaaaaggc	1729	33	0.0187287	0.0246154	1762	A5G	G20C
2m654	gagaccgcaactgaaaagttgtTATCgGAAATGGATGggtttAATTTCtgcacgtagaagcaaaaggc	1575	300	0.16	0.21029	1875	A5G	G20T
2m655	gagaccgcaactgaaaagttgtTATCtGAAATGGATGggttaAATTTCtgcacgtagaagcaaaaggc	672	1553	0.697978	0.91736	2225	A5T	G20A
2m656	gagaccgcaactgaaaagttgtTATCtGAAATGGATGggttcAATTTCtgcacgtagaagcaaaaggc	2800	169	0.0569215	0.0748126	2969	A5T	G20C
2m657	gagaccgcaactgaaaagttgtTATCtGAAATGGATGggtttAATTTCtgcacgtagaagcaaaaggc	1586	1268	0.444289	0.583934	2854	A5T	G20T
2m658	gagaccgcaactgaaaagttgtTATCcGAAATGGATGggttGcATTTCtgcacgtagaagcaaaaggc	3047	125	0.0394073	0.0517935	3172	A5C	A21C
2m659	gagaccgcaactgaaaagttgtTATCcGAAATGGATGggttGgATTTCtgcacgtagaagcaaaaggc	1505	44	0.0284054	0.0373336	1549	A5C	A21G
2m660	gagaccgcaactgaaaagttgtTATCcGAAATGGATGggttGtATTTCtgcacgtagaagcaaaaggc	1998	99	0.0472103	0.0620491	2097	A5C	A21T
2m661	gagaccgcaactgaaaagttgtTATCgGAAATGGATGggttGcATTTCtgcacgtagaagcaaaaggc	1723	263	0.132427	0.17405	1986	A5G	A21C
2m662	gagaccgcaactgaaaagttgtTATCgGAAATGGATGggttGgATTTCtgcacgtagaagcaaaaggc	1101	129	0.104878	0.137842	1230	A5G	A21G
2m663	gagaccgcaactgaaaagttgtTATCgGAAATGGATGggttGtATTTCtgcacgtagaagcaaaaggc	1541	313	0.168824	0.221888	1854	A5G	A21T
2m664	gagaccgcaactgaaaagttgtTATCtGAAATGGATGggttGcATTTCtgcacgtagaagcaaaaggc	2032	1029	0.336165	0.441825	3061	A5T	A21C
2m665	gagaccgcaactgaaaagttgtTATCtGAAATGGATGggttGgATTTCtgcacgtagaagcaaaaggc	1290	504	0.280936	0.369238	1794	A5T	A21G
2m666	gagaccgcaactgaaaagttgtTATCtGAAATGGATGggttGtATTTCtgcacgtagaagcaaaaggc	1744	1220	0.411606	0.540979	2964	A5T	A21T
2m667	gagaccgcaactgaaaagttgtTATCcGAAATGGATGggttGAcTTTCtgcacgtagaagcaaaaggc	3597	1161	0.24401	0.320705	4758	A5C	A22C
2m668	gagaccgcaactgaaaagttgtTATCcGAAATGGATGggttGAgTTTCtgcacgtagaagcaaaaggc	1348	827	0.38023	0.499741	2175	A5C	A22G
2m669	gagaccgcaactgaaaagttgtTATCcGAAATGGATGggttGAtTTTCtgcacgtagaagcaaaaggc	1520	1199	0.440971	0.579573	2719	A5C	A22T
2m670	gagaccgcaactgaaaagttgtTATCgGAAATGGATGggttGAcTTTCtgcacgtagaagcaaaaggc	818	1821	0.690034	0.90692	2639	A5G	A22C
2m671	gagaccgcaactgaaaagttgtTATCgGAAATGGATGggttGAgTTTCtgcacgtagaagcaaaaggc	476	1397	0.745862	0.980296	1873	A5G	A22G
2m672	gagaccgcaactgaaaagttgtTATCgGAAATGGATGggttGAtTTTCtgcacgtagaagcaaaaggc	478	1637	0.773995	1.01727	2115	A5G	A22T
2m673	gagaccgcaactgaaaagttgtTATCtGAAATGGATGggttGAcTTTCtgcacgtagaagcaaaaggc	903	2949	0.765576	1.00621	3852	A5T	A22C
2m674	gagaccgcaactgaaaagttgtTATCtGAAATGGATGggttGAgTTTCtgcacgtagaagcaaaaggc	456	2145	0.824683	1.08389	2601	A5T	A22G
2m675	gagaccgcaactgaaaagttgtTATCtGAAATGGATGggttGAtTTTCtgcacgtagaagcaaaaggc	533	2548	0.827004	1.08694	3081	A5T	A22T
2m676	gagaccgcaactgaaaagttgtTATCAacAATGGATGggttGAATTTCtgcacgtagaagcaaaaggc	569	2784	0.830301	1.09127	3353	G6A	A7C
2m677	gagaccgcaactgaaaagttgtTATCAagAATGGATGggttGAATTTCtgcacgtagaagcaaaaggc	413	2089	0.834932	1.09736	2502	G6A	A7G
2m678	gagaccgcaactgaaaagttgtTATCAatAATGGATGggttGAATTTCtgcacgtagaagcaaaaggc	705	3246	0.821564	1.07979	3951	G6A	A7T
2m679	gagaccgcaactgaaaagttgtTATCAccAATGGATGggttGAATTTCtgcacgtagaagcaaaaggc	753	2917	0.794823	1.04465	3670	G6C	A7C
2m680	gagaccgcaactgaaaagttgtTATCAcgAATGGATGggttGAATTTCtgcacgtagaagcaaaaggc	645	2785	0.811953	1.06716	3430	G6C	A7G
2m681	gagaccgcaactgaaaagttgtTATCActAATGGATGggttGAATTTCtgcacgtagaagcaaaaggc	587	2884	0.830884	1.09204	3471	G6C	A7T
2m682	gagaccgcaactgaaaagttgtTATCAtcAATGGATGggttGAATTTCtgcacgtagaagcaaaaggc	755	2734	0.783606	1.0299	3489	G6T	A7C
2m683	gagaccgcaactgaaaagttgtTATCAtgAATGGATGggttGAATTTCtgcacgtagaagcaaaaggc	468	2325	0.832438	1.09408	2793	G6T	A7G
2m684	gagaccgcaactgaaaagttgtTATCAttAATGGATGggttGAATTTCtgcacgtagaagcaaaaggc	592	2868	0.828902	1.08944	3460	G6T	A7T
2m685	gagaccgcaactgaaaagttgtTATCAaAcATGGATGggttGAATTTCtgcacgtagaagcaaaaggc	617	2495	0.801735	1.05373	3112	G6A	A8C
2m686	gagaccgcaactgaaaagttgtTATCAaAgATGGATGggttGAATTTCtgcacgtagaagcaaaaggc	450	1995	0.815951	1.07241	2445	G6A	A8G
2m687	gagaccgcaactgaaaagttgtTATCAaAtATGGATGggttGAATTTCtgcacgtagaagcaaaaggc	692	3038	0.814477	1.07048	3730	G6A	A8T
2m688	gagaccgcaactgaaaagttgtTATCAcAcATGGATGggttGAATTTCtgcacgtagaagcaaaaggc	764	3417	0.817269	1.07415	4181	G6C	A8C
2m689	gagaccgcaactgaaaagttgtTATCAcAgATGGATGggttGAATTTCtgcacgtagaagcaaaaggc	537	2389	0.816473	1.0731	2926	G6C	A8G
2m690	gagaccgcaactgaaaagttgtTATCAcAtATGGATGggttGAATTTCtgcacgtagaagcaaaaggc	551	2597	0.824968	1.08427	3148	G6C	A8T
2m691	gagaccgcaactgaaaagttgtTATCAtAcATGGATGggttGAATTTCtgcacgtagaagcaaaaggc	636	2874	0.818803	1.07616	3510	G6T	A8C
2m692	gagaccgcaactgaaaagttgtTATCAtAgATGGATGggttGAATTTCtgcacgtagaagcaaaaggc	438	2217	0.835028	1.09749	2655	G6T	A8G
2m693	gagaccgcaactgaaaagttgtTATCAtAtATGGATGggttGAATTTCtgcacgtagaagcaaaaggc	613	3034	0.831917	1.0934	3647	G6T	A8T
2m694	gagaccgcaactgaaaagttgtTATCAaAAcTGGATGggttGAATTTCtgcacgtagaagcaaaaggc	657	2654	0.801571	1.05351	3311	G6A	A9C
2m695	gagaccgcaactgaaaagttgtTATCAaAAgTGGATGggttGAATTTCtgcacgtagaagcaaaaggc	497	1970	0.798541	1.04953	2467	G6A	A9G
2m696	gagaccgcaactgaaaagttgtTATCAaAAtTGGATGggttGAATTTCtgcacgtagaagcaaaaggc	569	2604	0.820674	1.07862	3173	G6A	A9T
2m697	gagaccgcaactgaaaagttgtTATCAcAAcTGGATGggttGAATTTCtgcacgtagaagcaaaaggc	1265	2495	0.663564	0.87213	3760	G6C	A9C
2m698	gagaccgcaactgaaaagttgtTATCAcAAgTGGATGggttGAATTTCtgcacgtagaagcaaaaggc	585	2317	0.798415	1.04937	2902	G6C	A9G
2m699	gagaccgcaactgaaaagttgtTATCAcAAtTGGATGggttGAATTTCtgcacgtagaagcaaaaggc	646	2834	0.814368	1.07033	3480	G6C	A9T
2m700	gagaccgcaactgaaaagttgtTATCAtAAcTGGATGggttGAATTTCtgcacgtagaagcaaaaggc	664	3023	0.819908	1.07761	3687	G6T	A9C
2m701	gagaccgcaactgaaaagttgtTATCAtAAgTGGATGggttGAATTTCtgcacgtagaagcaaaaggc	444	2026	0.820243	1.07805	2470	G6T	A9G
2m702	gagaccgcaactgaaaagttgtTATCAtAAtTGGATGggttGAATTTCtgcacgtagaagcaaaaggc	630	3004	0.826637	1.08646	3634	G6T	A9T
2m703	gagaccgcaactgaaaagttgtTATCAaAAAaGGATGggttGAATTTCtgcacgtagaagcaaaaggc	1684	80	0.0453515	0.059606	1764	G6A	T10A
2m704	gagaccgcaactgaaaagttgtTATCAaAAAcGGATGggttGAATTTCtgcacgtagaagcaaaaggc	2098	48	0.0223672	0.0293975	2146	G6A	T10C
2m705	gagaccgcaactgaaaagttgtTATCAaAAAgGGATGggttGAATTTCtgcacgtagaagcaaaaggc	1397	19	0.0134181	0.0176355	1416	G6A	T10G
2m706	gagaccgcaactgaaaagttgtTATCAcAAAaGGATGggttGAATTTCtgcacgtagaagcaaaaggc	1777	65	0.0352877	0.0463791	1842	G6C	T10A
2m707	gagaccgcaactgaaaagttgtTATCAcAAAcGGATGggttGAATTTCtgcacgtagaagcaaaaggc	2503	49	0.0192006	0.0252356	2552	G6C	T10C
2m708	gagaccgcaactgaaaagttgtTATCAcAAAgGGATGggttGAATTTCtgcacgtagaagcaaaaggc	1497	37	0.0241199	0.0317011	1534	G6C	T10G
2m709	gagaccgcaactgaaaagttgtTATCAtAAAaGGATGggttGAATTTCtgcacgtagaagcaaaaggc	1793	71	0.0380901	0.0500623	1864	G6T	T10A
2m710	gagaccgcaactgaaaagttgtTATCAtAAAcGGATGggttGAATTTCtgcacgtagaagcaaaaggc	2165	73	0.0326184	0.0428708	2238	G6T	T10C
2m711	gagaccgcaactgaaaagttgtTATCAtAAAgGGATGggttGAATTTCtgcacgtagaagcaaaaggc	1515	41	0.0263496	0.0346316	1556	G6T	T10G
2m712	gagaccgcaactgaaaagttgtTATCAaAAATaGATGggttGAATTTCtgcacgtagaagcaaaaggc	644	2438	0.791045	1.03968	3082	G6A	G11A
2m713	gagaccgcaactgaaaagttgtTATCAaAAATcGATGggttGAATTTCtgcacgtagaagcaaaaggc	1022	2610	0.718612	0.944481	3632	G6A	G11C
2m714	gagaccgcaactgaaaagttgtTATCAaAAATtGATGggttGAATTTCtgcacgtagaagcaaaaggc	1418	2069	0.593347	0.779843	3487	G6A	G11T
2m715	gagaccgcaactgaaaagttgtTATCAcAAATaGATGggttGAATTTCtgcacgtagaagcaaaaggc	856	2904	0.77234	1.0151	3760	G6C	G11A
2m716	gagaccgcaactgaaaagttgtTATCAcAAATcGATGggttGAATTTCtgcacgtagaagcaaaaggc	1481	2641	0.640708	0.842091	4122	G6C	G11C
2m717	gagaccgcaactgaaaagttgtTATCAcAAATtGATGggttGAATTTCtgcacgtagaagcaaaaggc	1697	3009	0.639397	0.840366	4706	G6C	G11T
2m718	gagaccgcaactgaaaagttgtTATCAtAAATaGATGggttGAATTTCtgcacgtagaagcaaaaggc	675	2945	0.813536	1.06924	3620	G6T	G11A
2m719	gagaccgcaactgaaaagttgtTATCAtAAATcGATGggttGAATTTCtgcacgtagaagcaaaaggc	1038	3361	0.764037	1.00418	4399	G6T	G11C
2m720	gagaccgcaactgaaaagttgtTATCAtAAATtGATGggttGAATTTCtgcacgtagaagcaaaaggc	979	2584	0.725232	0.95318	3563	G6T	G11T
2m721	gagaccgcaactgaaaagttgtTATCAaAAATGaATGggttGAATTTCtgcacgtagaagcaaaaggc	2595	251	0.088194	0.115914	2846	G6A	G12A
2m722	gagaccgcaactgaaaagttgtTATCAaAAATGcATGggttGAATTTCtgcacgtagaagcaaaaggc	2709	16	0.00587156	0.00771706	2725	G6A	G12C
2m723	gagaccgcaactgaaaagttgtTATCAaAAATGtATGggttGAATTTCtgcacgtagaagcaaaaggc	2662	20	0.00745712	0.00980098	2682	G6A	G12T
2m724	gagaccgcaactgaaaagttgtTATCAcAAATGaATGggttGAATTTCtgcacgtagaagcaaaaggc	3062	373	0.108588	0.142719	3435	G6C	G12A
2m725	gagaccgcaactgaaaagttgtTATCAcAAATGcATGggttGAATTTCtgcacgtagaagcaaaaggc	3460	29	0.00831184	0.0109243	3489	G6C	G12C
2m726	gagaccgcaactgaaaagttgtTATCAcAAATGtATGggttGAATTTCtgcacgtagaagcaaaaggc	3522	24	0.00676819	0.00889551	3546	G6C	G12T
2m727	gagaccgcaactgaaaagttgtTATCAtAAATGaATGggttGAATTTCtgcacgtagaagcaaaaggc	2492	409	0.140986	0.185299	2901	G6T	G12A
2m728	gagaccgcaactgaaaagttgtTATCAtAAATGcATGggttGAATTTCtgcacgtagaagcaaaaggc	3167	19	0.00596359	0.00783802	3186	G6T	G12C
2m729	gagaccgcaactgaaaagttgtTATCAtAAATGtATGggttGAATTTCtgcacgtagaagcaaaaggc	3064	16	0.00519481	0.00682759	3080	G6T	G12T
2m730	gagaccgcaactgaaaagttgtTATCAaAAATGGcTGggttGAATTTCtgcacgtagaagcaaaaggc	2986	107	0.0345942	0.0454676	3093	G6A	A13C
2m731	gagaccgcaactgaaaagttgtTATCAaAAATGGgTGggttGAATTTCtgcacgtagaagcaaaaggc	1056	345	0.246253	0.323653	1401	G6A	A13G
2m732	gagaccgcaactgaaaagttgtTATCAaAAATGGtTGggttGAATTTCtgcacgtagaagcaaaaggc	2448	41	0.0164725	0.02165	2489	G6A	A13T
2m733	gagaccgcaactgaaaagttgtTATCAcAAATGGcTGggttGAATTTCtgcacgtagaagcaaaaggc	3027	117	0.0372137	0.0489105	3144	G6C	A13C
2m734	gagaccgcaactgaaaagttgtTATCAcAAATGGgTGggttGAATTTCtgcacgtagaagcaaaaggc	1725	130	0.0700809	0.0921081	1855	G6C	A13G
2m735	gagaccgcaactgaaaagttgtTATCAcAAATGGtTGggttGAATTTCtgcacgtagaagcaaaaggc	3197	44	0.0135761	0.0178432	3241	G6C	A13T
2m736	gagaccgcaactgaaaagttgtTATCAtAAATGGcTGggttGAATTTCtgcacgtagaagcaaaaggc	3244	253	0.0723477	0.0950875	3497	G6T	A13C
2m737	gagaccgcaactgaaaagttgtTATCAtAAATGGgTGggttGAATTTCtgcacgtagaagcaaaaggc	1059	821	0.436702	0.573963	1880	G6T	A13G
2m738	gagaccgcaactgaaaagttgtTATCAtAAATGGtTGggttGAATTTCtgcacgtagaagcaaaaggc	2904	156	0.0509804	0.0670041	3060	G6T	A13T
2m739	gagaccgcaactgaaaagttgtTATCAaAAATGGAaGggttGAATTTCtgcacgtagaagcaaaaggc	1481	37	0.0243742	0.0320353	1518	G6A	T14A
2m740	gagaccgcaactgaaaagttgtTATCAaAAATGGAcGggttGAATTTCtgcacgtagaagcaaaaggc	2089	31	0.0146226	0.0192187	2120	G6A	T14C
2m741	gagaccgcaactgaaaagttgtTATCAaAAATGGAgGggttGAATTTCtgcacgtagaagcaaaaggc	1101	51	0.0442708	0.0581857	1152	G6A	T14G
2m742	gagaccgcaactgaaaagttgtTATCAcAAATGGAaGggttGAATTTCtgcacgtagaagcaaaaggc	1743	55	0.0305895	0.0402042	1798	G6C	T14A
2m743	gagaccgcaactgaaaagttgtTATCAcAAATGGAcGggttGAATTTCtgcacgtagaagcaaaaggc	2693	47	0.0171533	0.0225448	2740	G6C	T14C
2m744	gagaccgcaactgaaaagttgtTATCAcAAATGGAgGggttGAATTTCtgcacgtagaagcaaaaggc	1464	49	0.032386	0.0425653	1513	G6C	T14G
2m745	gagaccgcaactgaaaagttgtTATCAtAAATGGAaGggttGAATTTCtgcacgtagaagcaaaaggc	1674	76	0.0434286	0.0570787	1750	G6T	T14A
2m746	gagaccgcaactgaaaagttgtTATCAtAAATGGAcGggttGAATTTCtgcacgtagaagcaaaaggc	2191	65	0.0288121	0.037868	2256	G6T	T14C
2m747	gagaccgcaactgaaaagttgtTATCAtAAATGGAgGggttGAATTTCtgcacgtagaagcaaaaggc	1214	95	0.0725745	0.0953855	1309	G6T	T14G
2m748	gagaccgcaactgaaaagttgtTATCAaAAATGGATaggttGAATTTCtgcacgtagaagcaaaaggc	2792	19	0.00675916	0.00888364	2811	G6A	G15A
2m749	gagaccgcaactgaaaagttgtTATCAaAAATGGATcggttGAATTTCtgcacgtagaagcaaaaggc	2975	27	0.008994	0.0118209	3002	G6A	G15C
2m750	gagaccgcaactgaaaagttgtTATCAaAAATGGATtggttGAATTTCtgcacgtagaagcaaaaggc	3140	53	0.0165988	0.021816	3193	G6A	G15T
2m751	gagaccgcaactgaaaagttgtTATCAcAAATGGATaggttGAATTTCtgcacgtagaagcaaaaggc	2420	28	0.0114379	0.015033	2448	G6C	G15A
2m752	gagaccgcaactgaaaagttgtTATCAcAAATGGATcggttGAATTTCtgcacgtagaagcaaaaggc	3539	16	0.0045007	0.00591533	3555	G6C	G15C
2m753	gagaccgcaactgaaaagttgtTATCAcAAATGGATtggttGAATTTCtgcacgtagaagcaaaaggc	3675	69	0.0184295	0.0242221	3744	G6C	G15T
2m754	gagaccgcaactgaaaagttgtTATCAtAAATGGATaggttGAATTTCtgcacgtagaagcaaaaggc	2518	22	0.00866142	0.0113838	2540	G6T	G15A
2m755	gagaccgcaactgaaaagttgtTATCAtAAATGGATcggttGAATTTCtgcacgtagaagcaaaaggc	2958	19	0.00638226	0.00838829	2977	G6T	G15C
2m756	gagaccgcaactgaaaagttgtTATCAtAAATGGATtggttGAATTTCtgcacgtagaagcaaaaggc	3076	91	0.0287338	0.0377652	3167	G6T	G15T
2m757	gagaccgcaactgaaaagttgtTATCAaAAATGGATGggttaAATTTCtgcacgtagaagcaaaaggc	1386	537	0.279251	0.367023	1923	G6A	G20A
2m758	gagaccgcaactgaaaagttgtTATCAaAAATGGATGggttcAATTTCtgcacgtagaagcaaaaggc	2768	30	0.0107219	0.014092	2798	G6A	G20C
2m759	gagaccgcaactgaaaagttgtTATCAaAAATGGATGggtttAATTTCtgcacgtagaagcaaaaggc	2841	295	0.0940689	0.123636	3136	G6A	G20T
2m760	gagaccgcaactgaaaagttgtTATCAcAAATGGATGggttaAATTTCtgcacgtagaagcaaaaggc	1712	615	0.264289	0.347358	2327	G6C	G20A
2m761	gagaccgcaactgaaaagttgtTATCAcAAATGGATGggttcAATTTCtgcacgtagaagcaaaaggc	3383	35	0.0102399	0.0134584	3418	G6C	G20C
2m762	gagaccgcaactgaaaagttgtTATCAcAAATGGATGggtttAATTTCtgcacgtagaagcaaaaggc	2836	263	0.0848661	0.111541	3099	G6C	G20T
2m763	gagaccgcaactgaaaagttgtTATCAtAAATGGATGggttaAATTTCtgcacgtagaagcaaaaggc	1404	785	0.358611	0.471327	2189	G6T	G20A
2m764	gagaccgcaactgaaaagttgtTATCAtAAATGGATGggttcAATTTCtgcacgtagaagcaaaaggc	3123	54	0.0169972	0.0223396	3177	G6T	G20C
2m765	gagaccgcaactgaaaagttgtTATCAtAAATGGATGggtttAATTTCtgcacgtagaagcaaaaggc	2732	454	0.142498	0.187287	3186	G6T	G20T
2m766	gagaccgcaactgaaaagttgtTATCAaAAATGGATGggttGcATTTCtgcacgtagaagcaaaaggc	2880	256	0.0816327	0.107291	3136	G6A	A21C
2m767	gagaccgcaactgaaaagttgtTATCAaAAATGGATGggttGgATTTCtgcacgtagaagcaaaaggc	1573	130	0.0763359	0.100329	1703	G6A	A21G
2m768	gagaccgcaactgaaaagttgtTATCAaAAATGGATGggttGtATTTCtgcacgtagaagcaaaaggc	2486	282	0.101879	0.1339	2768	G6A	A21T
2m769	gagaccgcaactgaaaagttgtTATCAcAAATGGATGggttGcATTTCtgcacgtagaagcaaaaggc	3326	232	0.0652052	0.0856999	3558	G6C	A21C
2m770	gagaccgcaactgaaaagttgtTATCAcAAATGGATGggttGgATTTCtgcacgtagaagcaaaaggc	1874	119	0.059709	0.0784762	1993	G6C	A21G
2m771	gagaccgcaactgaaaagttgtTATCAcAAATGGATGggttGtATTTCtgcacgtagaagcaaaaggc	2808	278	0.0900843	0.118399	3086	G6C	A21T
2m772	gagaccgcaactgaaaagttgtTATCAtAAATGGATGggttGcATTTCtgcacgtagaagcaaaaggc	2575	340	0.116638	0.153299	2915	G6T	A21C
2m773	gagaccgcaactgaaaagttgtTATCAtAAATGGATGggttGgATTTCtgcacgtagaagcaaaaggc	1700	182	0.0967056	0.127101	1882	G6T	A21G
2m774	gagaccgcaactgaaaagttgtTATCAtAAATGGATGggttGtATTTCtgcacgtagaagcaaaaggc	2614	491	0.158132	0.207835	3105	G6T	A21T
2m775	gagaccgcaactgaaaagttgtTATCAaAAATGGATGggttGAcTTTCtgcacgtagaagcaaaaggc	1516	3031	0.666593	0.876112	4547	G6A	A22C
2m776	gagaccgcaactgaaaagttgtTATCAaAAATGGATGggttGAgTTTCtgcacgtagaagcaaaaggc	655	1998	0.75311	0.989821	2653	G6A	A22G
2m777	gagaccgcaactgaaaagttgtTATCAaAAATGGATGggttGAtTTTCtgcacgtagaagcaaaaggc	827	2809	0.772552	1.01537	3636	G6A	A22T
2m778	gagaccgcaactgaaaagttgtTATCAcAAATGGATGggttGAcTTTCtgcacgtagaagcaaaaggc	1547	2278	0.595556	0.782746	3825	G6C	A22C
2m779	gagaccgcaactgaaaagttgtTATCAcAAATGGATGggttGAgTTTCtgcacgtagaagcaaaaggc	1297	2683	0.674121	0.886005	3980	G6C	A22G
2m780	gagaccgcaactgaaaagttgtTATCAcAAATGGATGggttGAtTTTCtgcacgtagaagcaaaaggc	1043	2671	0.719171	0.945215	3714	G6C	A22T
2m781	gagaccgcaactgaaaagttgtTATCAtAAATGGATGggttGAcTTTCtgcacgtagaagcaaaaggc	1600	3486	0.685411	0.900844	5086	G6T	A22C
2m782	gagaccgcaactgaaaagttgtTATCAtAAATGGATGggttGAgTTTCtgcacgtagaagcaaaaggc	783	2462	0.758706	0.997176	3245	G6T	A22G
2m783	gagaccgcaactgaaaagttgtTATCAtAAATGGATGggttGAtTTTCtgcacgtagaagcaaaaggc	778	2997	0.793907	1.04344	3775	G6T	A22T
2m784	gagaccgcaactgaaaagttgtTATCAGccATGGATGggttGAATTTCtgcacgtagaagcaaaaggc	1264	1628	0.562932	0.739869	2892	A7C	A8C
2m785	gagaccgcaactgaaaagttgtTATCAGcgATGGATGggttGAATTTCtgcacgtagaagcaaaaggc	435	2075	0.826693	1.08653	2510	A7C	A8G
2m786	gagaccgcaactgaaaagttgtTATCAGctATGGATGggttGAATTTCtgcacgtagaagcaaaaggc	578	2466	0.810118	1.06475	3044	A7C	A8T
2m787	gagaccgcaactgaaaagttgtTATCAGgcATGGATGggttGAATTTCtgcacgtagaagcaaaaggc	337	1772	0.840209	1.1043	2109	A7G	A8C
2m788	gagaccgcaactgaaaagttgtTATCAGggATGGATGggttGAATTTCtgcacgtagaagcaaaaggc	342	1465	0.810736	1.06556	1807	A7G	A8G
2m789	gagaccgcaactgaaaagttgtTATCAGgtATGGATGggttGAATTTCtgcacgtagaagcaaaaggc	393	1759	0.817379	1.07429	2152	A7G	A8T
2m790	gagaccgcaactgaaaagttgtTATCAGtcATGGATGggttGAATTTCtgcacgtagaagcaaaaggc	590	2457	0.806367	1.05982	3047	A7T	A8C
2m791	gagaccgcaactgaaaagttgtTATCAGtgATGGATGggttGAATTTCtgcacgtagaagcaaaaggc	475	2184	0.821361	1.07953	2659	A7T	A8G
2m792	gagaccgcaactgaaaagttgtTATCAGttATGGATGggttGAATTTCtgcacgtagaagcaaaaggc	678	2531	0.788719	1.03662	3209	A7T	A8T
2m793	gagaccgcaactgaaaagttgtTATCAGcAcTGGATGggttGAATTTCtgcacgtagaagcaaaaggc	632	2392	0.791005	1.03963	3024	A7C	A9C
2m794	gagaccgcaactgaaaagttgtTATCAGcAgTGGATGggttGAATTTCtgcacgtagaagcaaaaggc	532	2240	0.808081	1.06207	2772	A7C	A9G
2m795	gagaccgcaactgaaaagttgtTATCAGcAtTGGATGggttGAATTTCtgcacgtagaagcaaaaggc	579	3080	0.84176	1.10634	3659	A7C	A9T
2m796	gagaccgcaactgaaaagttgtTATCAGgAcTGGATGggttGAATTTCtgcacgtagaagcaaaaggc	404	1644	0.802734	1.05504	2048	A7G	A9C
2m797	gagaccgcaactgaaaagttgtTATCAGgAgTGGATGggttGAATTTCtgcacgtagaagcaaaaggc	413	1601	0.794935	1.04479	2014	A7G	A9G
2m798	gagaccgcaactgaaaagttgtTATCAGgAtTGGATGggttGAATTTCtgcacgtagaagcaaaaggc	403	1737	0.811682	1.0668	2140	A7G	A9T
2m799	gagaccgcaactgaaaagttgtTATCAGtAcTGGATGggttGAATTTCtgcacgtagaagcaaaaggc	592	2342	0.798228	1.04912	2934	A7T	A9C
2m800	gagaccgcaactgaaaagttgtTATCAGtAgTGGATGggttGAATTTCtgcacgtagaagcaaaaggc	432	1856	0.811189	1.06616	2288	A7T	A9G
2m801	gagaccgcaactgaaaagttgtTATCAGtAtTGGATGggttGAATTTCtgcacgtagaagcaaaaggc	474	2289	0.828447	1.08884	2763	A7T	A9T
2m802	gagaccgcaactgaaaagttgtTATCAGcAAaGGATGggttGAATTTCtgcacgtagaagcaaaaggc	1579	69	0.0418689	0.0550288	1648	A7C	T10A
2m803	gagaccgcaactgaaaagttgtTATCAGcAAcGGATGggttGAATTTCtgcacgtagaagcaaaaggc	2264	44	0.0190641	0.0250562	2308	A7C	T10C
2m804	gagaccgcaactgaaaagttgtTATCAGcAAgGGATGggttGAATTTCtgcacgtagaagcaaaaggc	1398	16	0.0113154	0.014872	1414	A7C	T10G
2m805	gagaccgcaactgaaaagttgtTATCAGgAAaGGATGggttGAATTTCtgcacgtagaagcaaaaggc	1116	48	0.0412371	0.0541984	1164	A7G	T10A
2m806	gagaccgcaactgaaaagttgtTATCAGgAAcGGATGggttGAATTTCtgcacgtagaagcaaaaggc	1501	33	0.0215124	0.028274	1534	A7G	T10C
2m807	gagaccgcaactgaaaagttgtTATCAGgAAgGGATGggttGAATTTCtgcacgtagaagcaaaaggc	835	19	0.0222482	0.0292411	854	A7G	T10G
2m808	gagaccgcaactgaaaagttgtTATCAGtAAaGGATGggttGAATTTCtgcacgtagaagcaaaaggc	1698	88	0.0492721	0.0647589	1786	A7T	T10A
2m809	gagaccgcaactgaaaagttgtTATCAGtAAcGGATGggttGAATTTCtgcacgtagaagcaaaaggc	1856	44	0.0231579	0.0304367	1900	A7T	T10C
2m810	gagaccgcaactgaaaagttgtTATCAGtAAgGGATGggttGAATTTCtgcacgtagaagcaaaaggc	1532	25	0.0160565	0.0211033	1557	A7T	T10G
2m811	gagaccgcaactgaaaagttgtTATCAGcAATaGATGggttGAATTTCtgcacgtagaagcaaaaggc	685	2490	0.784252	1.03075	3175	A7C	G11A
2m812	gagaccgcaactgaaaagttgtTATCAGcAATcGATGggttGAATTTCtgcacgtagaagcaaaaggc	974	2812	0.742736	0.976187	3786	A7C	G11C
2m813	gagaccgcaactgaaaagttgtTATCAGcAATtGATGggttGAATTTCtgcacgtagaagcaaaaggc	1696	1882	0.525992	0.691318	3578	A7C	G11T
2m814	gagaccgcaactgaaaagttgtTATCAGgAATaGATGggttGAATTTCtgcacgtagaagcaaaaggc	436	1742	0.799816	1.05121	2178	A7G	G11A
2m815	gagaccgcaactgaaaagttgtTATCAGgAATcGATGggttGAATTTCtgcacgtagaagcaaaaggc	737	1797	0.709155	0.932051	2534	A7G	G11C
2m816	gagaccgcaactgaaaagttgtTATCAGgAATtGATGggttGAATTTCtgcacgtagaagcaaaaggc	1057	1125	0.515582	0.677636	2182	A7G	G11T
2m817	gagaccgcaactgaaaagttgtTATCAGtAATaGATGggttGAATTTCtgcacgtagaagcaaaaggc	687	2484	0.783349	1.02957	3171	A7T	G11A
2m818	gagaccgcaactgaaaagttgtTATCAGtAATcGATGggttGAATTTCtgcacgtagaagcaaaaggc	884	2290	0.721487	0.948259	3174	A7T	G11C
2m819	gagaccgcaactgaaaagttgtTATCAGtAATtGATGggttGAATTTCtgcacgtagaagcaaaaggc	1783	1475	0.452732	0.595031	3258	A7T	G11T
2m820	gagaccgcaactgaaaagttgtTATCAGcAATGaATGggttGAATTTCtgcacgtagaagcaaaaggc	2349	103	0.0420065	0.0552097	2452	A7C	G12A
2m821	gagaccgcaactgaaaagttgtTATCAGcAATGcATGggttGAATTTCtgcacgtagaagcaaaaggc	2659	6	0.00225141	0.00295905	2665	A7C	G12C
2m822	gagaccgcaactgaaaagttgtTATCAGcAATGtATGggttGAATTTCtgcacgtagaagcaaaaggc	2666	18	0.00670641	0.00881431	2684	A7C	G12T
2m823	gagaccgcaactgaaaagttgtTATCAGgAATGaATGggttGAATTTCtgcacgtagaagcaaaaggc	1604	86	0.0508876	0.0668821	1690	A7G	G12A
2m824	gagaccgcaactgaaaagttgtTATCAGgAATGcATGggttGAATTTCtgcacgtagaagcaaaaggc	2000	5	0.00249377	0.00327759	2005	A7G	G12C
2m825	gagaccgcaactgaaaagttgtTATCAGgAATGtATGggttGAATTTCtgcacgtagaagcaaaaggc	1840	15	0.00808625	0.0106279	1855	A7G	G12T
2m826	gagaccgcaactgaaaagttgtTATCAGtAATGaATGggttGAATTTCtgcacgtagaagcaaaaggc	2018	164	0.0751604	0.0987842	2182	A7T	G12A
2m827	gagaccgcaactgaaaagttgtTATCAGtAATGcATGggttGAATTTCtgcacgtagaagcaaaaggc	2865	15	0.00520833	0.00684537	2880	A7T	G12C
2m828	gagaccgcaactgaaaagttgtTATCAGtAATGtATGggttGAATTTCtgcacgtagaagcaaaaggc	2658	18	0.00672646	0.00884066	2676	A7T	G12T
2m829	gagaccgcaactgaaaagttgtTATCAGcAATGGcTGggttGAATTTCtgcacgtagaagcaaaaggc	2483	9	0.00361156	0.00474671	2492	A7C	A13C
2m830	gagaccgcaactgaaaagttgtTATCAGcAATGGgTGggttGAATTTCtgcacgtagaagcaaaaggc	1284	300	0.189394	0.248923	1584	A7C	A13G
2m831	gagaccgcaactgaaaagttgtTATCAGcAATGGtTGggttGAATTTCtgcacgtagaagcaaaaggc	2708	33	0.0120394	0.0158235	2741	A7C	A13T
2m832	gagaccgcaactgaaaagttgtTATCAGgAATGGcTGggttGAATTTCtgcacgtagaagcaaaaggc	1776	25	0.0138812	0.0182442	1801	A7G	A13C
2m833	gagaccgcaactgaaaagttgtTATCAGgAATGGgTGggttGAATTTCtgcacgtagaagcaaaaggc	943	241	0.203547	0.267525	1184	A7G	A13G
2m834	gagaccgcaactgaaaagttgtTATCAGgAATGGtTGggttGAATTTCtgcacgtagaagcaaaaggc	1745	41	0.0229563	0.0301718	1786	A7G	A13T
2m835	gagaccgcaactgaaaagttgtTATCAGtAATGGcTGggttGAATTTCtgcacgtagaagcaaaaggc	2397	24	0.00991326	0.0130291	2421	A7T	A13C
2m836	gagaccgcaactgaaaagttgtTATCAGtAATGGgTGggttGAATTTCtgcacgtagaagcaaaaggc	1423	258	0.15348	0.201721	1681	A7T	A13G
2m837	gagaccgcaactgaaaagttgtTATCAGtAATGGtTGggttGAATTTCtgcacgtagaagcaaaaggc	2669	64	0.0234175	0.0307779	2733	A7T	A13T
2m838	gagaccgcaactgaaaagttgtTATCAGcAATGGAaGggttGAATTTCtgcacgtagaagcaaaaggc	1381	41	0.0288326	0.0378951	1422	A7C	T14A
2m839	gagaccgcaactgaaaagttgtTATCAGcAATGGAcGggttGAATTTCtgcacgtagaagcaaaaggc	2058	36	0.017192	0.0225956	2094	A7C	T14C
2m840	gagaccgcaactgaaaagttgtTATCAGcAATGGAgGggttGAATTTCtgcacgtagaagcaaaaggc	1194	32	0.0261011	0.034305	1226	A7C	T14G
2m841	gagaccgcaactgaaaagttgtTATCAGgAATGGAaGggttGAATTTCtgcacgtagaagcaaaaggc	853	25	0.0284738	0.0374235	878	A7G	T14A
2m842	gagaccgcaactgaaaagttgtTATCAGgAATGGAcGggttGAATTTCtgcacgtagaagcaaaaggc	1557	30	0.0189036	0.0248452	1587	A7G	T14C
2m843	gagaccgcaactgaaaagttgtTATCAGgAATGGAgGggttGAATTTCtgcacgtagaagcaaaaggc	629	26	0.0396947	0.0521712	655	A7G	T14G
2m844	gagaccgcaactgaaaagttgtTATCAGtAATGGAaGggttGAATTTCtgcacgtagaagcaaaaggc	1576	56	0.0343137	0.0450989	1632	A7T	T14A
2m845	gagaccgcaactgaaaagttgtTATCAGtAATGGAcGggttGAATTTCtgcacgtagaagcaaaaggc	2052	46	0.0219256	0.0288171	2098	A7T	T14C
2m846	gagaccgcaactgaaaagttgtTATCAGtAATGGAgGggttGAATTTCtgcacgtagaagcaaaaggc	1167	62	0.0504475	0.0663038	1229	A7T	T14G
2m847	gagaccgcaactgaaaagttgtTATCAGcAATGGATaggttGAATTTCtgcacgtagaagcaaaaggc	2064	10	0.0048216	0.00633709	2074	A7C	G15A
2m848	gagaccgcaactgaaaagttgtTATCAGcAATGGATcggttGAATTTCtgcacgtagaagcaaaaggc	3201	17	0.00528278	0.00694323	3218	A7C	G15C
2m849	gagaccgcaactgaaaagttgtTATCAGcAATGGATtggttGAATTTCtgcacgtagaagcaaaaggc	2456	32	0.0128617	0.0169043	2488	A7C	G15T
2m850	gagaccgcaactgaaaagttgtTATCAGgAATGGATaggttGAATTTCtgcacgtagaagcaaaaggc	1342	16	0.011782	0.0154853	1358	A7G	G15A
2m851	gagaccgcaactgaaaagttgtTATCAGgAATGGATcggttGAATTTCtgcacgtagaagcaaaaggc	2057	12	0.0057999	0.00762288	2069	A7G	G15C
2m852	gagaccgcaactgaaaagttgtTATCAGgAATGGATtggttGAATTTCtgcacgtagaagcaaaaggc	1995	42	0.0206186	0.0270992	2037	A7G	G15T
2m853	gagaccgcaactgaaaagttgtTATCAGtAATGGATaggttGAATTTCtgcacgtagaagcaaaaggc	2147	15	0.00693802	0.00911872	2162	A7T	G15A
2m854	gagaccgcaactgaaaagttgtTATCAGtAATGGATcggttGAATTTCtgcacgtagaagcaaaaggc	3329	26	0.00774963	0.0101854	3355	A7T	G15C
2m855	gagaccgcaactgaaaagttgtTATCAGtAATGGATtggttGAATTTCtgcacgtagaagcaaaaggc	2849	79	0.0269809	0.0354613	2928	A7T	G15T
2m856	gagaccgcaactgaaaagttgtTATCAGcAATGGATGggttaAATTTCtgcacgtagaagcaaaaggc	1384	546	0.282902	0.371821	1930	A7C	G20A
2m857	gagaccgcaactgaaaagttgtTATCAGcAATGGATGggttcAATTTCtgcacgtagaagcaaaaggc	2582	16	0.00615858	0.0080943	2598	A7C	G20C
2m858	gagaccgcaactgaaaagttgtTATCAGcAATGGATGggtttAATTTCtgcacgtagaagcaaaaggc	2432	219	0.0826103	0.108576	2651	A7C	G20T
2m859	gagaccgcaactgaaaagttgtTATCAGgAATGGATGggttaAATTTCtgcacgtagaagcaaaaggc	1066	415	0.280216	0.368291	1481	A7G	G20A
2m860	gagaccgcaactgaaaagttgtTATCAGgAATGGATGggttcAATTTCtgcacgtagaagcaaaaggc	1752	13	0.00736544	0.00968048	1765	A7G	G20C
2m861	gagaccgcaactgaaaagttgtTATCAGgAATGGATGggtttAATTTCtgcacgtagaagcaaaaggc	1403	149	0.0960052	0.126181	1552	A7G	G20T
2m862	gagaccgcaactgaaaagttgtTATCAGtAATGGATGggttaAATTTCtgcacgtagaagcaaaaggc	1480	545	0.269136	0.353728	2025	A7T	G20A
2m863	gagaccgcaactgaaaagttgtTATCAGtAATGGATGggttcAATTTCtgcacgtagaagcaaaaggc	2598	16	0.00612089	0.00804476	2614	A7T	G20C
2m864	gagaccgcaactgaaaagttgtTATCAGtAATGGATGggtttAATTTCtgcacgtagaagcaaaaggc	2480	226	0.0835181	0.109769	2706	A7T	G20T
2m865	gagaccgcaactgaaaagttgtTATCAGcAATGGATGggttGcATTTCtgcacgtagaagcaaaaggc	2138	42	0.0192661	0.0253216	2180	A7C	A21C
2m866	gagaccgcaactgaaaagttgtTATCAGcAATGGATGggttGgATTTCtgcacgtagaagcaaaaggc	1308	76	0.0549133	0.0721732	1384	A7C	A21G
2m867	gagaccgcaactgaaaagttgtTATCAGcAATGGATGggttGtATTTCtgcacgtagaagcaaaaggc	2158	191	0.0813112	0.106868	2349	A7C	A21T
2m868	gagaccgcaactgaaaagttgtTATCAGgAATGGATGggttGcATTTCtgcacgtagaagcaaaaggc	1817	199	0.0987103	0.129736	2016	A7G	A21C
2m869	gagaccgcaactgaaaagttgtTATCAGgAATGGATGggttGgATTTCtgcacgtagaagcaaaaggc	973	85	0.0803403	0.105592	1058	A7G	A21G
2m870	gagaccgcaactgaaaagttgtTATCAGgAATGGATGggttGtATTTCtgcacgtagaagcaaaaggc	1802	186	0.0935614	0.122969	1988	A7G	A21T
2m871	gagaccgcaactgaaaagttgtTATCAGtAATGGATGggttGcATTTCtgcacgtagaagcaaaaggc	2804	195	0.0650217	0.0854588	2999	A7T	A21C
2m872	gagaccgcaactgaaaagttgtTATCAGtAATGGATGggttGgATTTCtgcacgtagaagcaaaaggc	1590	85	0.0507463	0.0666964	1675	A7T	A21G
2m873	gagaccgcaactgaaaagttgtTATCAGtAATGGATGggttGtATTTCtgcacgtagaagcaaaaggc	2468	232	0.0859259	0.112933	2700	A7T	A21T
2m874	gagaccgcaactgaaaagttgtTATCAGcAATGGATGggttGAcTTTCtgcacgtagaagcaaaaggc	1568	2423	0.607116	0.79794	3991	A7C	A22C
2m875	gagaccgcaactgaaaagttgtTATCAGcAATGGATGggttGAgTTTCtgcacgtagaagcaaaaggc	697	2073	0.748375	0.983599	2770	A7C	A22G
2m876	gagaccgcaactgaaaagttgtTATCAGcAATGGATGggttGAtTTTCtgcacgtagaagcaaaaggc	844	2019	0.705204	0.926858	2863	A7C	A22T
2m877	gagaccgcaactgaaaagttgtTATCAGgAATGGATGggttGAcTTTCtgcacgtagaagcaaaaggc	1190	2201	0.649071	0.853082	3391	A7G	A22C
2m878	gagaccgcaactgaaaagttgtTATCAGgAATGGATGggttGAgTTTCtgcacgtagaagcaaaaggc	508	1546	0.752678	0.989253	2054	A7G	A22G
2m879	gagaccgcaactgaaaagttgtTATCAGgAATGGATGggttGAtTTTCtgcacgtagaagcaaaaggc	531	1679	0.759729	0.99852	2210	A7G	A22T
2m880	gagaccgcaactgaaaagttgtTATCAGtAATGGATGggttGAcTTTCtgcacgtagaagcaaaaggc	1730	2493	0.590339	0.775889	4223	A7T	A22C
2m881	gagaccgcaactgaaaagttgtTATCAGtAATGGATGggttGAgTTTCtgcacgtagaagcaaaaggc	695	1919	0.734124	0.964868	2614	A7T	A22G
2m882	gagaccgcaactgaaaagttgtTATCAGtAATGGATGggttGAtTTTCtgcacgtagaagcaaaaggc	887	2533	0.740643	0.973436	3420	A7T	A22T
2m883	gagaccgcaactgaaaagttgtTATCAGAccTGGATGggttGAATTTCtgcacgtagaagcaaaaggc	945	2354	0.71355	0.937827	3299	A8C	A9C
2m884	gagaccgcaactgaaaagttgtTATCAGAcgTGGATGggttGAATTTCtgcacgtagaagcaaaaggc	430	1791	0.806394	1.05985	2221	A8C	A9G
2m885	gagaccgcaactgaaaagttgtTATCAGActTGGATGggttGAATTTCtgcacgtagaagcaaaaggc	694	2337	0.771033	1.01338	3031	A8C	A9T
2m886	gagaccgcaactgaaaagttgtTATCAGAgcTGGATGggttGAATTTCtgcacgtagaagcaaaaggc	509	1778	0.777438	1.0218	2287	A8G	A9C
2m887	gagaccgcaactgaaaagttgtTATCAGAggTGGATGggttGAATTTCtgcacgtagaagcaaaaggc	290	1526	0.840308	1.10443	1816	A8G	A9G
2m888	gagaccgcaactgaaaagttgtTATCAGAgtTGGATGggttGAATTTCtgcacgtagaagcaaaaggc	369	1887	0.836436	1.09934	2256	A8G	A9T
2m889	gagaccgcaactgaaaagttgtTATCAGAtcTGGATGggttGAATTTCtgcacgtagaagcaaaaggc	501	2015	0.800874	1.0526	2516	A8T	A9C
2m890	gagaccgcaactgaaaagttgtTATCAGAtgTGGATGggttGAATTTCtgcacgtagaagcaaaaggc	596	2174	0.784838	1.03152	2770	A8T	A9G
2m891	gagaccgcaactgaaaagttgtTATCAGAttTGGATGggttGAATTTCtgcacgtagaagcaaaaggc	540	2424	0.817814	1.07486	2964	A8T	A9T
2m892	gagaccgcaactgaaaagttgtTATCAGAcAaGGATGggttGAATTTCtgcacgtagaagcaaaaggc	1595	45	0.027439	0.0360634	1640	A8C	T10A
2m893	gagaccgcaactgaaaagttgtTATCAGAcAcGGATGggttGAATTTCtgcacgtagaagcaaaaggc	2017	19	0.00933202	0.0122652	2036	A8C	T10C
2m894	gagaccgcaactgaaaagttgtTATCAGAcAgGGATGggttGAATTTCtgcacgtagaagcaaaaggc	1188	23	0.0189926	0.0249622	1211	A8C	T10G
2m895	gagaccgcaactgaaaagttgtTATCAGAgAaGGATGggttGAATTTCtgcacgtagaagcaaaaggc	1064	129	0.108131	0.142118	1193	A8G	T10A
2m896	gagaccgcaactgaaaagttgtTATCAGAgAcGGATGggttGAATTTCtgcacgtagaagcaaaaggc	1571	67	0.0409035	0.05376	1638	A8G	T10C
2m897	gagaccgcaactgaaaagttgtTATCAGAgAgGGATGggttGAATTTCtgcacgtagaagcaaaaggc	943	29	0.0298354	0.039213	972	A8G	T10G
2m898	gagaccgcaactgaaaagttgtTATCAGAtAaGGATGggttGAATTTCtgcacgtagaagcaaaaggc	1534	55	0.034613	0.0454922	1589	A8T	T10A
2m899	gagaccgcaactgaaaagttgtTATCAGAtAcGGATGggttGAATTTCtgcacgtagaagcaaaaggc	1763	30	0.0167317	0.0219907	1793	A8T	T10C
2m900	gagaccgcaactgaaaagttgtTATCAGAtAgGGATGggttGAATTTCtgcacgtagaagcaaaaggc	1278	20	0.0154083	0.0202513	1298	A8T	T10G
2m901	gagaccgcaactgaaaagttgtTATCAGAcATaGATGggttGAATTTCtgcacgtagaagcaaaaggc	714	2434	0.773189	1.01621	3148	A8C	G11A
2m902	gagaccgcaactgaaaagttgtTATCAGAcATcGATGggttGAATTTCtgcacgtagaagcaaaaggc	1084	2346	0.683965	0.898943	3430	A8C	G11C
2m903	gagaccgcaactgaaaagttgtTATCAGAcATtGATGggttGAATTTCtgcacgtagaagcaaaaggc	1747	1343	0.434628	0.571237	3090	A8C	G11T
2m904	gagaccgcaactgaaaagttgtTATCAGAgATaGATGggttGAATTTCtgcacgtagaagcaaaaggc	447	2051	0.821057	1.07912	2498	A8G	G11A
2m905	gagaccgcaactgaaaagttgtTATCAGAgATcGATGggttGAATTTCtgcacgtagaagcaaaaggc	534	2201	0.804753	1.0577	2735	A8G	G11C
2m906	gagaccgcaactgaaaagttgtTATCAGAgATtGATGggttGAATTTCtgcacgtagaagcaaaaggc	835	1707	0.671518	0.882585	2542	A8G	G11T
2m907	gagaccgcaactgaaaagttgtTATCAGAtATaGATGggttGAATTTCtgcacgtagaagcaaaaggc	703	2079	0.747304	0.982191	2782	A8T	G11A
2m908	gagaccgcaactgaaaagttgtTATCAGAtATcGATGggttGAATTTCtgcacgtagaagcaaaaggc	1110	2180	0.662614	0.870881	3290	A8T	G11C
2m909	gagaccgcaactgaaaagttgtTATCAGAtATtGATGggttGAATTTCtgcacgtagaagcaaaaggc	2189	1383	0.387178	0.508873	3572	A8T	G11T
2m910	gagaccgcaactgaaaagttgtTATCAGAcATGaATGggttGAATTTCtgcacgtagaagcaaaaggc	2399	233	0.0885258	0.116351	2632	A8C	G12A
2m911	gagaccgcaactgaaaagttgtTATCAGAcATGcATGggttGAATTTCtgcacgtagaagcaaaaggc	2461	10	0.00404694	0.00531895	2471	A8C	G12C
2m912	gagaccgcaactgaaaagttgtTATCAGAcATGtATGggttGAATTTCtgcacgtagaagcaaaaggc	2681	11	0.00408618	0.00537052	2692	A8C	G12T
2m913	gagaccgcaactgaaaagttgtTATCAGAgATGaATGggttGAATTTCtgcacgtagaagcaaaaggc	1806	83	0.0439386	0.057749	1889	A8G	G12A
2m914	gagaccgcaactgaaaagttgtTATCAGAgATGcATGggttGAATTTCtgcacgtagaagcaaaaggc	1761	4	0.00226629	0.00297861	1765	A8G	G12C
2m915	gagaccgcaactgaaaagttgtTATCAGAgATGtATGggttGAATTTCtgcacgtagaagcaaaaggc	1884	5	0.0026469	0.00347886	1889	A8G	G12T
2m916	gagaccgcaactgaaaagttgtTATCAGAtATGaATGggttGAATTTCtgcacgtagaagcaaaaggc	2058	226	0.0989492	0.13005	2284	A8T	G12A
2m917	gagaccgcaactgaaaagttgtTATCAGAtATGcATGggttGAATTTCtgcacgtagaagcaaaaggc	2725	16	0.00583729	0.00767201	2741	A8T	G12C
2m918	gagaccgcaactgaaaagttgtTATCAGAtATGtATGggttGAATTTCtgcacgtagaagcaaaaggc	2235	13	0.00578292	0.00760056	2248	A8T	G12T
2m919	gagaccgcaactgaaaagttgtTATCAGAcATGGcTGggttGAATTTCtgcacgtagaagcaaaaggc	2594	15	0.00574933	0.00755641	2609	A8C	A13C
2m920	gagaccgcaactgaaaagttgtTATCAGAcATGGgTGggttGAATTTCtgcacgtagaagcaaaaggc	1379	260	0.158633	0.208494	1639	A8C	A13G
2m921	gagaccgcaactgaaaagttgtTATCAGAcATGGtTGggttGAATTTCtgcacgtagaagcaaaaggc	2474	25	0.010004	0.0131484	2499	A8C	A13T
2m922	gagaccgcaactgaaaagttgtTATCAGAgATGGcTGggttGAATTTCtgcacgtagaagcaaaaggc	1939	91	0.0448276	0.0589174	2030	A8G	A13C
2m923	gagaccgcaactgaaaagttgtTATCAGAgATGGgTGggttGAATTTCtgcacgtagaagcaaaaggc	912	608	0.4	0.525725	1520	A8G	A13G
2m924	gagaccgcaactgaaaagttgtTATCAGAgATGGtTGggttGAATTTCtgcacgtagaagcaaaaggc	1818	115	0.059493	0.0781924	1933	A8G	A13T
2m925	gagaccgcaactgaaaagttgtTATCAGAtATGGcTGggttGAATTTCtgcacgtagaagcaaaaggc	2524	31	0.0121331	0.0159466	2555	A8T	A13C
2m926	gagaccgcaactgaaaagttgtTATCAGAtATGGgTGggttGAATTTCtgcacgtagaagcaaaaggc	1238	238	0.161247	0.211928	1476	A8T	A13G
2m927	gagaccgcaactgaaaagttgtTATCAGAtATGGtTGggttGAATTTCtgcacgtagaagcaaaaggc	2306	48	0.0203908	0.0267999	2354	A8T	A13T
2m928	gagaccgcaactgaaaagttgtTATCAGAcATGGAaGggttGAATTTCtgcacgtagaagcaaaaggc	1466	40	0.0265604	0.0349087	1506	A8C	T14A
2m929	gagaccgcaactgaaaagttgtTATCAGAcATGGAcGggttGAATTTCtgcacgtagaagcaaaaggc	2261	40	0.0173837	0.0228477	2301	A8C	T14C
2m930	gagaccgcaactgaaaagttgtTATCAGAcATGGAgGggttGAATTTCtgcacgtagaagcaaaaggc	1081	53	0.0467372	0.0614273	1134	A8C	T14G
2m931	gagaccgcaactgaaaagttgtTATCAGAgATGGAaGggttGAATTTCtgcacgtagaagcaaaaggc	952	28	0.0285714	0.0375518	980	A8G	T14A
2m932	gagaccgcaactgaaaagttgtTATCAGAgATGGAcGggttGAATTTCtgcacgtagaagcaaaaggc	1751	27	0.0151856	0.0199586	1778	A8G	T14C
2m933	gagaccgcaactgaaaagttgtTATCAGAgATGGAgGggttGAATTTCtgcacgtagaagcaaaaggc	679	46	0.0634483	0.0833908	725	A8G	T14G
2m934	gagaccgcaactgaaaagttgtTATCAGAtATGGAaGggttGAATTTCtgcacgtagaagcaaaaggc	1475	40	0.0264026	0.0347013	1515	A8T	T14A
2m935	gagaccgcaactgaaaagttgtTATCAGAtATGGAcGggttGAATTTCtgcacgtagaagcaaaaggc	1884	41	0.0212987	0.0279931	1925	A8T	T14C
2m936	gagaccgcaactgaaaagttgtTATCAGAtATGGAgGggttGAATTTCtgcacgtagaagcaaaaggc	1062	36	0.0327869	0.0430922	1098	A8T	T14G
2m937	gagaccgcaactgaaaagttgtTATCAGAcATGGATaggttGAATTTCtgcacgtagaagcaaaaggc	2092	19	0.00900047	0.0118294	2111	A8C	G15A
2m938	gagaccgcaactgaaaagttgtTATCAGAcATGGATcggttGAATTTCtgcacgtagaagcaaaaggc	4009	18	0.00446983	0.00587475	4027	A8C	G15C
2m939	gagaccgcaactgaaaagttgtTATCAGAcATGGATtggttGAATTTCtgcacgtagaagcaaaaggc	2863	29	0.0100277	0.0131795	2892	A8C	G15T
2m940	gagaccgcaactgaaaagttgtTATCAGAgATGGATaggttGAATTTCtgcacgtagaagcaaaaggc	1620	14	0.00856793	0.0112609	1634	A8G	G15A
2m941	gagaccgcaactgaaaagttgtTATCAGAgATGGATcggttGAATTTCtgcacgtagaagcaaaaggc	2248	10	0.0044287	0.00582069	2258	A8G	G15C
2m942	gagaccgcaactgaaaagttgtTATCAGAgATGGATtggttGAATTTCtgcacgtagaagcaaaaggc	2238	38	0.016696	0.0219437	2276	A8G	G15T
2m943	gagaccgcaactgaaaagttgtTATCAGAtATGGATaggttGAATTTCtgcacgtagaagcaaaaggc	1965	19	0.00957661	0.0125867	1984	A8T	G15A
2m944	gagaccgcaactgaaaagttgtTATCAGAtATGGATcggttGAATTTCtgcacgtagaagcaaaaggc	2669	11	0.00410448	0.00539456	2680	A8T	G15C
2m945	gagaccgcaactgaaaagttgtTATCAGAtATGGATtggttGAATTTCtgcacgtagaagcaaaaggc	2813	63	0.0219054	0.0287906	2876	A8T	G15T
2m946	gagaccgcaactgaaaagttgtTATCAGAcATGGATGggttaAATTTCtgcacgtagaagcaaaaggc	1432	397	0.217059	0.285283	1829	A8C	G20A
2m947	gagaccgcaactgaaaagttgtTATCAGAcATGGATGggttcAATTTCtgcacgtagaagcaaaaggc	2330	17	0.00724329	0.00951994	2347	A8C	G20C
2m948	gagaccgcaactgaaaagttgtTATCAGAcATGGATGggtttAATTTCtgcacgtagaagcaaaaggc	3372	254	0.0700496	0.0920671	3626	A8C	G20T
2m949	gagaccgcaactgaaaagttgtTATCAGAgATGGATGggttaAATTTCtgcacgtagaagcaaaaggc	936	890	0.487404	0.640601	1826	A8G	G20A
2m950	gagaccgcaactgaaaagttgtTATCAGAgATGGATGggttcAATTTCtgcacgtagaagcaaaaggc	1919	37	0.0189162	0.0248617	1956	A8G	G20C
2m951	gagaccgcaactgaaaagttgtTATCAGAgATGGATGggtttAATTTCtgcacgtagaagcaaaaggc	1605	440	0.215159	0.282786	2045	A8G	G20T
2m952	gagaccgcaactgaaaagttgtTATCAGAtATGGATGggttaAATTTCtgcacgtagaagcaaaaggc	1501	380	0.20202	0.265518	1881	A8T	G20A
2m953	gagaccgcaactgaaaagttgtTATCAGAtATGGATGggttcAATTTCtgcacgtagaagcaaaaggc	2588	21	0.00804906	0.010579	2609	A8T	G20C
2m954	gagaccgcaactgaaaagttgtTATCAGAtATGGATGggtttAATTTCtgcacgtagaagcaaaaggc	2387	181	0.0704829	0.0926365	2568	A8T	G20T
2m955	gagaccgcaactgaaaagttgtTATCAGAcATGGATGggttGcATTTCtgcacgtagaagcaaaaggc	2283	131	0.0542668	0.0713235	2414	A8C	A21C
2m956	gagaccgcaactgaaaagttgtTATCAGAcATGGATGggttGgATTTCtgcacgtagaagcaaaaggc	1430	68	0.0453939	0.0596617	1498	A8C	A21G
2m957	gagaccgcaactgaaaagttgtTATCAGAcATGGATGggttGtATTTCtgcacgtagaagcaaaaggc	2206	174	0.0731092	0.0960883	2380	A8C	A21T
2m958	gagaccgcaactgaaaagttgtTATCAGAgATGGATGggttGcATTTCtgcacgtagaagcaaaaggc	2071	452	0.179152	0.235461	2523	A8G	A21C
2m959	gagaccgcaactgaaaagttgtTATCAGAgATGGATGggttGgATTTCtgcacgtagaagcaaaaggc	1089	177	0.13981	0.183755	1266	A8G	A21G
2m960	gagaccgcaactgaaaagttgtTATCAGAgATGGATGggttGtATTTCtgcacgtagaagcaaaaggc	1539	357	0.188291	0.247473	1896	A8G	A21T
2m961	gagaccgcaactgaaaagttgtTATCAGAtATGGATGggttGcATTTCtgcacgtagaagcaaaaggc	2688	151	0.0531877	0.0699053	2839	A8T	A21C
2m962	gagaccgcaactgaaaagttgtTATCAGAtATGGATGggttGgATTTCtgcacgtagaagcaaaaggc	1560	75	0.0458716	0.0602895	1635	A8T	A21G
2m963	gagaccgcaactgaaaagttgtTATCAGAtATGGATGggttGtATTTCtgcacgtagaagcaaaaggc	2162	159	0.068505	0.0900369	2321	A8T	A21T
2m964	gagaccgcaactgaaaagttgtTATCAGAcATGGATGggttGAcTTTCtgcacgtagaagcaaaaggc	1616	2102	0.565358	0.743056	3718	A8C	A22C
2m965	gagaccgcaactgaaaagttgtTATCAGAcATGGATGggttGAgTTTCtgcacgtagaagcaaaaggc	796	1737	0.685748	0.901287	2533	A8C	A22G
2m966	gagaccgcaactgaaaagttgtTATCAGAcATGGATGggttGAtTTTCtgcacgtagaagcaaaaggc	924	2182	0.702511	0.923319	3106	A8C	A22T
2m967	gagaccgcaactgaaaagttgtTATCAGAgATGGATGggttGAcTTTCtgcacgtagaagcaaaaggc	808	2246	0.735429	0.966583	3054	A8G	A22C
2m968	gagaccgcaactgaaaagttgtTATCAGAgATGGATGggttGAgTTTCtgcacgtagaagcaaaaggc	330	1646	0.832996	1.09482	1976	A8G	A22G
2m969	gagaccgcaactgaaaagttgtTATCAGAgATGGATGggttGAtTTTCtgcacgtagaagcaaaaggc	507	2146	0.808896	1.06314	2653	A8G	A22T
2m970	gagaccgcaactgaaaagttgtTATCAGAtATGGATGggttGAcTTTCtgcacgtagaagcaaaaggc	1787	1935	0.519882	0.683287	3722	A8T	A22C
2m971	gagaccgcaactgaaaagttgtTATCAGAtATGGATGggttGAgTTTCtgcacgtagaagcaaaaggc	779	1652	0.679556	0.893148	2431	A8T	A22G
2m972	gagaccgcaactgaaaagttgtTATCAGAtATGGATGggttGAtTTTCtgcacgtagaagcaaaaggc	923	2079	0.692538	0.910211	3002	A8T	A22T
2m973	gagaccgcaactgaaaagttgtTATCAGAAcaGGATGggttGAATTTCtgcacgtagaagcaaaaggc	1753	79	0.0431223	0.0566761	1832	A9C	T10A
2m974	gagaccgcaactgaaaagttgtTATCAGAAccGGATGggttGAATTTCtgcacgtagaagcaaaaggc	2061	38	0.0181039	0.0237941	2099	A9C	T10C
2m975	gagaccgcaactgaaaagttgtTATCAGAAcgGGATGggttGAATTTCtgcacgtagaagcaaaaggc	1491	20	0.0132363	0.0173966	1511	A9C	T10G
2m976	gagaccgcaactgaaaagttgtTATCAGAAgaGGATGggttGAATTTCtgcacgtagaagcaaaaggc	1472	116	0.0730479	0.0960077	1588	A9G	T10A
2m977	gagaccgcaactgaaaagttgtTATCAGAAgcGGATGggttGAATTTCtgcacgtagaagcaaaaggc	2024	17	0.00832925	0.0109472	2041	A9G	T10C
2m978	gagaccgcaactgaaaagttgtTATCAGAAggGGATGggttGAATTTCtgcacgtagaagcaaaaggc	940	23	0.0238837	0.0313906	963	A9G	T10G
2m979	gagaccgcaactgaaaagttgtTATCAGAAtaGGATGggttGAATTTCtgcacgtagaagcaaaaggc	1511	149	0.089759	0.117971	1660	A9T	T10A
2m980	gagaccgcaactgaaaagttgtTATCAGAAtcGGATGggttGAATTTCtgcacgtagaagcaaaaggc	1871	95	0.0483215	0.0635095	1966	A9T	T10C
2m981	gagaccgcaactgaaaagttgtTATCAGAAtgGGATGggttGAATTTCtgcacgtagaagcaaaaggc	1614	40	0.0241838	0.0317851	1654	A9T	T10G
2m982	gagaccgcaactgaaaagttgtTATCAGAAcTaGATGggttGAATTTCtgcacgtagaagcaaaaggc	761	2504	0.766922	1.00797	3265	A9C	G11A
2m983	gagaccgcaactgaaaagttgtTATCAGAAcTcGATGggttGAATTTCtgcacgtagaagcaaaaggc	1304	2453	0.652915	0.858133	3757	A9C	G11C
2m984	gagaccgcaactgaaaagttgtTATCAGAAcTtGATGggttGAATTTCtgcacgtagaagcaaaaggc	2125	1172	0.355475	0.467205	3297	A9C	G11T
2m985	gagaccgcaactgaaaagttgtTATCAGAAgTaGATGggttGAATTTCtgcacgtagaagcaaaaggc	428	1840	0.811287	1.06628	2268	A9G	G11A
2m986	gagaccgcaactgaaaagttgtTATCAGAAgTcGATGggttGAATTTCtgcacgtagaagcaaaaggc	651	2123	0.765321	1.00587	2774	A9G	G11C
2m987	gagaccgcaactgaaaagttgtTATCAGAAgTtGATGggttGAATTTCtgcacgtagaagcaaaaggc	1171	1533	0.566938	0.745133	2704	A9G	G11T
2m988	gagaccgcaactgaaaagttgtTATCAGAAtTaGATGggttGAATTTCtgcacgtagaagcaaaaggc	793	2448	0.755322	0.992729	3241	A9T	G11A
2m989	gagaccgcaactgaaaagttgtTATCAGAAtTcGATGggttGAATTTCtgcacgtagaagcaaaaggc	946	2099	0.689327	0.90599	3045	A9T	G11C
2m990	gagaccgcaactgaaaagttgtTATCAGAAtTtGATGggttGAATTTCtgcacgtagaagcaaaaggc	1552	1360	0.467033	0.613827	2912	A9T	G11T
2m991	gagaccgcaactgaaaagttgtTATCAGAAcTGaATGggttGAATTTCtgcacgtagaagcaaaaggc	2472	144	0.0550459	0.0723474	2616	A9C	G12A
2m992	gagaccgcaactgaaaagttgtTATCAGAAcTGcATGggttGAATTTCtgcacgtagaagcaaaaggc	2582	7	0.00270375	0.00355357	2589	A9C	G12C
2m993	gagaccgcaactgaaaagttgtTATCAGAAcTGtATGggttGAATTTCtgcacgtagaagcaaaaggc	2859	22	0.00763624	0.0100364	2881	A9C	G12T
2m994	gagaccgcaactgaaaagttgtTATCAGAAgTGaATGggttGAATTTCtgcacgtagaagcaaaaggc	1621	167	0.0934004	0.122757	1788	A9G	G12A
2m995	gagaccgcaactgaaaagttgtTATCAGAAgTGcATGggttGAATTTCtgcacgtagaagcaaaaggc	1806	15	0.00823723	0.0108263	1821	A9G	G12C
2m996	gagaccgcaactgaaaagttgtTATCAGAAgTGtATGggttGAATTTCtgcacgtagaagcaaaaggc	1861	16	0.00852424	0.0112035	1877	A9G	G12T
2m997	gagaccgcaactgaaaagttgtTATCAGAAtTGaATGggttGAATTTCtgcacgtagaagcaaaaggc	2396	183	0.0709577	0.0932606	2579	A9T	G12A
2m998	gagaccgcaactgaaaagttgtTATCAGAAtTGcATGggttGAATTTCtgcacgtagaagcaaaaggc	3168	21	0.00658514	0.00865492	3189	A9T	G12C
2m999	gagaccgcaactgaaaagttgtTATCAGAAtTGtATGggttGAATTTCtgcacgtagaagcaaaaggc	2667	18	0.00670391	0.00881103	2685	A9T	G12T
2m1000	gagaccgcaactgaaaagttgtTATCAGAAcTGGcTGggttGAATTTCtgcacgtagaagcaaaaggc	2705	41	0.0149308	0.0196237	2746	A9C	A13C
2m1001	gagaccgcaactgaaaagttgtTATCAGAAcTGGgTGggttGAATTTCtgcacgtagaagcaaaaggc	1115	277	0.198994	0.261541	1392	A9C	A13G
2m1002	gagaccgcaactgaaaagttgtTATCAGAAcTGGtTGggttGAATTTCtgcacgtagaagcaaaaggc	2310	31	0.0132422	0.0174044	2341	A9C	A13T
2m1003	gagaccgcaactgaaaagttgtTATCAGAAgTGGcTGggttGAATTTCtgcacgtagaagcaaaaggc	2227	50	0.0219587	0.0288606	2277	A9G	A13C
2m1004	gagaccgcaactgaaaagttgtTATCAGAAgTGGgTGggttGAATTTCtgcacgtagaagcaaaaggc	1049	436	0.293603	0.385886	1485	A9G	A13G
2m1005	gagaccgcaactgaaaagttgtTATCAGAAgTGGtTGggttGAATTTCtgcacgtagaagcaaaaggc	1897	30	0.0155682	0.0204615	1927	A9G	A13T
2m1006	gagaccgcaactgaaaagttgtTATCAGAAtTGGcTGggttGAATTTCtgcacgtagaagcaaaaggc	2354	38	0.0158863	0.0208795	2392	A9T	A13C
2m1007	gagaccgcaactgaaaagttgtTATCAGAAtTGGgTGggttGAATTTCtgcacgtagaagcaaaaggc	1046	537	0.339229	0.445853	1583	A9T	A13G
2m1008	gagaccgcaactgaaaagttgtTATCAGAAtTGGtTGggttGAATTTCtgcacgtagaagcaaaaggc	2301	85	0.0356245	0.0468217	2386	A9T	A13T
2m1009	gagaccgcaactgaaaagttgtTATCAGAAcTGGAaGggttGAATTTCtgcacgtagaagcaaaaggc	1462	29	0.01945	0.0255634	1491	A9C	T14A
2m1010	gagaccgcaactgaaaagttgtTATCAGAAcTGGAcGggttGAATTTCtgcacgtagaagcaaaaggc	1911	22	0.0113813	0.0149585	1933	A9C	T14C
2m1011	gagaccgcaactgaaaagttgtTATCAGAAcTGGAgGggttGAATTTCtgcacgtagaagcaaaaggc	1166	27	0.022632	0.0297455	1193	A9C	T14G
2m1012	gagaccgcaactgaaaagttgtTATCAGAAgTGGAaGggttGAATTTCtgcacgtagaagcaaaaggc	1167	40	0.03314	0.0435563	1207	A9G	T14A
2m1013	gagaccgcaactgaaaagttgtTATCAGAAgTGGAcGggttGAATTTCtgcacgtagaagcaaaaggc	1554	20	0.0127065	0.0167003	1574	A9G	T14C
2m1014	gagaccgcaactgaaaagttgtTATCAGAAgTGGAgGggttGAATTTCtgcacgtagaagcaaaaggc	670	29	0.0414878	0.054528	699	A9G	T14G
2m1015	gagaccgcaactgaaaagttgtTATCAGAAtTGGAaGggttGAATTTCtgcacgtagaagcaaaaggc	1533	37	0.0235669	0.0309742	1570	A9T	T14A
2m1016	gagaccgcaactgaaaagttgtTATCAGAAtTGGAcGggttGAATTTCtgcacgtagaagcaaaaggc	2361	24	0.0100629	0.0132258	2385	A9T	T14C
2m1017	gagaccgcaactgaaaagttgtTATCAGAAtTGGAgGggttGAATTTCtgcacgtagaagcaaaaggc	1430	52	0.0350877	0.0461162	1482	A9T	T14G
2m1018	gagaccgcaactgaaaagttgtTATCAGAAcTGGATaggttGAATTTCtgcacgtagaagcaaaaggc	2362	25	0.0104734	0.0137653	2387	A9C	G15A
2m1019	gagaccgcaactgaaaagttgtTATCAGAAcTGGATcggttGAATTTCtgcacgtagaagcaaaaggc	3490	21	0.0059812	0.00786116	3511	A9C	G15C
2m1020	gagaccgcaactgaaaagttgtTATCAGAAcTGGATtggttGAATTTCtgcacgtagaagcaaaaggc	3025	47	0.0152995	0.0201083	3072	A9C	G15T
2m1021	gagaccgcaactgaaaagttgtTATCAGAAgTGGATaggttGAATTTCtgcacgtagaagcaaaaggc	2228	15	0.00668747	0.00878942	2243	A9G	G15A
2m1022	gagaccgcaactgaaaagttgtTATCAGAAgTGGATcggttGAATTTCtgcacgtagaagcaaaaggc	2799	13	0.00462304	0.00607612	2812	A9G	G15C
2m1023	gagaccgcaactgaaaagttgtTATCAGAAgTGGATtggttGAATTTCtgcacgtagaagcaaaaggc	2218	25	0.0111458	0.014649	2243	A9G	G15T
2m1024	gagaccgcaactgaaaagttgtTATCAGAAtTGGATaggttGAATTTCtgcacgtagaagcaaaaggc	2262	14	0.00615114	0.00808452	2276	A9T	G15A
2m1025	gagaccgcaactgaaaagttgtTATCAGAAtTGGATcggttGAATTTCtgcacgtagaagcaaaaggc	3362	21	0.00620751	0.0081586	3383	A9T	G15C
2m1026	gagaccgcaactgaaaagttgtTATCAGAAtTGGATtggttGAATTTCtgcacgtagaagcaaaaggc	2892	46	0.0156569	0.0205781	2938	A9T	G15T
2m1027	gagaccgcaactgaaaagttgtTATCAGAAcTGGATGggttaAATTTCtgcacgtagaagcaaaaggc	1366	529	0.279156	0.366898	1895	A9C	G20A
2m1028	gagaccgcaactgaaaagttgtTATCAGAAcTGGATGggttcAATTTCtgcacgtagaagcaaaaggc	2771	19	0.00681004	0.00895051	2790	A9C	G20C
2m1029	gagaccgcaactgaaaagttgtTATCAGAAcTGGATGggtttAATTTCtgcacgtagaagcaaaaggc	2401	233	0.0884586	0.116262	2634	A9C	G20T
2m1030	gagaccgcaactgaaaagttgtTATCAGAAgTGGATGggttaAATTTCtgcacgtagaagcaaaaggc	1087	631	0.367288	0.48273	1718	A9G	G20A
2m1031	gagaccgcaactgaaaagttgtTATCAGAAgTGGATGggttcAATTTCtgcacgtagaagcaaaaggc	2002	24	0.011846	0.0155693	2026	A9G	G20C
2m1032	gagaccgcaactgaaaagttgtTATCAGAAgTGGATGggtttAATTTCtgcacgtagaagcaaaaggc	2022	292	0.126188	0.165851	2314	A9G	G20T
2m1033	gagaccgcaactgaaaagttgtTATCAGAAtTGGATGggttaAATTTCtgcacgtagaagcaaaaggc	988	968	0.494888	0.650437	1956	A9T	G20A
2m1034	gagaccgcaactgaaaagttgtTATCAGAAtTGGATGggttcAATTTCtgcacgtagaagcaaaaggc	2383	57	0.0233607	0.0307032	2440	A9T	G20C
2m1035	gagaccgcaactgaaaagttgtTATCAGAAtTGGATGggtttAATTTCtgcacgtagaagcaaaaggc	2305	551	0.192927	0.253566	2856	A9T	G20T
2m1036	gagaccgcaactgaaaagttgtTATCAGAAcTGGATGggttGcATTTCtgcacgtagaagcaaaaggc	2778	90	0.0313808	0.0412441	2868	A9C	A21C
2m1037	gagaccgcaactgaaaagttgtTATCAGAAcTGGATGggttGgATTTCtgcacgtagaagcaaaaggc	1381	95	0.0643631	0.0845932	1476	A9C	A21G
2m1038	gagaccgcaactgaaaagttgtTATCAGAAcTGGATGggttGtATTTCtgcacgtagaagcaaaaggc	2154	225	0.0945776	0.124304	2379	A9C	A21T
2m1039	gagaccgcaactgaaaagttgtTATCAGAAgTGGATGggttGcATTTCtgcacgtagaagcaaaaggc	1659	274	0.141749	0.186302	1933	A9G	A21C
2m1040	gagaccgcaactgaaaagttgtTATCAGAAgTGGATGggttGgATTTCtgcacgtagaagcaaaaggc	1215	137	0.101331	0.133181	1352	A9G	A21G
2m1041	gagaccgcaactgaaaagttgtTATCAGAAgTGGATGggttGtATTTCtgcacgtagaagcaaaaggc	1773	357	0.167606	0.220286	2130	A9G	A21T
2m1042	gagaccgcaactgaaaagttgtTATCAGAAtTGGATGggttGcATTTCtgcacgtagaagcaaaaggc	2646	494	0.157325	0.206774	3140	A9T	A21C
2m1043	gagaccgcaactgaaaagttgtTATCAGAAtTGGATGggttGgATTTCtgcacgtagaagcaaaaggc	1349	251	0.156875	0.206183	1600	A9T	A21G
2m1044	gagaccgcaactgaaaagttgtTATCAGAAtTGGATGggttGtATTTCtgcacgtagaagcaaaaggc	2191	601	0.215258	0.282916	2792	A9T	A21T
2m1045	gagaccgcaactgaaaagttgtTATCAGAAcTGGATGggttGAcTTTCtgcacgtagaagcaaaaggc	1367	2598	0.655233	0.861181	3965	A9C	A22C
2m1046	gagaccgcaactgaaaagttgtTATCAGAAcTGGATGggttGAgTTTCtgcacgtagaagcaaaaggc	701	2154	0.754466	0.991603	2855	A9C	A22G
2m1047	gagaccgcaactgaaaagttgtTATCAGAAcTGGATGggttGAtTTTCtgcacgtagaagcaaaaggc	656	2531	0.794164	1.04378	3187	A9C	A22T
2m1048	gagaccgcaactgaaaagttgtTATCAGAAgTGGATGggttGAcTTTCtgcacgtagaagcaaaaggc	928	2271	0.709909	0.933042	3199	A9G	A22C
2m1049	gagaccgcaactgaaaagttgtTATCAGAAgTGGATGggttGAgTTTCtgcacgtagaagcaaaaggc	440	1640	0.788462	1.03628	2080	A9G	A22G
2m1050	gagaccgcaactgaaaagttgtTATCAGAAgTGGATGggttGAtTTTCtgcacgtagaagcaaaaggc	653	2679	0.804022	1.05674	3332	A9G	A22T
2m1051	gagaccgcaactgaaaagttgtTATCAGAAtTGGATGggttGAcTTTCtgcacgtagaagcaaaaggc	1063	3106	0.745023	0.979192	4169	A9T	A22C
2m1052	gagaccgcaactgaaaagttgtTATCAGAAtTGGATGggttGAgTTTCtgcacgtagaagcaaaaggc	493	2244	0.819876	1.07757	2737	A9T	A22G
2m1053	gagaccgcaactgaaaagttgtTATCAGAAtTGGATGggttGAtTTTCtgcacgtagaagcaaaaggc	600	2624	0.813896	1.06971	3224	A9T	A22T
2m1054	gagaccgcaactgaaaagttgtTATCAGAAAaaGATGggttGAATTTCtgcacgtagaagcaaaaggc	1662	55	0.0320326	0.0421008	1717	T10A	G11A
2m1055	gagaccgcaactgaaaagttgtTATCAGAAAacGATGggttGAATTTCtgcacgtagaagcaaaaggc	2239	23	0.010168	0.0133639	2262	T10A	G11C
2m1056	gagaccgcaactgaaaagttgtTATCAGAAAatGATGggttGAATTTCtgcacgtagaagcaaaaggc	2179	87	0.0383936	0.0504612	2266	T10A	G11T
2m1057	gagaccgcaactgaaaagttgtTATCAGAAAcaGATGggttGAATTTCtgcacgtagaagcaaaaggc	2325	40	0.0169133	0.0222294	2365	T10C	G11A
2m1058	gagaccgcaactgaaaagttgtTATCAGAAAccGATGggttGAATTTCtgcacgtagaagcaaaaggc	2123	26	0.0120987	0.0159014	2149	T10C	G11C
2m1059	gagaccgcaactgaaaagttgtTATCAGAAActGATGggttGAATTTCtgcacgtagaagcaaaaggc	2248	57	0.0247289	0.0325014	2305	T10C	G11T
2m1060	gagaccgcaactgaaaagttgtTATCAGAAAgaGATGggttGAATTTCtgcacgtagaagcaaaaggc	1447	17	0.011612	0.0152618	1464	T10G	G11A
2m1061	gagaccgcaactgaaaagttgtTATCAGAAAgcGATGggttGAATTTCtgcacgtagaagcaaaaggc	1998	18	0.00892857	0.0117349	2016	T10G	G11C
2m1062	gagaccgcaactgaaaagttgtTATCAGAAAgtGATGggttGAATTTCtgcacgtagaagcaaaaggc	1969	25	0.0125376	0.0164783	1994	T10G	G11T
2m1063	gagaccgcaactgaaaagttgtTATCAGAAAaGaATGggttGAATTTCtgcacgtagaagcaaaaggc	1903	11	0.00574713	0.00755352	1914	T10A	G12A
2m1064	gagaccgcaactgaaaagttgtTATCAGAAAaGcATGggttGAATTTCtgcacgtagaagcaaaaggc	2254	7	0.00309598	0.00406908	2261	T10A	G12C
2m1065	gagaccgcaactgaaaagttgtTATCAGAAAaGtATGggttGAATTTCtgcacgtagaagcaaaaggc	1826	8	0.00436205	0.00573309	1834	T10A	G12T
2m1066	gagaccgcaactgaaaagttgtTATCAGAAAcGaATGggttGAATTTCtgcacgtagaagcaaaaggc	2175	7	0.00320807	0.0042164	2182	T10C	G12A
2m1067	gagaccgcaactgaaaagttgtTATCAGAAAcGcATGggttGAATTTCtgcacgtagaagcaaaaggc	2336	8	0.00341297	0.00448571	2344	T10C	G12C
2m1068	gagaccgcaactgaaaagttgtTATCAGAAAcGtATGggttGAATTTCtgcacgtagaagcaaaaggc	2324	10	0.00428449	0.00563116	2334	T10C	G12T
2m1069	gagaccgcaactgaaaagttgtTATCAGAAAgGaATGggttGAATTTCtgcacgtagaagcaaaaggc	1373	4	0.00290487	0.0038179	1377	T10G	G12A
2m1070	gagaccgcaactgaaaagttgtTATCAGAAAgGcATGggttGAATTTCtgcacgtagaagcaaaaggc	1983	11	0.00551655	0.00725047	1994	T10G	G12C
2m1071	gagaccgcaactgaaaagttgtTATCAGAAAgGtATGggttGAATTTCtgcacgtagaagcaaaaggc	1758	9	0.00509338	0.00669429	1767	T10G	G12T
2m1072	gagaccgcaactgaaaagttgtTATCAGAAAaGGcTGggttGAATTTCtgcacgtagaagcaaaaggc	2005	11	0.00545635	0.00717134	2016	T10A	A13C
2m1073	gagaccgcaactgaaaagttgtTATCAGAAAaGGgTGggttGAATTTCtgcacgtagaagcaaaaggc	1044	8	0.00760456	0.00999477	1052	T10A	A13G
2m1074	gagaccgcaactgaaaagttgtTATCAGAAAaGGtTGggttGAATTTCtgcacgtagaagcaaaaggc	2150	4	0.00185701	0.00244069	2154	T10A	A13T
2m1075	gagaccgcaactgaaaagttgtTATCAGAAAcGGcTGggttGAATTTCtgcacgtagaagcaaaaggc	2561	15	0.00582298	0.00765321	2576	T10C	A13C
2m1076	gagaccgcaactgaaaagttgtTATCAGAAAcGGgTGggttGAATTTCtgcacgtagaagcaaaaggc	1377	5	0.00361795	0.00475511	1382	T10C	A13G
2m1077	gagaccgcaactgaaaagttgtTATCAGAAAcGGtTGggttGAATTTCtgcacgtagaagcaaaaggc	2894	9	0.00310024	0.00407468	2903	T10C	A13T
2m1078	gagaccgcaactgaaaagttgtTATCAGAAAgGGcTGggttGAATTTCtgcacgtagaagcaaaaggc	1612	7	0.00432366	0.00568263	1619	T10G	A13C
2m1079	gagaccgcaactgaaaagttgtTATCAGAAAgGGgTGggttGAATTTCtgcacgtagaagcaaaaggc	910	5	0.00546448	0.00718203	915	T10G	A13G
2m1080	gagaccgcaactgaaaagttgtTATCAGAAAgGGtTGggttGAATTTCtgcacgtagaagcaaaaggc	1492	6	0.00400534	0.00526427	1498	T10G	A13T
2m1081	gagaccgcaactgaaaagttgtTATCAGAAAaGGAaGggttGAATTTCtgcacgtagaagcaaaaggc	1154	2	0.0017301	0.0022739	1156	T10A	T14A
2m1082	gagaccgcaactgaaaagttgtTATCAGAAAaGGAcGggttGAATTTCtgcacgtagaagcaaaaggc	1470	3	0.00203666	0.00267681	1473	T10A	T14C
2m1083	gagaccgcaactgaaaagttgtTATCAGAAAaGGAgGggttGAATTTCtgcacgtagaagcaaaaggc	919	4	0.00433369	0.00569583	923	T10A	T14G
2m1084	gagaccgcaactgaaaagttgtTATCAGAAAcGGAaGggttGAATTTCtgcacgtagaagcaaaaggc	1378	2	0.00144928	0.0019048	1380	T10C	T14A
2m1085	gagaccgcaactgaaaagttgtTATCAGAAAcGGAcGggttGAATTTCtgcacgtagaagcaaaaggc	1879	6	0.00318302	0.00418349	1885	T10C	T14C
2m1086	gagaccgcaactgaaaagttgtTATCAGAAAcGGAgGggttGAATTTCtgcacgtagaagcaaaaggc	1082	9	0.00824931	0.0108422	1091	T10C	T14G
2m1087	gagaccgcaactgaaaagttgtTATCAGAAAgGGAaGggttGAATTTCtgcacgtagaagcaaaaggc	963	4	0.0041365	0.00543666	967	T10G	T14A
2m1088	gagaccgcaactgaaaagttgtTATCAGAAAgGGAcGggttGAATTTCtgcacgtagaagcaaaaggc	1234	5	0.00403551	0.00530392	1239	T10G	T14C
2m1089	gagaccgcaactgaaaagttgtTATCAGAAAgGGAgGggttGAATTTCtgcacgtagaagcaaaaggc	569	5	0.0087108	0.0114487	574	T10G	T14G
2m1090	gagaccgcaactgaaaagttgtTATCAGAAAaGGATaggttGAATTTCtgcacgtagaagcaaaaggc	1656	1	0.0006035	0.000793188	1657	T10A	G15A
2m1091	gagaccgcaactgaaaagttgtTATCAGAAAaGGATcggttGAATTTCtgcacgtagaagcaaaaggc	2480	8	0.00321543	0.00422608	2488	T10A	G15C
2m1092	gagaccgcaactgaaaagttgtTATCAGAAAaGGATtggttGAATTTCtgcacgtagaagcaaaaggc	2144	6	0.0027907	0.00366785	2150	T10A	G15T
2m1093	gagaccgcaactgaaaagttgtTATCAGAAAcGGATaggttGAATTTCtgcacgtagaagcaaaaggc	2482	6	0.00241158	0.00316956	2488	T10C	G15A
2m1094	gagaccgcaactgaaaagttgtTATCAGAAAcGGATcggttGAATTTCtgcacgtagaagcaaaaggc	3349	15	0.00445898	0.00586049	3364	T10C	G15C
2m1095	gagaccgcaactgaaaagttgtTATCAGAAAcGGATtggttGAATTTCtgcacgtagaagcaaaaggc	2769	6	0.00216216	0.00284176	2775	T10C	G15T
2m1096	gagaccgcaactgaaaagttgtTATCAGAAAgGGATaggttGAATTTCtgcacgtagaagcaaaaggc	1462	3	0.00204778	0.00269142	1465	T10G	G15A
2m1097	gagaccgcaactgaaaagttgtTATCAGAAAgGGATcggttGAATTTCtgcacgtagaagcaaaaggc	1991	7	0.0035035	0.0046047	1998	T10G	G15C
2m1098	gagaccgcaactgaaaagttgtTATCAGAAAgGGATtggttGAATTTCtgcacgtagaagcaaaaggc	1952	9	0.0045895	0.00603203	1961	T10G	G15T
2m1099	gagaccgcaactgaaaagttgtTATCAGAAAaGGATGggttaAATTTCtgcacgtagaagcaaaaggc	1251	3	0.00239234	0.00314429	1254	T10A	G20A
2m1100	gagaccgcaactgaaaagttgtTATCAGAAAaGGATGggttcAATTTCtgcacgtagaagcaaaaggc	1952	5	0.00255493	0.00335798	1957	T10A	G20C
2m1101	gagaccgcaactgaaaagttgtTATCAGAAAaGGATGggtttAATTTCtgcacgtagaagcaaaaggc	1737	13	0.00742857	0.00976346	1750	T10A	G20T
2m1102	gagaccgcaactgaaaagttgtTATCAGAAAcGGATGggttaAATTTCtgcacgtagaagcaaaaggc	1669	7	0.00417661	0.00548937	1676	T10C	G20A
2m1103	gagaccgcaactgaaaagttgtTATCAGAAAcGGATGggttcAATTTCtgcacgtagaagcaaaaggc	2554	9	0.00351151	0.00461522	2563	T10C	G20C
2m1104	gagaccgcaactgaaaagttgtTATCAGAAAcGGATGggtttAATTTCtgcacgtagaagcaaaaggc	2493	9	0.00359712	0.00472774	2502	T10C	G20T
2m1105	gagaccgcaactgaaaagttgtTATCAGAAAgGGATGggttaAATTTCtgcacgtagaagcaaaaggc	1131	4	0.00352423	0.00463194	1135	T10G	G20A
2m1106	gagaccgcaactgaaaagttgtTATCAGAAAgGGATGggttcAATTTCtgcacgtagaagcaaaaggc	1709	10	0.00581734	0.00764579	1719	T10G	G20C
2m1107	gagaccgcaactgaaaagttgtTATCAGAAAgGGATGggtttAATTTCtgcacgtagaagcaaaaggc	1643	4	0.00242866	0.00319201	1647	T10G	G20T
2m1108	gagaccgcaactgaaaagttgtTATCAGAAAaGGATGggttGcATTTCtgcacgtagaagcaaaaggc	2174	26	0.0118182	0.0155328	2200	T10A	A21C
2m1109	gagaccgcaactgaaaagttgtTATCAGAAAaGGATGggttGgATTTCtgcacgtagaagcaaaaggc	1250	17	0.0134175	0.0176348	1267	T10A	A21G
2m1110	gagaccgcaactgaaaagttgtTATCAGAAAaGGATGggttGtATTTCtgcacgtagaagcaaaaggc	1588	134	0.0778165	0.102275	1722	T10A	A21T
2m1111	gagaccgcaactgaaaagttgtTATCAGAAAcGGATGggttGcATTTCtgcacgtagaagcaaaaggc	2602	19	0.00724914	0.00952763	2621	T10C	A21C
2m1112	gagaccgcaactgaaaagttgtTATCAGAAAcGGATGggttGgATTTCtgcacgtagaagcaaaaggc	1541	20	0.0128123	0.0168394	1561	T10C	A21G
2m1113	gagaccgcaactgaaaagttgtTATCAGAAAcGGATGggttGtATTTCtgcacgtagaagcaaaaggc	2251	20	0.00880669	0.0115747	2271	T10C	A21T
2m1114	gagaccgcaactgaaaagttgtTATCAGAAAgGGATGggttGcATTTCtgcacgtagaagcaaaaggc	1669	14	0.00831848	0.0109331	1683	T10G	A21C
2m1115	gagaccgcaactgaaaagttgtTATCAGAAAgGGATGggttGgATTTCtgcacgtagaagcaaaaggc	737	180	0.196292	0.257989	917	T10G	A21G
2m1116	gagaccgcaactgaaaagttgtTATCAGAAAgGGATGggttGtATTTCtgcacgtagaagcaaaaggc	1558	87	0.0528875	0.0695107	1645	T10G	A21T
2m1117	gagaccgcaactgaaaagttgtTATCAGAAAaGGATGggttGAcTTTCtgcacgtagaagcaaaaggc	2731	107	0.0377026	0.049553	2838	T10A	A22C
2m1118	gagaccgcaactgaaaagttgtTATCAGAAAaGGATGggttGAgTTTCtgcacgtagaagcaaaaggc	1233	78	0.0594966	0.078197	1311	T10A	A22G
2m1119	gagaccgcaactgaaaagttgtTATCAGAAAaGGATGggttGAtTTTCtgcacgtagaagcaaaaggc	1395	272	0.163167	0.214453	1667	T10A	A22T
2m1120	gagaccgcaactgaaaagttgtTATCAGAAAcGGATGggttGAcTTTCtgcacgtagaagcaaaaggc	3740	44	0.0116279	0.0152827	3784	T10C	A22C
2m1121	gagaccgcaactgaaaagttgtTATCAGAAAcGGATGggttGAgTTTCtgcacgtagaagcaaaaggc	1604	28	0.0171569	0.0225495	1632	T10C	A22G
2m1122	gagaccgcaactgaaaagttgtTATCAGAAAcGGATGggttGAtTTTCtgcacgtagaagcaaaaggc	2084	54	0.0252572	0.0331959	2138	T10C	A22T
2m1123	gagaccgcaactgaaaagttgtTATCAGAAAgGGATGggttGAcTTTCtgcacgtagaagcaaaaggc	2062	148	0.0669683	0.0880173	2210	T10G	A22C
2m1124	gagaccgcaactgaaaagttgtTATCAGAAAgGGATGggttGAgTTTCtgcacgtagaagcaaaaggc	1098	51	0.0443864	0.0583376	1149	T10G	A22G
2m1125	gagaccgcaactgaaaagttgtTATCAGAAAgGGATGggttGAtTTTCtgcacgtagaagcaaaaggc	1343	76	0.0535588	0.070393	1419	T10G	A22T
2m1126	gagaccgcaactgaaaagttgtTATCAGAAATaaATGggttGAATTTCtgcacgtagaagcaaaaggc	1592	798	0.333891	0.438837	2390	G11A	G12A
2m1127	gagaccgcaactgaaaagttgtTATCAGAAATacATGggttGAATTTCtgcacgtagaagcaaaaggc	2330	8	0.00342173	0.00449722	2338	G11A	G12C
2m1128	gagaccgcaactgaaaagttgtTATCAGAAATatATGggttGAATTTCtgcacgtagaagcaaaaggc	1970	13	0.00655572	0.00861627	1983	G11A	G12T
2m1129	gagaccgcaactgaaaagttgtTATCAGAAATcaATGggttGAATTTCtgcacgtagaagcaaaaggc	1883	412	0.179521	0.235946	2295	G11C	G12A
2m1130	gagaccgcaactgaaaagttgtTATCAGAAATccATGggttGAATTTCtgcacgtagaagcaaaaggc	2060	10	0.00483092	0.00634933	2070	G11C	G12C
2m1131	gagaccgcaactgaaaagttgtTATCAGAAATctATGggttGAATTTCtgcacgtagaagcaaaaggc	2276	13	0.00567934	0.00746442	2289	G11C	G12T
2m1132	gagaccgcaactgaaaagttgtTATCAGAAATtaATGggttGAATTTCtgcacgtagaagcaaaaggc	1786	96	0.0510096	0.0670425	1882	G11T	G12A
2m1133	gagaccgcaactgaaaagttgtTATCAGAAATtcATGggttGAATTTCtgcacgtagaagcaaaaggc	2153	14	0.00646054	0.00849117	2167	G11T	G12C
2m1134	gagaccgcaactgaaaagttgtTATCAGAAATttATGggttGAATTTCtgcacgtagaagcaaaaggc	1934	10	0.00514403	0.00676086	1944	G11T	G12T
2m1135	gagaccgcaactgaaaagttgtTATCAGAAATaGcTGggttGAATTTCtgcacgtagaagcaaaaggc	2545	68	0.0260237	0.0342033	2613	G11A	A13C
2m1136	gagaccgcaactgaaaagttgtTATCAGAAATaGgTGggttGAATTTCtgcacgtagaagcaaaaggc	1301	470	0.265387	0.348801	1771	G11A	A13G
2m1137	gagaccgcaactgaaaagttgtTATCAGAAATaGtTGggttGAATTTCtgcacgtagaagcaaaaggc	2379	49	0.0201812	0.0265244	2428	G11A	A13T
2m1138	gagaccgcaactgaaaagttgtTATCAGAAATcGcTGggttGAATTTCtgcacgtagaagcaaaaggc	2747	37	0.0132902	0.0174675	2784	G11C	A13C
2m1139	gagaccgcaactgaaaagttgtTATCAGAAATcGgTGggttGAATTTCtgcacgtagaagcaaaaggc	1606	148	0.0843786	0.1109	1754	G11C	A13G
2m1140	gagaccgcaactgaaaagttgtTATCAGAAATcGtTGggttGAATTTCtgcacgtagaagcaaaaggc	2166	44	0.0199095	0.0261673	2210	G11C	A13T
2m1141	gagaccgcaactgaaaagttgtTATCAGAAATtGcTGggttGAATTTCtgcacgtagaagcaaaaggc	2977	55	0.0181398	0.0238414	3032	G11T	A13C
2m1142	gagaccgcaactgaaaagttgtTATCAGAAATtGgTGggttGAATTTCtgcacgtagaagcaaaaggc	1615	139	0.0792474	0.104156	1754	G11T	A13G
2m1143	gagaccgcaactgaaaagttgtTATCAGAAATtGtTGggttGAATTTCtgcacgtagaagcaaaaggc	2368	46	0.0190555	0.0250449	2414	G11T	A13T
2m1144	gagaccgcaactgaaaagttgtTATCAGAAATaGAaGggttGAATTTCtgcacgtagaagcaaaaggc	1442	38	0.0256757	0.0337458	1480	G11A	T14A
2m1145	gagaccgcaactgaaaagttgtTATCAGAAATaGAcGggttGAATTTCtgcacgtagaagcaaaaggc	1752	41	0.0228667	0.030054	1793	G11A	T14C
2m1146	gagaccgcaactgaaaagttgtTATCAGAAATaGAgGggttGAATTTCtgcacgtagaagcaaaaggc	1054	64	0.0572451	0.0752379	1118	G11A	T14G
2m1147	gagaccgcaactgaaaagttgtTATCAGAAATcGAaGggttGAATTTCtgcacgtagaagcaaaaggc	1526	27	0.0173857	0.0228502	1553	G11C	T14A
2m1148	gagaccgcaactgaaaagttgtTATCAGAAATcGAcGggttGAATTTCtgcacgtagaagcaaaaggc	2502	25	0.00989315	0.0130027	2527	G11C	T14C
2m1149	gagaccgcaactgaaaagttgtTATCAGAAATcGAgGggttGAATTTCtgcacgtagaagcaaaaggc	1304	41	0.0304833	0.0400645	1345	G11C	T14G
2m1150	gagaccgcaactgaaaagttgtTATCAGAAATtGAaGggttGAATTTCtgcacgtagaagcaaaaggc	1737	45	0.0252525	0.0331897	1782	G11T	T14A
2m1151	gagaccgcaactgaaaagttgtTATCAGAAATtGAcGggttGAATTTCtgcacgtagaagcaaaaggc	2198	23	0.0103557	0.0136106	2221	G11T	T14C
2m1152	gagaccgcaactgaaaagttgtTATCAGAAATtGAgGggttGAATTTCtgcacgtagaagcaaaaggc	1268	49	0.0372058	0.0489	1317	G11T	T14G
2m1153	gagaccgcaactgaaaagttgtTATCAGAAATaGATaggttGAATTTCtgcacgtagaagcaaaaggc	1678	13	0.00768776	0.0101041	1691	G11A	G15A
2m1154	gagaccgcaactgaaaagttgtTATCAGAAATaGATcggttGAATTTCtgcacgtagaagcaaaaggc	2823	19	0.00668543	0.00878674	2842	G11A	G15C
2m1155	gagaccgcaactgaaaagttgtTATCAGAAATaGATtggttGAATTTCtgcacgtagaagcaaaaggc	2466	44	0.0175299	0.0230397	2510	G11A	G15T
2m1156	gagaccgcaactgaaaagttgtTATCAGAAATcGATaggttGAATTTCtgcacgtagaagcaaaaggc	2194	16	0.00723982	0.00951538	2210	G11C	G15A
2m1157	gagaccgcaactgaaaagttgtTATCAGAAATcGATcggttGAATTTCtgcacgtagaagcaaaaggc	3396	13	0.00381344	0.00501204	3409	G11C	G15C
2m1158	gagaccgcaactgaaaagttgtTATCAGAAATcGATtggttGAATTTCtgcacgtagaagcaaaaggc	2766	28	0.0100215	0.0131713	2794	G11C	G15T
2m1159	gagaccgcaactgaaaagttgtTATCAGAAATtGATaggttGAATTTCtgcacgtagaagcaaaaggc	2117	15	0.00703565	0.00924703	2132	G11T	G15A
2m1160	gagaccgcaactgaaaagttgtTATCAGAAATtGATcggttGAATTTCtgcacgtagaagcaaaaggc	3510	14	0.00397276	0.00522144	3524	G11T	G15C
2m1161	gagaccgcaactgaaaagttgtTATCAGAAATtGATtggttGAATTTCtgcacgtagaagcaaaaggc	3115	29	0.00922392	0.0121231	3144	G11T	G15T
2m1162	gagaccgcaactgaaaagttgtTATCAGAAATaGATGggttaAATTTCtgcacgtagaagcaaaaggc	1271	376	0.228294	0.300049	1647	G11A	G20A
2m1163	gagaccgcaactgaaaagttgtTATCAGAAATaGATGggttcAATTTCtgcacgtagaagcaaaaggc	2038	30	0.0145068	0.0190664	2068	G11A	G20C
2m1164	gagaccgcaactgaaaagttgtTATCAGAAATaGATGggtttAATTTCtgcacgtagaagcaaaaggc	2407	272	0.10153	0.133443	2679	G11A	G20T
2m1165	gagaccgcaactgaaaagttgtTATCAGAAATcGATGggttaAATTTCtgcacgtagaagcaaaaggc	1573	240	0.132377	0.173985	1813	G11C	G20A
2m1166	gagaccgcaactgaaaagttgtTATCAGAAATcGATGggttcAATTTCtgcacgtagaagcaaaaggc	2885	32	0.0109702	0.0144182	2917	G11C	G20C
2m1167	gagaccgcaactgaaaagttgtTATCAGAAATcGATGggtttAATTTCtgcacgtagaagcaaaaggc	2670	114	0.0409483	0.0538188	2784	G11C	G20T
2m1168	gagaccgcaactgaaaagttgtTATCAGAAATtGATGggttaAATTTCtgcacgtagaagcaaaaggc	1722	173	0.0912929	0.119987	1895	G11T	G20A
2m1169	gagaccgcaactgaaaagttgtTATCAGAAATtGATGggttcAATTTCtgcacgtagaagcaaaaggc	2703	28	0.0102527	0.0134752	2731	G11T	G20C
2m1170	gagaccgcaactgaaaagttgtTATCAGAAATtGATGggtttAATTTCtgcacgtagaagcaaaaggc	2588	68	0.0256024	0.0336496	2656	G11T	G20T
2m1171	gagaccgcaactgaaaagttgtTATCAGAAATaGATGggttGcATTTCtgcacgtagaagcaaaaggc	2667	237	0.0816116	0.107263	2904	G11A	A21C
2m1172	gagaccgcaactgaaaagttgtTATCAGAAATaGATGggttGgATTTCtgcacgtagaagcaaaaggc	1635	92	0.0532716	0.0700155	1727	G11A	A21G
2m1173	gagaccgcaactgaaaagttgtTATCAGAAATaGATGggttGtATTTCtgcacgtagaagcaaaaggc	1949	196	0.0913753	0.120096	2145	G11A	A21T
2m1174	gagaccgcaactgaaaagttgtTATCAGAAATcGATGggttGcATTTCtgcacgtagaagcaaaaggc	3049	125	0.0393825	0.0517609	3174	G11C	A21C
2m1175	gagaccgcaactgaaaagttgtTATCAGAAATcGATGggttGgATTTCtgcacgtagaagcaaaaggc	1525	51	0.0323604	0.0425317	1576	G11C	A21G
2m1176	gagaccgcaactgaaaagttgtTATCAGAAATcGATGggttGtATTTCtgcacgtagaagcaaaaggc	2067	119	0.0544373	0.0715476	2186	G11C	A21T
2m1177	gagaccgcaactgaaaagttgtTATCAGAAATtGATGggttGcATTTCtgcacgtagaagcaaaaggc	3764	98	0.0253755	0.0333513	3862	G11T	A21C
2m1178	gagaccgcaactgaaaagttgtTATCAGAAATtGATGggttGgATTTCtgcacgtagaagcaaaaggc	1975	34	0.0169238	0.0222432	2009	G11T	A21G
2m1179	gagaccgcaactgaaaagttgtTATCAGAAATtGATGggttGtATTTCtgcacgtagaagcaaaaggc	2347	64	0.026545	0.0348884	2411	G11T	A21T
2m1180	gagaccgcaactgaaaagttgtTATCAGAAATaGATGggttGAcTTTCtgcacgtagaagcaaaaggc	2735	2515	0.479048	0.629618	5250	G11A	A22C
2m1181	gagaccgcaactgaaaagttgtTATCAGAAATaGATGggttGAgTTTCtgcacgtagaagcaaaaggc	1011	1374	0.576101	0.757176	2385	G11A	A22G
2m1182	gagaccgcaactgaaaagttgtTATCAGAAATaGATGggttGAtTTTCtgcacgtagaagcaaaaggc	1281	1588	0.553503	0.727476	2869	G11A	A22T
2m1183	gagaccgcaactgaaaagttgtTATCAGAAATcGATGggttGAcTTTCtgcacgtagaagcaaaaggc	3130	1941	0.382765	0.503072	5071	G11C	A22C
2m1184	gagaccgcaactgaaaagttgtTATCAGAAATcGATGggttGAgTTTCtgcacgtagaagcaaaaggc	1232	1217	0.496938	0.653131	2449	G11C	A22G
2m1185	gagaccgcaactgaaaagttgtTATCAGAAATcGATGggttGAtTTTCtgcacgtagaagcaaaaggc	1157	1721	0.597985	0.785938	2878	G11C	A22T
2m1186	gagaccgcaactgaaaagttgtTATCAGAAATtGATGggttGAcTTTCtgcacgtagaagcaaaaggc	4390	767	0.14873	0.195477	5157	G11T	A22C
2m1187	gagaccgcaactgaaaagttgtTATCAGAAATtGATGggttGAgTTTCtgcacgtagaagcaaaaggc	1868	621	0.249498	0.327918	2489	G11T	A22G
2m1188	gagaccgcaactgaaaagttgtTATCAGAAATtGATGggttGAtTTTCtgcacgtagaagcaaaaggc	2039	871	0.299313	0.39339	2910	G11T	A22T
2m1189	gagaccgcaactgaaaagttgtTATCAGAAATGacTGggttGAATTTCtgcacgtagaagcaaaaggc	2622	19	0.00719424	0.00945548	2641	G12A	A13C
2m1190	gagaccgcaactgaaaagttgtTATCAGAAATGagTGggttGAATTTCtgcacgtagaagcaaaaggc	1587	13	0.008125	0.0106788	1600	G12A	A13G
2m1191	gagaccgcaactgaaaagttgtTATCAGAAATGatTGggttGAATTTCtgcacgtagaagcaaaaggc	2084	31	0.0146572	0.0192641	2115	G12A	A13T
2m1192	gagaccgcaactgaaaagttgtTATCAGAAATGccTGggttGAATTTCtgcacgtagaagcaaaaggc	3394	12	0.00352319	0.00463058	3406	G12C	A13C
2m1193	gagaccgcaactgaaaagttgtTATCAGAAATGcgTGggttGAATTTCtgcacgtagaagcaaaaggc	2028	11	0.0053948	0.00709045	2039	G12C	A13G
2m1194	gagaccgcaactgaaaagttgtTATCAGAAATGctTGggttGAATTTCtgcacgtagaagcaaaaggc	2679	18	0.00667408	0.00877183	2697	G12C	A13T
2m1195	gagaccgcaactgaaaagttgtTATCAGAAATGtcTGggttGAATTTCtgcacgtagaagcaaaaggc	2765	9	0.00324441	0.00426417	2774	G12T	A13C
2m1196	gagaccgcaactgaaaagttgtTATCAGAAATGtgTGggttGAATTTCtgcacgtagaagcaaaaggc	2075	14	0.00670177	0.00880822	2089	G12T	A13G
2m1197	gagaccgcaactgaaaagttgtTATCAGAAATGttTGggttGAATTTCtgcacgtagaagcaaaaggc	2480	14	0.00561347	0.00737785	2494	G12T	A13T
2m1198	gagaccgcaactgaaaagttgtTATCAGAAATGaAaGggttGAATTTCtgcacgtagaagcaaaaggc	1383	45	0.0315126	0.0414174	1428	G12A	T14A
2m1199	gagaccgcaactgaaaagttgtTATCAGAAATGaAcGggttGAATTTCtgcacgtagaagcaaaaggc	1982	52	0.0255654	0.0336009	2034	G12A	T14C
2m1200	gagaccgcaactgaaaagttgtTATCAGAAATGaAgGggttGAATTTCtgcacgtagaagcaaaaggc	1240	51	0.0395043	0.0519209	1291	G12A	T14G
2m1201	gagaccgcaactgaaaagttgtTATCAGAAATGcAaGggttGAATTTCtgcacgtagaagcaaaaggc	1554	4	0.00256739	0.00337436	1558	G12C	T14A
2m1202	gagaccgcaactgaaaagttgtTATCAGAAATGcAcGggttGAATTTCtgcacgtagaagcaaaaggc	2140	9	0.00418799	0.00550433	2149	G12C	T14C
2m1203	gagaccgcaactgaaaagttgtTATCAGAAATGcAgGggttGAATTTCtgcacgtagaagcaaaaggc	1417	8	0.00561404	0.00737859	1425	G12C	T14G
2m1204	gagaccgcaactgaaaagttgtTATCAGAAATGtAaGggttGAATTTCtgcacgtagaagcaaaaggc	1650	12	0.00722022	0.00948962	1662	G12T	T14A
2m1205	gagaccgcaactgaaaagttgtTATCAGAAATGtAcGggttGAATTTCtgcacgtagaagcaaaaggc	2169	6	0.00275862	0.00362569	2175	G12T	T14C
2m1206	gagaccgcaactgaaaagttgtTATCAGAAATGtAgGggttGAATTTCtgcacgtagaagcaaaaggc	1452	4	0.00274725	0.00361075	1456	G12T	T14G
2m1207	gagaccgcaactgaaaagttgtTATCAGAAATGaATaggttGAATTTCtgcacgtagaagcaaaaggc	2023	8	0.00393895	0.005177	2031	G12A	G15A
2m1208	gagaccgcaactgaaaagttgtTATCAGAAATGaATcggttGAATTTCtgcacgtagaagcaaaaggc	3191	10	0.00312402	0.00410594	3201	G12A	G15C
2m1209	gagaccgcaactgaaaagttgtTATCAGAAATGaATtggttGAATTTCtgcacgtagaagcaaaaggc	2876	23	0.00793377	0.0104274	2899	G12A	G15T
2m1210	gagaccgcaactgaaaagttgtTATCAGAAATGcATaggttGAATTTCtgcacgtagaagcaaaaggc	2330	6	0.00256849	0.0033758	2336	G12C	G15A
2m1211	gagaccgcaactgaaaagttgtTATCAGAAATGcATcggttGAATTTCtgcacgtagaagcaaaaggc	3246	10	0.00307125	0.00403658	3256	G12C	G15C
2m1212	gagaccgcaactgaaaagttgtTATCAGAAATGcATtggttGAATTTCtgcacgtagaagcaaaaggc	3197	11	0.00342893	0.00450668	3208	G12C	G15T
2m1213	gagaccgcaactgaaaagttgtTATCAGAAATGtATaggttGAATTTCtgcacgtagaagcaaaaggc	1895	9	0.00472689	0.00621261	1904	G12T	G15A
2m1214	gagaccgcaactgaaaagttgtTATCAGAAATGtATcggttGAATTTCtgcacgtagaagcaaaaggc	3609	18	0.00496278	0.00652264	3627	G12T	G15C
2m1215	gagaccgcaactgaaaagttgtTATCAGAAATGtATtggttGAATTTCtgcacgtagaagcaaaaggc	3075	11	0.00356448	0.00468484	3086	G12T	G15T
2m1216	gagaccgcaactgaaaagttgtTATCAGAAATGaATGggttaAATTTCtgcacgtagaagcaaaaggc	1786	20	0.0110742	0.0145549	1806	G12A	G20A
2m1217	gagaccgcaactgaaaagttgtTATCAGAAATGaATGggttcAATTTCtgcacgtagaagcaaaaggc	2639	8	0.00302229	0.00397223	2647	G12A	G20C
2m1218	gagaccgcaactgaaaagttgtTATCAGAAATGaATGggtttAATTTCtgcacgtagaagcaaaaggc	2563	15	0.00581846	0.00764728	2578	G12A	G20T
2m1219	gagaccgcaactgaaaagttgtTATCAGAAATGcATGggttaAATTTCtgcacgtagaagcaaaaggc	2180	5	0.00228833	0.00300758	2185	G12C	G20A
2m1220	gagaccgcaactgaaaagttgtTATCAGAAATGcATGggttcAATTTCtgcacgtagaagcaaaaggc	3313	9	0.00270921	0.00356075	3322	G12C	G20C
2m1221	gagaccgcaactgaaaagttgtTATCAGAAATGcATGggtttAATTTCtgcacgtagaagcaaaaggc	3159	9	0.00284091	0.00373384	3168	G12C	G20T
2m1222	gagaccgcaactgaaaagttgtTATCAGAAATGtATGggttaAATTTCtgcacgtagaagcaaaaggc	1648	4	0.00242131	0.00318235	1652	G12T	G20A
2m1223	gagaccgcaactgaaaagttgtTATCAGAAATGtATGggttcAATTTCtgcacgtagaagcaaaaggc	2977	3	0.00100671	0.00132313	2980	G12T	G20C
2m1224	gagaccgcaactgaaaagttgtTATCAGAAATGtATGggtttAATTTCtgcacgtagaagcaaaaggc	2488	6	0.00240577	0.00316194	2494	G12T	G20T
2m1225	gagaccgcaactgaaaagttgtTATCAGAAATGaATGggttGcATTTCtgcacgtagaagcaaaaggc	3005	14	0.0046373	0.00609485	3019	G12A	A21C
2m1226	gagaccgcaactgaaaagttgtTATCAGAAATGaATGggttGgATTTCtgcacgtagaagcaaaaggc	1803	13	0.00715859	0.00940862	1816	G12A	A21G
2m1227	gagaccgcaactgaaaagttgtTATCAGAAATGaATGggttGtATTTCtgcacgtagaagcaaaaggc	2774	14	0.00502152	0.00659984	2788	G12A	A21T
2m1228	gagaccgcaactgaaaagttgtTATCAGAAATGcATGggttGcATTTCtgcacgtagaagcaaaaggc	2246	6	0.0026643	0.00350172	2252	G12C	A21C
2m1229	gagaccgcaactgaaaagttgtTATCAGAAATGcATGggttGgATTTCtgcacgtagaagcaaaaggc	1687	2	0.00118413	0.00155632	1689	G12C	A21G
2m1230	gagaccgcaactgaaaagttgtTATCAGAAATGcATGggttGtATTTCtgcacgtagaagcaaaaggc	2662	15	0.00560329	0.00736447	2677	G12C	A21T
2m1231	gagaccgcaactgaaaagttgtTATCAGAAATGtATGggttGcATTTCtgcacgtagaagcaaaaggc	3140	13	0.00412306	0.00541898	3153	G12T	A21C
2m1232	gagaccgcaactgaaaagttgtTATCAGAAATGtATGggttGgATTTCtgcacgtagaagcaaaaggc	1780	5	0.00280112	0.00368155	1785	G12T	A21G
2m1233	gagaccgcaactgaaaagttgtTATCAGAAATGtATGggttGtATTTCtgcacgtagaagcaaaaggc	2615	17	0.00645897	0.0084891	2632	G12T	A21T
2m1234	gagaccgcaactgaaaagttgtTATCAGAAATGaATGggttGAcTTTCtgcacgtagaagcaaaaggc	5210	42	0.00799695	0.0105105	5252	G12A	A22C
2m1235	gagaccgcaactgaaaagttgtTATCAGAAATGaATGggttGAgTTTCtgcacgtagaagcaaaaggc	1753	34	0.0190263	0.0250065	1787	G12A	A22G
2m1236	gagaccgcaactgaaaagttgtTATCAGAAATGaATGggttGAtTTTCtgcacgtagaagcaaaaggc	2573	70	0.0264851	0.0348096	2643	G12A	A22T
2m1237	gagaccgcaactgaaaagttgtTATCAGAAATGcATGggttGAcTTTCtgcacgtagaagcaaaaggc	4995	17	0.00339186	0.00445796	5012	G12C	A22C
2m1238	gagaccgcaactgaaaagttgtTATCAGAAATGcATGggttGAgTTTCtgcacgtagaagcaaaaggc	2510	8	0.00317712	0.00417573	2518	G12C	A22G
2m1239	gagaccgcaactgaaaagttgtTATCAGAAATGcATGggttGAtTTTCtgcacgtagaagcaaaaggc	2989	17	0.00565536	0.0074329	3006	G12C	A22T
2m1240	gagaccgcaactgaaaagttgtTATCAGAAATGtATGggttGAcTTTCtgcacgtagaagcaaaaggc	5146	23	0.0044496	0.00584817	5169	G12T	A22C
2m1241	gagaccgcaactgaaaagttgtTATCAGAAATGtATGggttGAgTTTCtgcacgtagaagcaaaaggc	2351	14	0.00591966	0.00778028	2365	G12T	A22G
2m1242	gagaccgcaactgaaaagttgtTATCAGAAATGtATGggttGAtTTTCtgcacgtagaagcaaaaggc	2787	21	0.00747863	0.00982926	2808	G12T	A22T
2m1243	gagaccgcaactgaaaagttgtTATCAGAAATGGcaGggttGAATTTCtgcacgtagaagcaaaaggc	1505	14	0.00921659	0.0121135	1519	A13C	T14A
2m1244	gagaccgcaactgaaaagttgtTATCAGAAATGGccGggttGAATTTCtgcacgtagaagcaaaaggc	2313	11	0.00473322	0.00622093	2324	A13C	T14C
2m1245	gagaccgcaactgaaaagttgtTATCAGAAATGGcgGggttGAATTTCtgcacgtagaagcaaaaggc	1533	13	0.0084088	0.0110518	1546	A13C	T14G
2m1246	gagaccgcaactgaaaagttgtTATCAGAAATGGgaGggttGAATTTCtgcacgtagaagcaaaaggc	1043	9	0.00855513	0.0112441	1052	A13G	T14A
2m1247	gagaccgcaactgaaaagttgtTATCAGAAATGGgcGggttGAATTTCtgcacgtagaagcaaaaggc	1583	4	0.00252048	0.0033127	1587	A13G	T14C
2m1248	gagaccgcaactgaaaagttgtTATCAGAAATGGggGggttGAATTTCtgcacgtagaagcaaaaggc	664	5	0.00747384	0.00982296	669	A13G	T14G
2m1249	gagaccgcaactgaaaagttgtTATCAGAAATGGtaGggttGAATTTCtgcacgtagaagcaaaaggc	1277	14	0.0108443	0.0142528	1291	A13T	T14A
2m1250	gagaccgcaactgaaaagttgtTATCAGAAATGGtcGggttGAATTTCtgcacgtagaagcaaaaggc	2332	6	0.0025663	0.00337291	2338	A13T	T14C
2m1251	gagaccgcaactgaaaagttgtTATCAGAAATGGtgGggttGAATTTCtgcacgtagaagcaaaaggc	1327	10	0.00747943	0.00983031	1337	A13T	T14G
2m1252	gagaccgcaactgaaaagttgtTATCAGAAATGGcTaggttGAATTTCtgcacgtagaagcaaaaggc	2250	6	0.00265957	0.00349551	2256	A13C	G15A
2m1253	gagaccgcaactgaaaagttgtTATCAGAAATGGcTcggttGAATTTCtgcacgtagaagcaaaaggc	4241	15	0.00352444	0.00463221	4256	A13C	G15C
2m1254	gagaccgcaactgaaaagttgtTATCAGAAATGGcTtggttGAATTTCtgcacgtagaagcaaaaggc	3270	19	0.00577683	0.00759256	3289	A13C	G15T
2m1255	gagaccgcaactgaaaagttgtTATCAGAAATGGgTaggttGAATTTCtgcacgtagaagcaaaaggc	1690	5	0.00294985	0.00387703	1695	A13G	G15A
2m1256	gagaccgcaactgaaaagttgtTATCAGAAATGGgTcggttGAATTTCtgcacgtagaagcaaaaggc	2931	5	0.001703	0.00223827	2936	A13G	G15C
2m1257	gagaccgcaactgaaaagttgtTATCAGAAATGGgTtggttGAATTTCtgcacgtagaagcaaaaggc	1956	9	0.00458015	0.00601975	1965	A13G	G15T
2m1258	gagaccgcaactgaaaagttgtTATCAGAAATGGtTaggttGAATTTCtgcacgtagaagcaaaaggc	2335	7	0.0029889	0.00392834	2342	A13T	G15A
2m1259	gagaccgcaactgaaaagttgtTATCAGAAATGGtTcggttGAATTTCtgcacgtagaagcaaaaggc	3239	15	0.00460971	0.0060586	3254	A13T	G15C
2m1260	gagaccgcaactgaaaagttgtTATCAGAAATGGtTtggttGAATTTCtgcacgtagaagcaaaaggc	2516	6	0.00237906	0.00312683	2522	A13T	G15T
2m1261	gagaccgcaactgaaaagttgtTATCAGAAATGGcTGggttaAATTTCtgcacgtagaagcaaaaggc	2074	6	0.00288462	0.00379128	2080	A13C	G20A
2m1262	gagaccgcaactgaaaagttgtTATCAGAAATGGcTGggttcAATTTCtgcacgtagaagcaaaaggc	3142	8	0.00253968	0.00333793	3150	A13C	G20C
2m1263	gagaccgcaactgaaaagttgtTATCAGAAATGGcTGggtttAATTTCtgcacgtagaagcaaaaggc	2841	8	0.002808	0.00369059	2849	A13C	G20T
2m1264	gagaccgcaactgaaaagttgtTATCAGAAATGGgTGggttaAATTTCtgcacgtagaagcaaaaggc	1139	14	0.0121422	0.0159587	1153	A13G	G20A
2m1265	gagaccgcaactgaaaagttgtTATCAGAAATGGgTGggttcAATTTCtgcacgtagaagcaaaaggc	1775	5	0.00280899	0.00369189	1780	A13G	G20C
2m1266	gagaccgcaactgaaaagttgtTATCAGAAATGGgTGggtttAATTTCtgcacgtagaagcaaaaggc	1577	9	0.00567465	0.00745826	1586	A13G	G20T
2m1267	gagaccgcaactgaaaagttgtTATCAGAAATGGtTGggttaAATTTCtgcacgtagaagcaaaaggc	1743	6	0.00343053	0.00450879	1749	A13T	G20A
2m1268	gagaccgcaactgaaaagttgtTATCAGAAATGGtTGggttcAATTTCtgcacgtagaagcaaaaggc	2730	7	0.00255754	0.00336141	2737	A13T	G20C
2m1269	gagaccgcaactgaaaagttgtTATCAGAAATGGtTGggtttAATTTCtgcacgtagaagcaaaaggc	2448	7	0.00285132	0.00374753	2455	A13T	G20T
2m1270	gagaccgcaactgaaaagttgtTATCAGAAATGGcTGggttGcATTTCtgcacgtagaagcaaaaggc	2907	11	0.00376971	0.00495457	2918	A13C	A21C
2m1271	gagaccgcaactgaaaagttgtTATCAGAAATGGcTGggttGgATTTCtgcacgtagaagcaaaaggc	1842	14	0.0075431	0.00991399	1856	A13C	A21G
2m1272	gagaccgcaactgaaaagttgtTATCAGAAATGGcTGggttGtATTTCtgcacgtagaagcaaaaggc	3401	21	0.00613676	0.00806562	3422	A13C	A21T
2m1273	gagaccgcaactgaaaagttgtTATCAGAAATGGgTGggttGcATTTCtgcacgtagaagcaaaaggc	1836	8	0.00433839	0.005702	1844	A13G	A21C
2m1274	gagaccgcaactgaaaagttgtTATCAGAAATGGgTGggttGgATTTCtgcacgtagaagcaaaaggc	1381	7	0.00504323	0.00662837	1388	A13G	A21G
2m1275	gagaccgcaactgaaaagttgtTATCAGAAATGGgTGggttGtATTTCtgcacgtagaagcaaaaggc	1632	18	0.0109091	0.0143379	1650	A13G	A21T
2m1276	gagaccgcaactgaaaagttgtTATCAGAAATGGtTGggttGcATTTCtgcacgtagaagcaaaaggc	3447	16	0.00462027	0.00607248	3463	A13T	A21C
2m1277	gagaccgcaactgaaaagttgtTATCAGAAATGGtTGggttGgATTTCtgcacgtagaagcaaaaggc	1815	4	0.00219901	0.00289019	1819	A13T	A21G
2m1278	gagaccgcaactgaaaagttgtTATCAGAAATGGtTGggttGtATTTCtgcacgtagaagcaaaaggc	2706	11	0.00404858	0.0053211	2717	A13T	A21T
2m1279	gagaccgcaactgaaaagttgtTATCAGAAATGGcTGggttGAcTTTCtgcacgtagaagcaaaaggc	4211	24	0.00566706	0.00744828	4235	A13C	A22C
2m1280	gagaccgcaactgaaaagttgtTATCAGAAATGGcTGggttGAgTTTCtgcacgtagaagcaaaaggc	2150	17	0.00784495	0.0103107	2167	A13C	A22G
2m1281	gagaccgcaactgaaaagttgtTATCAGAAATGGcTGggttGAtTTTCtgcacgtagaagcaaaaggc	3370	39	0.0114403	0.0150361	3409	A13C	A22T
2m1282	gagaccgcaactgaaaagttgtTATCAGAAATGGgTGggttGAcTTTCtgcacgtagaagcaaaaggc	2733	120	0.042061	0.0552813	2853	A13G	A22C
2m1283	gagaccgcaactgaaaagttgtTATCAGAAATGGgTGggttGAgTTTCtgcacgtagaagcaaaaggc	1360	114	0.0773406	0.10165	1474	A13G	A22G
2m1284	gagaccgcaactgaaaagttgtTATCAGAAATGGgTGggttGAtTTTCtgcacgtagaagcaaaaggc	1489	175	0.105168	0.138224	1664	A13G	A22T
2m1285	gagaccgcaactgaaaagttgtTATCAGAAATGGtTGggttGAcTTTCtgcacgtagaagcaaaaggc	4769	27	0.00562969	0.00739917	4796	A13T	A22C
2m1286	gagaccgcaactgaaaagttgtTATCAGAAATGGtTGggttGAgTTTCtgcacgtagaagcaaaaggc	1841	10	0.00540249	0.00710055	1851	A13T	A22G
2m1287	gagaccgcaactgaaaagttgtTATCAGAAATGGtTGggttGAtTTTCtgcacgtagaagcaaaaggc	2498	23	0.00912336	0.0119909	2521	A13T	A22T
2m1288	gagaccgcaactgaaaagttgtTATCAGAAATGGAaaggttGAATTTCtgcacgtagaagcaaaaggc	1639	8	0.00485732	0.00638403	1647	T14A	G15A
2m1289	gagaccgcaactgaaaagttgtTATCAGAAATGGAacggttGAATTTCtgcacgtagaagcaaaaggc	2232	8	0.00357143	0.00469397	2240	T14A	G15C
2m1290	gagaccgcaactgaaaagttgtTATCAGAAATGGAatggttGAATTTCtgcacgtagaagcaaaaggc	2699	42	0.0153229	0.020139	2741	T14A	G15T
2m1291	gagaccgcaactgaaaagttgtTATCAGAAATGGAcaggttGAATTTCtgcacgtagaagcaaaaggc	2109	12	0.00565771	0.00743599	2121	T14C	G15A
2m1292	gagaccgcaactgaaaagttgtTATCAGAAATGGAccggttGAATTTCtgcacgtagaagcaaaaggc	3408	13	0.00380006	0.00499446	3421	T14C	G15C
2m1293	gagaccgcaactgaaaagttgtTATCAGAAATGGActggttGAATTTCtgcacgtagaagcaaaaggc	2716	24	0.00875912	0.0115122	2740	T14C	G15T
2m1294	gagaccgcaactgaaaagttgtTATCAGAAATGGAgaggttGAATTTCtgcacgtagaagcaaaaggc	1407	11	0.0077574	0.0101956	1418	T14G	G15A
2m1295	gagaccgcaactgaaaagttgtTATCAGAAATGGAgcggttGAATTTCtgcacgtagaagcaaaaggc	2714	12	0.00440205	0.00578567	2726	T14G	G15C
2m1296	gagaccgcaactgaaaagttgtTATCAGAAATGGAgtggttGAATTTCtgcacgtagaagcaaaaggc	2130	21	0.0097629	0.0128315	2151	T14G	G15T
2m1297	gagaccgcaactgaaaagttgtTATCAGAAATGGAaGggttaAATTTCtgcacgtagaagcaaaaggc	1164	4	0.00342466	0.00450107	1168	T14A	G20A
2m1298	gagaccgcaactgaaaagttgtTATCAGAAATGGAaGggttcAATTTCtgcacgtagaagcaaaaggc	1708	11	0.00639907	0.00841037	1719	T14A	G20C
2m1299	gagaccgcaactgaaaagttgtTATCAGAAATGGAaGggtttAATTTCtgcacgtagaagcaaaaggc	1674	7	0.00416419	0.00547304	1681	T14A	G20T
2m1300	gagaccgcaactgaaaagttgtTATCAGAAATGGAcGggttaAATTTCtgcacgtagaagcaaaaggc	1610	8	0.00494438	0.00649845	1618	T14C	G20A
2m1301	gagaccgcaactgaaaagttgtTATCAGAAATGGAcGggttcAATTTCtgcacgtagaagcaaaaggc	2284	7	0.00305543	0.00401579	2291	T14C	G20C
2m1302	gagaccgcaactgaaaagttgtTATCAGAAATGGAcGggtttAATTTCtgcacgtagaagcaaaaggc	2389	5	0.00208855	0.00274501	2394	T14C	G20T
2m1303	gagaccgcaactgaaaagttgtTATCAGAAATGGAgGggttaAATTTCtgcacgtagaagcaaaaggc	860	4	0.00462963	0.00608478	864	T14G	G20A
2m1304	gagaccgcaactgaaaagttgtTATCAGAAATGGAgGggttcAATTTCtgcacgtagaagcaaaaggc	1384	3	0.00216294	0.00284278	1387	T14G	G20C
2m1305	gagaccgcaactgaaaagttgtTATCAGAAATGGAgGggtttAATTTCtgcacgtagaagcaaaaggc	1509	1	0.000662252	0.000870405	1510	T14G	G20T
2m1306	gagaccgcaactgaaaagttgtTATCAGAAATGGAaGggttGcATTTCtgcacgtagaagcaaaaggc	2032	10	0.00489716	0.0064364	2042	T14A	A21C
2m1307	gagaccgcaactgaaaagttgtTATCAGAAATGGAaGggttGgATTTCtgcacgtagaagcaaaaggc	1130	4	0.00352734	0.00463602	1134	T14A	A21G
2m1308	gagaccgcaactgaaaagttgtTATCAGAAATGGAaGggttGtATTTCtgcacgtagaagcaaaaggc	1715	9	0.00522042	0.00686126	1724	T14A	A21T
2m1309	gagaccgcaactgaaaagttgtTATCAGAAATGGAcGggttGcATTTCtgcacgtagaagcaaaaggc	2352	10	0.0042337	0.0055644	2362	T14C	A21C
2m1310	gagaccgcaactgaaaagttgtTATCAGAAATGGAcGggttGgATTTCtgcacgtagaagcaaaaggc	1604	8	0.00496278	0.00652264	1612	T14C	A21G
2m1311	gagaccgcaactgaaaagttgtTATCAGAAATGGAcGggttGtATTTCtgcacgtagaagcaaaaggc	2440	9	0.00367497	0.00483006	2449	T14C	A21T
2m1312	gagaccgcaactgaaaagttgtTATCAGAAATGGAgGggttGcATTTCtgcacgtagaagcaaaaggc	1510	7	0.00461437	0.00606472	1517	T14G	A21C
2m1313	gagaccgcaactgaaaagttgtTATCAGAAATGGAgGggttGgATTTCtgcacgtagaagcaaaaggc	1088	5	0.00457457	0.00601241	1093	T14G	A21G
2m1314	gagaccgcaactgaaaagttgtTATCAGAAATGGAgGggttGtATTTCtgcacgtagaagcaaaaggc	1349	11	0.00808824	0.0106305	1360	T14G	A21T
2m1315	gagaccgcaactgaaaagttgtTATCAGAAATGGAaGggttGAcTTTCtgcacgtagaagcaaaaggc	2903	20	0.00684229	0.0089929	2923	T14A	A22C
2m1316	gagaccgcaactgaaaagttgtTATCAGAAATGGAaGggttGAgTTTCtgcacgtagaagcaaaaggc	1360	12	0.00874636	0.0114954	1372	T14A	A22G
2m1317	gagaccgcaactgaaaagttgtTATCAGAAATGGAaGggttGAtTTTCtgcacgtagaagcaaaaggc	1651	20	0.0119689	0.0157308	1671	T14A	A22T
2m1318	gagaccgcaactgaaaagttgtTATCAGAAATGGAcGggttGAcTTTCtgcacgtagaagcaaaaggc	3941	16	0.00404347	0.00531438	3957	T14C	A22C
2m1319	gagaccgcaactgaaaagttgtTATCAGAAATGGAcGggttGAgTTTCtgcacgtagaagcaaaaggc	1830	12	0.00651466	0.00856229	1842	T14C	A22G
2m1320	gagaccgcaactgaaaagttgtTATCAGAAATGGAcGggttGAtTTTCtgcacgtagaagcaaaaggc	2251	23	0.0101143	0.0132934	2274	T14C	A22T
2m1321	gagaccgcaactgaaaagttgtTATCAGAAATGGAgGggttGAcTTTCtgcacgtagaagcaaaaggc	2308	8	0.00345423	0.00453994	2316	T14G	A22C
2m1322	gagaccgcaactgaaaagttgtTATCAGAAATGGAgGggttGAgTTTCtgcacgtagaagcaaaaggc	1011	10	0.00979432	0.0128728	1021	T14G	A22G
2m1323	gagaccgcaactgaaaagttgtTATCAGAAATGGAgGggttGAtTTTCtgcacgtagaagcaaaaggc	1198	19	0.0156122	0.0205192	1217	T14G	A22T
2m1324	gagaccgcaactgaaaagttgtTATCAGAAATGGATaggttaAATTTCtgcacgtagaagcaaaaggc	1502	5	0.00331785	0.00436069	1507	G15A	G20A
2m1325	gagaccgcaactgaaaagttgtTATCAGAAATGGATaggttcAATTTCtgcacgtagaagcaaaaggc	2219	5	0.0022482	0.00295484	2224	G15A	G20C
2m1326	gagaccgcaactgaaaagttgtTATCAGAAATGGATaggtttAATTTCtgcacgtagaagcaaaaggc	2245	2	0.000890076	0.00116984	2247	G15A	G20T
2m1327	gagaccgcaactgaaaagttgtTATCAGAAATGGATcggttaAATTTCtgcacgtagaagcaaaaggc	2481	7	0.0028135	0.00369782	2488	G15C	G20A
2m1328	gagaccgcaactgaaaagttgtTATCAGAAATGGATcggttcAATTTCtgcacgtagaagcaaaaggc	3313	11	0.00330927	0.00434941	3324	G15C	G20C
2m1329	gagaccgcaactgaaaagttgtTATCAGAAATGGATcggtttAATTTCtgcacgtagaagcaaaaggc	3643	5	0.00137061	0.00180141	3648	G15C	G20T
2m1330	gagaccgcaactgaaaagttgtTATCAGAAATGGATtggttaAATTTCtgcacgtagaagcaaaaggc	1657	13	0.00778443	0.0102312	1670	G15T	G20A
2m1331	gagaccgcaactgaaaagttgtTATCAGAAATGGATtggttcAATTTCtgcacgtagaagcaaaaggc	2830	14	0.00492264	0.00646989	2844	G15T	G20C
2m1332	gagaccgcaactgaaaagttgtTATCAGAAATGGATtggtttAATTTCtgcacgtagaagcaaaaggc	2729	4	0.00146359	0.00192362	2733	G15T	G20T
2m1333	gagaccgcaactgaaaagttgtTATCAGAAATGGATaggttGcATTTCtgcacgtagaagcaaaaggc	2540	6	0.00235664	0.00309736	2546	G15A	A21C
2m1334	gagaccgcaactgaaaagttgtTATCAGAAATGGATaggttGgATTTCtgcacgtagaagcaaaaggc	1542	6	0.00387597	0.00509423	1548	G15A	A21G
2m1335	gagaccgcaactgaaaagttgtTATCAGAAATGGATaggttGtATTTCtgcacgtagaagcaaaaggc	2159	10	0.00461042	0.00605953	2169	G15A	A21T
2m1336	gagaccgcaactgaaaagttgtTATCAGAAATGGATcggttGcATTTCtgcacgtagaagcaaaaggc	4138	8	0.00192957	0.00253606	4146	G15C	A21C
2m1337	gagaccgcaactgaaaagttgtTATCAGAAATGGATcggttGgATTTCtgcacgtagaagcaaaaggc	2313	7	0.00301724	0.0039656	2320	G15C	A21G
2m1338	gagaccgcaactgaaaagttgtTATCAGAAATGGATcggttGtATTTCtgcacgtagaagcaaaaggc	3633	18	0.00493016	0.00647976	3651	G15C	A21T
2m1339	gagaccgcaactgaaaagttgtTATCAGAAATGGATtggttGcATTTCtgcacgtagaagcaaaaggc	2862	9	0.0031348	0.0041201	2871	G15T	A21C
2m1340	gagaccgcaactgaaaagttgtTATCAGAAATGGATtggttGgATTTCtgcacgtagaagcaaaaggc	1982	12	0.00601805	0.0079096	1994	G15T	A21G
2m1341	gagaccgcaactgaaaagttgtTATCAGAAATGGATtggttGtATTTCtgcacgtagaagcaaaaggc	2987	22	0.0073114	0.00960946	3009	G15T	A21T
2m1342	gagaccgcaactgaaaagttgtTATCAGAAATGGATaggttGAcTTTCtgcacgtagaagcaaaaggc	5159	16	0.00309179	0.00406357	5175	G15A	A22C
2m1343	gagaccgcaactgaaaagttgtTATCAGAAATGGATaggttGAgTTTCtgcacgtagaagcaaaaggc	1858	8	0.00428725	0.00563478	1866	G15A	A22G
2m1344	gagaccgcaactgaaaagttgtTATCAGAAATGGATaggttGAtTTTCtgcacgtagaagcaaaaggc	2077	12	0.00574438	0.0075499	2089	G15A	A22T
2m1345	gagaccgcaactgaaaagttgtTATCAGAAATGGATcggttGAcTTTCtgcacgtagaagcaaaaggc	5582	9	0.00160973	0.00211569	5591	G15C	A22C
2m1346	gagaccgcaactgaaaagttgtTATCAGAAATGGATcggttGAgTTTCtgcacgtagaagcaaaaggc	2384	7	0.00292765	0.00384784	2391	G15C	A22G
2m1347	gagaccgcaactgaaaagttgtTATCAGAAATGGATcggttGAtTTTCtgcacgtagaagcaaaaggc	3356	23	0.00680675	0.00894619	3379	G15C	A22T
2m1348	gagaccgcaactgaaaagttgtTATCAGAAATGGATtggttGAcTTTCtgcacgtagaagcaaaaggc	5517	19	0.00343208	0.00451082	5536	G15T	A22C
2m1349	gagaccgcaactgaaaagttgtTATCAGAAATGGATtggttGAgTTTCtgcacgtagaagcaaaaggc	2964	26	0.00869565	0.0114288	2990	G15T	A22G
2m1350	gagaccgcaactgaaaagttgtTATCAGAAATGGATtggttGAtTTTCtgcacgtagaagcaaaaggc	3620	34	0.00930487	0.0122295	3654	G15T	A22T
2m1351	gagaccgcaactgaaaagttgtTATCAGAAATGGATGggttacATTTCtgcacgtagaagcaaaaggc	1867	19	0.0100742	0.0132407	1886	G20A	A21C
2m1352	gagaccgcaactgaaaagttgtTATCAGAAATGGATGggttagATTTCtgcacgtagaagcaaaaggc	1547	98	0.0595745	0.0782994	1645	G20A	A21G
2m1353	gagaccgcaactgaaaagttgtTATCAGAAATGGATGggttatATTTCtgcacgtagaagcaaaaggc	1758	12	0.00677966	0.00891059	1770	G20A	A21T
2m1354	gagaccgcaactgaaaagttgtTATCAGAAATGGATGggttccATTTCtgcacgtagaagcaaaaggc	2274	9	0.00394218	0.00518126	2283	G20C	A21C
2m1355	gagaccgcaactgaaaagttgtTATCAGAAATGGATGggttcgATTTCtgcacgtagaagcaaaaggc	1940	160	0.0761905	0.100138	2100	G20C	A21G
2m1356	gagaccgcaactgaaaagttgtTATCAGAAATGGATGggttctATTTCtgcacgtagaagcaaaaggc	2234	7	0.00312361	0.00410539	2241	G20C	A21T
2m1357	gagaccgcaactgaaaagttgtTATCAGAAATGGATGggtttcATTTCtgcacgtagaagcaaaaggc	3074	3	0.000974976	0.00128142	3077	G20T	A21C
2m1358	gagaccgcaactgaaaagttgtTATCAGAAATGGATGggtttgATTTCtgcacgtagaagcaaaaggc	1928	251	0.11519	0.151396	2179	G20T	A21G
2m1359	gagaccgcaactgaaaagttgtTATCAGAAATGGATGggttttATTTCtgcacgtagaagcaaaaggc	2138	7	0.0032634	0.00428913	2145	G20T	A21T
2m1360	gagaccgcaactgaaaagttgtTATCAGAAATGGATGggttaAcTTTCtgcacgtagaagcaaaaggc	2967	73	0.0240132	0.0315608	3040	G20A	A22C
2m1361	gagaccgcaactgaaaagttgtTATCAGAAATGGATGggttaAgTTTCtgcacgtagaagcaaaaggc	1165	90	0.0717131	0.0942534	1255	G20A	A22G
2m1362	gagaccgcaactgaaaagttgtTATCAGAAATGGATGggttaAtTTTCtgcacgtagaagcaaaaggc	2010	162	0.0745856	0.0980288	2172	G20A	A22T
2m1363	gagaccgcaactgaaaagttgtTATCAGAAATGGATGggttcAcTTTCtgcacgtagaagcaaaaggc	4561	13	0.00284215	0.00373547	4574	G20C	A22C
2m1364	gagaccgcaactgaaaagttgtTATCAGAAATGGATGggttcAgTTTCtgcacgtagaagcaaaaggc	2040	9	0.00439239	0.00577297	2049	G20C	A22G
2m1365	gagaccgcaactgaaaagttgtTATCAGAAATGGATGggttcAtTTTCtgcacgtagaagcaaaaggc	2569	14	0.00542005	0.00712364	2583	G20C	A22T
2m1366	gagaccgcaactgaaaagttgtTATCAGAAATGGATGggtttAcTTTCtgcacgtagaagcaaaaggc	4339	26	0.00595647	0.00782866	4365	G20T	A22C
2m1367	gagaccgcaactgaaaagttgtTATCAGAAATGGATGggtttAgTTTCtgcacgtagaagcaaaaggc	2133	31	0.0143253	0.0188279	2164	G20T	A22G
2m1368	gagaccgcaactgaaaagttgtTATCAGAAATGGATGggtttAtTTTCtgcacgtagaagcaaaaggc	2572	65	0.0246492	0.0323968	2637	G20T	A22T
2m1369	gagaccgcaactgaaaagttgtTATCAGAAATGGATGggttGccTTTCtgcacgtagaagcaaaaggc	3592	7	0.00194498	0.00255632	3599	A21C	A22C
2m1370	gagaccgcaactgaaaagttgtTATCAGAAATGGATGggttGcgTTTCtgcacgtagaagcaaaaggc	2804	18	0.00637845	0.00838328	2822	A21C	A22G
2m1371	gagaccgcaactgaaaagttgtTATCAGAAATGGATGggttGctTTTCtgcacgtagaagcaaaaggc	3490	16	0.00456361	0.005998	3506	A21C	A22T
2m1372	gagaccgcaactgaaaagttgtTATCAGAAATGGATGggttGgcTTTCtgcacgtagaagcaaaaggc	3039	12	0.00393314	0.00516937	3051	A21G	A22C
2m1373	gagaccgcaactgaaaagttgtTATCAGAAATGGATGggttGggTTTCtgcacgtagaagcaaaaggc	1356	5	0.00367377	0.00482848	1361	A21G	A22G
2m1374	gagaccgcaactgaaaagttgtTATCAGAAATGGATGggttGgtTTTCtgcacgtagaagcaaaaggc	1770	11	0.00617631	0.00811759	1781	A21G	A22T
2m1375	gagaccgcaactgaaaagttgtTATCAGAAATGGATGggttGtcTTTCtgcacgtagaagcaaaaggc	4694	9	0.00191367	0.00251516	4703	A21T	A22C
2m1376	gagaccgcaactgaaaagttgtTATCAGAAATGGATGggttGtgTTTCtgcacgtagaagcaaaaggc	2335	11	0.00468883	0.00616259	2346	A21T	A22G
2m1377	gagaccgcaactgaaaagttgtTATCAGAAATGGATGggttGttTTTCtgcacgtagaagcaaaaggc	2622	14	0.00531108	0.00698041	2636	A21T	A22T
1d1	gagaccgcaactgaaaagttgtATCAGAAATGGATGggttGAATTTCtgcacgtagaagcaaaaggc	1642	484	0.227658	0.299213	2126	del1
1d2	gagaccgcaactgaaaagttgtTTCAGAAATGGATGggttGAATTTCtgcacgtagaagcaaaaggc	2164	58	0.0261026	0.034307	2222	del2
1d3	gagaccgcaactgaaaagttgtTACAGAAATGGATGggttGAATTTCtgcacgtagaagcaaaaggc	1991	33	0.0163043	0.021429	2024	del3
1d4	gagaccgcaactgaaaagttgtTATAGAAATGGATGggttGAATTTCtgcacgtagaagcaaaaggc	1159	91	0.0728	0.0956819	1250	del4
1d5	gagaccgcaactgaaaagttgtTATCGAAATGGATGggttGAATTTCtgcacgtagaagcaaaaggc	832	2285	0.733077	0.963491	3117	del5
1d6	gagaccgcaactgaaaagttgtTATCAAAATGGATGggttGAATTTCtgcacgtagaagcaaaaggc	1558	1686	0.519729	0.683086	3244	del6
1d7	gagaccgcaactgaaaagttgtTATCAGAATGGATGggttGAATTTCtgcacgtagaagcaaaaggc	1073	1997	0.650489	0.854945	3070	del7
1d8	gagaccgcaactgaaaagttgtTATCAGAAAGGATGggttGAATTTCtgcacgtagaagcaaaaggc	1730	24	0.013683	0.0179837	1754	del10
1d9	gagaccgcaactgaaaagttgtTATCAGAAATGATGggttGAATTTCtgcacgtagaagcaaaaggc	2836	82	0.0281014	0.0369341	2918	del11
1d10	gagaccgcaactgaaaagttgtTATCAGAAATGGTGggttGAATTTCtgcacgtagaagcaaaaggc	1881	26	0.013634	0.0179193	1907	del13
1d11	gagaccgcaactgaaaagttgtTATCAGAAATGGAGggttGAATTTCtgcacgtagaagcaaaaggc	1827	7	0.00381679	0.00501646	1834	del14
1d12	gagaccgcaactgaaaagttgtTATCAGAAATGGATggttGAATTTCtgcacgtagaagcaaaaggc	2460	58	0.0230342	0.0302741	2518	del15
1d13	gagaccgcaactgaaaagttgtTATCAGAAATGGATGggttAATTTCtgcacgtagaagcaaaaggc	2106	448	0.175411	0.230545	2554	del20
1d14	gagaccgcaactgaaaagttgtTATCAGAAATGGATGggttGATTTCtgcacgtagaagcaaaaggc	564	3057	0.844242	1.1096	3621	del21
2d1	gagaccgcaactgaaaagttgtTCAGAAATGGATGggttGAATTTCtgcacgtagaagcaaaaggc	1869	21	0.0111111	0.0146035	1890	del1	del2
2d2	gagaccgcaactgaaaagttgtACAGAAATGGATGggttGAATTTCtgcacgtagaagcaaaaggc	1741	16	0.00910643	0.0119687	1757	del1	del3
2d3	gagaccgcaactgaaaagttgtATAGAAATGGATGggttGAATTTCtgcacgtagaagcaaaaggc	1472	5	0.00338524	0.00444926	1477	del1	del4
2d4	gagaccgcaactgaaaagttgtATCGAAATGGATGggttGAATTTCtgcacgtagaagcaaaaggc	1579	150	0.0867553	0.114024	1729	del1	del5
2d5	gagaccgcaactgaaaagttgtATCAAAATGGATGggttGAATTTCtgcacgtagaagcaaaaggc	1731	49	0.0275281	0.0361805	1780	del1	del6
2d6	gagaccgcaactgaaaagttgtATCAGAATGGATGggttGAATTTCtgcacgtagaagcaaaaggc	1717	123	0.0668478	0.0878589	1840	del1	del7
2d7	gagaccgcaactgaaaagttgtATCAGAAAGGATGggttGAATTTCtgcacgtagaagcaaaaggc	1272	7	0.00547303	0.00719326	1279	del1	del10
2d8	gagaccgcaactgaaaagttgtATCAGAAATGATGggttGAATTTCtgcacgtagaagcaaaaggc	1614	10	0.00615764	0.00809305	1624	del1	del11
2d9	gagaccgcaactgaaaagttgtATCAGAAATGGTGggttGAATTTCtgcacgtagaagcaaaaggc	2172	6	0.00275482	0.00362069	2178	del1	del13
2d10	gagaccgcaactgaaaagttgtATCAGAAATGGAGggttGAATTTCtgcacgtagaagcaaaaggc	1326	2	0.00150602	0.00197939	1328	del1	del14
2d11	gagaccgcaactgaaaagttgtATCAGAAATGGATggttGAATTTCtgcacgtagaagcaaaaggc	2275	58	0.0248607	0.0326747	2333	del1	del15
2d12	gagaccgcaactgaaaagttgtATCAGAAATGGATGggttAATTTCtgcacgtagaagcaaaaggc	1747	18	0.0101983	0.0134037	1765	del1	del20
2d13	gagaccgcaactgaaaagttgtATCAGAAATGGATGggttGATTTCtgcacgtagaagcaaaaggc	1399	143	0.0927367	0.121885	1542	del1	del21
2d14	gagaccgcaactgaaaagttgtTTAGAAATGGATGggttGAATTTCtgcacgtagaagcaaaaggc	1693	16	0.0093622	0.0123049	1709	del2	del4
2d15	gagaccgcaactgaaaagttgtTTCGAAATGGATGggttGAATTTCtgcacgtagaagcaaaaggc	2011	143	0.0663881	0.0872547	2154	del2	del5
2d16	gagaccgcaactgaaaagttgtTTCAAAATGGATGggttGAATTTCtgcacgtagaagcaaaaggc	2401	36	0.0147723	0.0194154	2437	del2	del6
2d17	gagaccgcaactgaaaagttgtTTCAGAATGGATGggttGAATTTCtgcacgtagaagcaaaaggc	2310	35	0.0149254	0.0196166	2345	del2	del7
2d18	gagaccgcaactgaaaagttgtTTCAGAAAGGATGggttGAATTTCtgcacgtagaagcaaaaggc	1834	6	0.00326087	0.0042858	1840	del2	del10
2d19	gagaccgcaactgaaaagttgtTTCAGAAATGATGggttGAATTTCtgcacgtagaagcaaaaggc	2549	14	0.00546235	0.00717923	2563	del2	del11
2d20	gagaccgcaactgaaaagttgtTTCAGAAATGGTGggttGAATTTCtgcacgtagaagcaaaaggc	2200	11	0.00497512	0.00653887	2211	del2	del13
2d21	gagaccgcaactgaaaagttgtTTCAGAAATGGAGggttGAATTTCtgcacgtagaagcaaaaggc	1983	7	0.00351759	0.00462321	1990	del2	del14
2d22	gagaccgcaactgaaaagttgtTTCAGAAATGGATggttGAATTTCtgcacgtagaagcaaaaggc	2786	23	0.00818797	0.0107615	2809	del2	del15
2d23	gagaccgcaactgaaaagttgtTTCAGAAATGGATGggttAATTTCtgcacgtagaagcaaaaggc	2225	12	0.00536433	0.0070504	2237	del2	del20
2d24	gagaccgcaactgaaaagttgtTTCAGAAATGGATGggttGATTTCtgcacgtagaagcaaaaggc	2959	83	0.0272847	0.0358606	3042	del2	del21
2d25	gagaccgcaactgaaaagttgtTAAGAAATGGATGggttGAATTTCtgcacgtagaagcaaaaggc	1529	10	0.00649773	0.00854004	1539	del3	del4
2d26	gagaccgcaactgaaaagttgtTACGAAATGGATGggttGAATTTCtgcacgtagaagcaaaaggc	2127	64	0.0292104	0.0383916	2191	del3	del5
2d27	gagaccgcaactgaaaagttgtTACAAAATGGATGggttGAATTTCtgcacgtagaagcaaaaggc	2237	22	0.00973882	0.0127999	2259	del3	del6
2d28	gagaccgcaactgaaaagttgtTACAGAATGGATGggttGAATTTCtgcacgtagaagcaaaaggc	1914	26	0.0134021	0.0176145	1940	del3	del7
2d29	gagaccgcaactgaaaagttgtTACAGAAAGGATGggttGAATTTCtgcacgtagaagcaaaaggc	1710	4	0.00233372	0.00306724	1714	del3	del10
2d30	gagaccgcaactgaaaagttgtTACAGAAATGATGggttGAATTTCtgcacgtagaagcaaaaggc	2399	11	0.00456432	0.00599893	2410	del3	del11
2d31	gagaccgcaactgaaaagttgtTACAGAAATGGTGggttGAATTTCtgcacgtagaagcaaaaggc	1784	8	0.00446429	0.00586746	1792	del3	del13
2d32	gagaccgcaactgaaaagttgtTACAGAAATGGAGggttGAATTTCtgcacgtagaagcaaaaggc	1346	9	0.00664207	0.00872975	1355	del3	del14
2d33	gagaccgcaactgaaaagttgtTACAGAAATGGATggttGAATTTCtgcacgtagaagcaaaaggc	2580	25	0.00959693	0.0126134	2605	del3	del15
2d34	gagaccgcaactgaaaagttgtTACAGAAATGGATGggttAATTTCtgcacgtagaagcaaaaggc	2097	16	0.00757217	0.0099522	2113	del3	del20
2d35	gagaccgcaactgaaaagttgtTACAGAAATGGATGggttGATTTCtgcacgtagaagcaaaaggc	2005	38	0.0186001	0.0244463	2043	del3	del21
2d36	gagaccgcaactgaaaagttgtTATGAAATGGATGggttGAATTTCtgcacgtagaagcaaaaggc	1823	104	0.0539699	0.0709333	1927	del4	del5
2d37	gagaccgcaactgaaaagttgtTATAAAATGGATGggttGAATTTCtgcacgtagaagcaaaaggc	1915	41	0.0209611	0.0275495	1956	del4	del6
2d38	gagaccgcaactgaaaagttgtTATAGAATGGATGggttGAATTTCtgcacgtagaagcaaaaggc	1703	80	0.0448682	0.0589708	1783	del4	del7
2d39	gagaccgcaactgaaaagttgtTATAGAAAGGATGggttGAATTTCtgcacgtagaagcaaaaggc	1540	8	0.00516796	0.00679231	1548	del4	del10
2d40	gagaccgcaactgaaaagttgtTATAGAAATGATGggttGAATTTCtgcacgtagaagcaaaaggc	1953	8	0.00407955	0.0053618	1961	del4	del11
2d41	gagaccgcaactgaaaagttgtTATAGAAATGGTGggttGAATTTCtgcacgtagaagcaaaaggc	1695	1	0.000589623	0.000774948	1696	del4	del13
2d42	gagaccgcaactgaaaagttgtTATAGAAATGGAGggttGAATTTCtgcacgtagaagcaaaaggc	1162	5	0.00428449	0.00563116	1167	del4	del14
2d43	gagaccgcaactgaaaagttgtTATAGAAATGGATggttGAATTTCtgcacgtagaagcaaaaggc	2243	6	0.00266785	0.00350639	2249	del4	del15
2d44	gagaccgcaactgaaaagttgtTATAGAAATGGATGggttAATTTCtgcacgtagaagcaaaaggc	1927	10	0.00516262	0.0067853	1937	del4	del20
2d45	gagaccgcaactgaaaagttgtTATAGAAATGGATGggttGATTTCtgcacgtagaagcaaaaggc	1792	46	0.0250272	0.0328936	1838	del4	del21
2d46	gagaccgcaactgaaaagttgtTATCAAATGGATGggttGAATTTCtgcacgtagaagcaaaaggc	2480	311	0.11143	0.146453	2791	del5	del6
2d47	gagaccgcaactgaaaagttgtTATCGAATGGATGggttGAATTTCtgcacgtagaagcaaaaggc	1767	455	0.20477	0.269132	2222	del5	del7
2d48	gagaccgcaactgaaaagttgtTATCGAAAGGATGggttGAATTTCtgcacgtagaagcaaaaggc	2009	11	0.00544554	0.00715714	2020	del5	del10
2d49	gagaccgcaactgaaaagttgtTATCGAAATGATGggttGAATTTCtgcacgtagaagcaaaaggc	2875	31	0.0106676	0.0140205	2906	del5	del11
2d50	gagaccgcaactgaaaagttgtTATCGAAATGGTGggttGAATTTCtgcacgtagaagcaaaaggc	2090	16	0.00759734	0.00998528	2106	del5	del13
2d51	gagaccgcaactgaaaagttgtTATCGAAATGGAGggttGAATTTCtgcacgtagaagcaaaaggc	1815	7	0.00384193	0.0050495	1822	del5	del14
2d52	gagaccgcaactgaaaagttgtTATCGAAATGGATggttGAATTTCtgcacgtagaagcaaaaggc	2922	111	0.0365974	0.0481004	3033	del5	del15
2d53	gagaccgcaactgaaaagttgtTATCGAAATGGATGggttAATTTCtgcacgtagaagcaaaaggc	2491	143	0.0542901	0.0713541	2634	del5	del20
2d54	gagaccgcaactgaaaagttgtTATCGAAATGGATGggttGATTTCtgcacgtagaagcaaaaggc	1364	1853	0.576002	0.757047	3217	del5	del21
2d55	gagaccgcaactgaaaagttgtTATCAAAAGGATGggttGAATTTCtgcacgtagaagcaaaaggc	2108	10	0.00472144	0.00620544	2118	del6	del10
2d56	gagaccgcaactgaaaagttgtTATCAAAATGATGggttGAATTTCtgcacgtagaagcaaaaggc	3204	30	0.00927644	0.0121921	3234	del6	del11
2d57	gagaccgcaactgaaaagttgtTATCAAAATGGTGggttGAATTTCtgcacgtagaagcaaaaggc	2388	10	0.00417014	0.00548087	2398	del6	del13
2d58	gagaccgcaactgaaaagttgtTATCAAAATGGAGggttGAATTTCtgcacgtagaagcaaaaggc	1898	16	0.00835946	0.0109869	1914	del6	del14
2d59	gagaccgcaactgaaaagttgtTATCAAAATGGATggttGAATTTCtgcacgtagaagcaaaaggc	3402	55	0.0159097	0.0209104	3457	del6	del15
2d60	gagaccgcaactgaaaagttgtTATCAAAATGGATGggttAATTTCtgcacgtagaagcaaaaggc	3083	59	0.0187778	0.0246799	3142	del6	del20
2d61	gagaccgcaactgaaaagttgtTATCAAAATGGATGggttGATTTCtgcacgtagaagcaaaaggc	2270	980	0.301538	0.396316	3250	del6	del21
2d62	gagaccgcaactgaaaagttgtTATCAGATGGATGggttGAATTTCtgcacgtagaagcaaaaggc	1983	385	0.162584	0.213687	2368	del7	del8
2d63	gagaccgcaactgaaaagttgtTATCAGAAGGATGggttGAATTTCtgcacgtagaagcaaaaggc	1831	13	0.00704989	0.00926576	1844	del7	del10
2d64	gagaccgcaactgaaaagttgtTATCAGAATGATGggttGAATTTCtgcacgtagaagcaaaaggc	2608	29	0.0109973	0.0144539	2637	del7	del11
2d65	gagaccgcaactgaaaagttgtTATCAGAATGGTGggttGAATTTCtgcacgtagaagcaaaaggc	1866	8	0.00426894	0.00561072	1874	del7	del13
2d66	gagaccgcaactgaaaagttgtTATCAGAATGGAGggttGAATTTCtgcacgtagaagcaaaaggc	1712	9	0.00522952	0.00687322	1721	del7	del14
2d67	gagaccgcaactgaaaagttgtTATCAGAATGGATggttGAATTTCtgcacgtagaagcaaaaggc	2988	72	0.0235294	0.030925	3060	del7	del15
2d68	gagaccgcaactgaaaagttgtTATCAGAATGGATGggttAATTTCtgcacgtagaagcaaaaggc	2409	68	0.0274526	0.0360812	2477	del7	del20
2d69	gagaccgcaactgaaaagttgtTATCAGAATGGATGggttGATTTCtgcacgtagaagcaaaaggc	1779	1148	0.39221	0.515487	2927	del7	del21
2d70	gagaccgcaactgaaaagttgtTATCAGAAAGATGggttGAATTTCtgcacgtagaagcaaaaggc	2304	21	0.00903226	0.0118712	2325	del10	del11
2d71	gagaccgcaactgaaaagttgtTATCAGAAAGGTGggttGAATTTCtgcacgtagaagcaaaaggc	1867	9	0.00479744	0.00630533	1876	del10	del13
2d72	gagaccgcaactgaaaagttgtTATCAGAAAGGAGggttGAATTTCtgcacgtagaagcaaaaggc	1396	3	0.00214439	0.0028184	1399	del10	del14
2d73	gagaccgcaactgaaaagttgtTATCAGAAAGGATggttGAATTTCtgcacgtagaagcaaaaggc	2175	11	0.00503202	0.00661365	2186	del10	del15
2d74	gagaccgcaactgaaaagttgtTATCAGAAAGGATGggttAATTTCtgcacgtagaagcaaaaggc	1991	8	0.004002	0.00525988	1999	del10	del20
2d75	gagaccgcaactgaaaagttgtTATCAGAAAGGATGggttGATTTCtgcacgtagaagcaaaaggc	1908	104	0.0516899	0.0679366	2012	del10	del21
2d76	gagaccgcaactgaaaagttgtTATCAGAAATATGggttGAATTTCtgcacgtagaagcaaaaggc	2394	15	0.00622665	0.00818376	2409	del11	del12
2d77	gagaccgcaactgaaaagttgtTATCAGAAATGTGggttGAATTTCtgcacgtagaagcaaaaggc	2339	20	0.00847817	0.011143	2359	del11	del13
2d78	gagaccgcaactgaaaagttgtTATCAGAAATGAGggttGAATTTCtgcacgtagaagcaaaaggc	1894	21	0.0109661	0.0144128	1915	del11	del14
2d79	gagaccgcaactgaaaagttgtTATCAGAAATGATggttGAATTTCtgcacgtagaagcaaaaggc	3162	15	0.00472144	0.00620544	3177	del11	del15
2d80	gagaccgcaactgaaaagttgtTATCAGAAATGATGggttAATTTCtgcacgtagaagcaaaaggc	2600	22	0.00839054	0.0110278	2622	del11	del20
2d81	gagaccgcaactgaaaagttgtTATCAGAAATGATGggttGATTTCtgcacgtagaagcaaaaggc	2727	213	0.072449	0.0952206	2940	del11	del21
2d82	gagaccgcaactgaaaagttgtTATCAGAAATGGGggttGAATTTCtgcacgtagaagcaaaaggc	1429	10	0.00694927	0.00913351	1439	del13	del14
2d83	gagaccgcaactgaaaagttgtTATCAGAAATGGTggttGAATTTCtgcacgtagaagcaaaaggc	2669	8	0.00298842	0.00392772	2677	del13	del15
2d84	gagaccgcaactgaaaagttgtTATCAGAAATGGTGggttAATTTCtgcacgtagaagcaaaaggc	2069	11	0.00528846	0.00695069	2080	del13	del20
2d85	gagaccgcaactgaaaagttgtTATCAGAAATGGTGggttGATTTCtgcacgtagaagcaaaaggc	2086	68	0.0315692	0.0414917	2154	del13	del21
2d86	gagaccgcaactgaaaagttgtTATCAGAAATGGAggttGAATTTCtgcacgtagaagcaaaaggc	1886	7	0.00369783	0.00486011	1893	del14	del15
2d87	gagaccgcaactgaaaagttgtTATCAGAAATGGAGggttAATTTCtgcacgtagaagcaaaaggc	1605	7	0.00434243	0.00570731	1612	del14	del20
2d88	gagaccgcaactgaaaagttgtTATCAGAAATGGAGggttGATTTCtgcacgtagaagcaaaaggc	1668	12	0.00714286	0.00938794	1680	del14	del21
2d89	gagaccgcaactgaaaagttgtTATCAGAAATGGATggttAATTTCtgcacgtagaagcaaaaggc	2944	52	0.0173565	0.0228118	2996	del15	del20
2d90	gagaccgcaactgaaaagttgtTATCAGAAATGGATggttGATTTCtgcacgtagaagcaaaaggc	2662	84	0.0305899	0.0402047	2746	del15	del21
2d91	gagaccgcaactgaaaagttgtTATCAGAAATGGATGggttATTTCtgcacgtagaagcaaaaggc	2795	22	0.00780973	0.0102644	2817	del20	del21
2d92	gagaccgcaactgaaaagttgtTATCAGAAATGGATGggttGTTTCtgcacgtagaagcaaaaggc	3896	6	0.00153767	0.00202098	3902	del21	del22
3d1	gagaccgcaactgaaaagttgtCAGAAATGGATGggttGAATTTCtgcacgtagaagcaaaaggc	1259	9	0.00709779	0.00932871	1268	del1	del2	del3
3d2	gagaccgcaactgaaaagttgtTAGAAATGGATGggttGAATTTCtgcacgtagaagcaaaaggc	1426	5	0.00349406	0.00459228	1431	del1	del2	del4
3d3	gagaccgcaactgaaaagttgtTCGAAATGGATGggttGAATTTCtgcacgtagaagcaaaaggc	2191	19	0.00859729	0.0112995	2210	del1	del2	del5
3d4	gagaccgcaactgaaaagttgtTCAAAATGGATGggttGAATTTCtgcacgtagaagcaaaaggc	2784	12	0.00429185	0.00564082	2796	del1	del2	del6
3d5	gagaccgcaactgaaaagttgtTCAGAATGGATGggttGAATTTCtgcacgtagaagcaaaaggc	2273	20	0.0087222	0.0114637	2293	del1	del2	del7
3d6	gagaccgcaactgaaaagttgtTCAGAAAGGATGggttGAATTTCtgcacgtagaagcaaaaggc	1799	6	0.0033241	0.0043689	1805	del1	del2	del10
3d7	gagaccgcaactgaaaagttgtTCAGAAATGATGggttGAATTTCtgcacgtagaagcaaaaggc	2722	11	0.00402488	0.00528995	2733	del1	del2	del11
3d8	gagaccgcaactgaaaagttgtTCAGAAATGGTGggttGAATTTCtgcacgtagaagcaaaaggc	2251	10	0.00442282	0.00581297	2261	del1	del2	del13
3d9	gagaccgcaactgaaaagttgtTCAGAAATGGAGggttGAATTTCtgcacgtagaagcaaaaggc	1448	5	0.00344116	0.00452275	1453	del1	del2	del14
3d10	gagaccgcaactgaaaagttgtTCAGAAATGGATggttGAATTTCtgcacgtagaagcaaaaggc	2622	16	0.0060652	0.00797157	2638	del1	del2	del15
3d11	gagaccgcaactgaaaagttgtTCAGAAATGGATGggttAATTTCtgcacgtagaagcaaaaggc	2200	6	0.00271985	0.00357474	2206	del1	del2	del20
3d12	gagaccgcaactgaaaagttgtTCAGAAATGGATGggttGATTTCtgcacgtagaagcaaaaggc	2536	41	0.01591	0.0209107	2577	del1	del2	del21
3d13	gagaccgcaactgaaaagttgtAAGAAATGGATGggttGAATTTCtgcacgtagaagcaaaaggc	1391	6	0.00429492	0.00564486	1397	del1	del3	del4
3d14	gagaccgcaactgaaaagttgtACGAAATGGATGggttGAATTTCtgcacgtagaagcaaaaggc	2029	16	0.00782396	0.0102831	2045	del1	del3	del5
3d15	gagaccgcaactgaaaagttgtACAAAATGGATGggttGAATTTCtgcacgtagaagcaaaaggc	2108	10	0.00472144	0.00620544	2118	del1	del3	del6
3d16	gagaccgcaactgaaaagttgtACAGAATGGATGggttGAATTTCtgcacgtagaagcaaaaggc	1892	17	0.00890519	0.0117042	1909	del1	del3	del7
3d17	gagaccgcaactgaaaagttgtACAGAAAGGATGggttGAATTTCtgcacgtagaagcaaaaggc	1637	9	0.0054678	0.0071864	1646	del1	del3	del10
3d18	gagaccgcaactgaaaagttgtACAGAAATGATGggttGAATTTCtgcacgtagaagcaaaaggc	2110	6	0.00283554	0.00372678	2116	del1	del3	del11
3d19	gagaccgcaactgaaaagttgtACAGAAATGGTGggttGAATTTCtgcacgtagaagcaaaaggc	1768	8	0.0045045	0.00592032	1776	del1	del3	del13
3d20	gagaccgcaactgaaaagttgtACAGAAATGGAGggttGAATTTCtgcacgtagaagcaaaaggc	1483	5	0.00336022	0.00441637	1488	del1	del3	del14
3d21	gagaccgcaactgaaaagttgtACAGAAATGGATggttGAATTTCtgcacgtagaagcaaaaggc	2398	17	0.00703934	0.00925188	2415	del1	del3	del15
3d22	gagaccgcaactgaaaagttgtACAGAAATGGATGggttAATTTCtgcacgtagaagcaaaaggc	2136	12	0.00558659	0.00734252	2148	del1	del3	del20
3d23	gagaccgcaactgaaaagttgtACAGAAATGGATGggttGATTTCtgcacgtagaagcaaaaggc	2337	51	0.0213568	0.0280695	2388	del1	del3	del21
3d24	gagaccgcaactgaaaagttgtATGAAATGGATGggttGAATTTCtgcacgtagaagcaaaaggc	1619	6	0.00369231	0.00485284	1625	del1	del4	del5
3d25	gagaccgcaactgaaaagttgtATAAAATGGATGggttGAATTTCtgcacgtagaagcaaaaggc	1702	9	0.00526008	0.00691339	1711	del1	del4	del6
3d26	gagaccgcaactgaaaagttgtATAGAATGGATGggttGAATTTCtgcacgtagaagcaaaaggc	1702	17	0.00988947	0.0129978	1719	del1	del4	del7
3d27	gagaccgcaactgaaaagttgtATAGAAAGGATGggttGAATTTCtgcacgtagaagcaaaaggc	1440	4	0.00277008	0.00364075	1444	del1	del4	del10
3d28	gagaccgcaactgaaaagttgtATAGAAATGATGggttGAATTTCtgcacgtagaagcaaaaggc	1880	7	0.00370959	0.00487556	1887	del1	del4	del11
3d29	gagaccgcaactgaaaagttgtATAGAAATGGTGggttGAATTTCtgcacgtagaagcaaaaggc	1918	3	0.00156169	0.00205254	1921	del1	del4	del13
3d30	gagaccgcaactgaaaagttgtATAGAAATGGAGggttGAATTTCtgcacgtagaagcaaaaggc	1222	0	0	0	1222	del1	del4	del14
3d31	gagaccgcaactgaaaagttgtATAGAAATGGATggttGAATTTCtgcacgtagaagcaaaaggc	2069	7	0.00337187	0.00443169	2076	del1	del4	del15
3d32	gagaccgcaactgaaaagttgtATAGAAATGGATGggttAATTTCtgcacgtagaagcaaaaggc	1939	5	0.00257202	0.00338043	1944	del1	del4	del20
3d33	gagaccgcaactgaaaagttgtATAGAAATGGATGggttGATTTCtgcacgtagaagcaaaaggc	1809	14	0.00767965	0.0100935	1823	del1	del4	del21
3d34	gagaccgcaactgaaaagttgtATCAAATGGATGggttGAATTTCtgcacgtagaagcaaaaggc	1919	12	0.0062144	0.00816766	1931	del1	del5	del6
3d35	gagaccgcaactgaaaagttgtATCGAATGGATGggttGAATTTCtgcacgtagaagcaaaaggc	1747	23	0.0129944	0.0170786	1770	del1	del5	del7
3d36	gagaccgcaactgaaaagttgtATCGAAAGGATGggttGAATTTCtgcacgtagaagcaaaaggc	1531	0	0	0	1531	del1	del5	del10
3d37	gagaccgcaactgaaaagttgtATCGAAATGATGggttGAATTTCtgcacgtagaagcaaaaggc	2135	12	0.00558919	0.00734594	2147	del1	del5	del11
3d38	gagaccgcaactgaaaagttgtATCGAAATGGTGggttGAATTTCtgcacgtagaagcaaaaggc	2183	11	0.00501367	0.00658953	2194	del1	del5	del13
3d39	gagaccgcaactgaaaagttgtATCGAAATGGAGggttGAATTTCtgcacgtagaagcaaaaggc	1881	16	0.00843437	0.0110854	1897	del1	del5	del14
3d40	gagaccgcaactgaaaagttgtATCGAAATGGATggttGAATTTCtgcacgtagaagcaaaaggc	2849	374	0.116041	0.152514	3223	del1	del5	del15
3d41	gagaccgcaactgaaaagttgtATCGAAATGGATGggttAATTTCtgcacgtagaagcaaaaggc	2082	26	0.012334	0.0162107	2108	del1	del5	del20
3d42	gagaccgcaactgaaaagttgtATCGAAATGGATGggttGATTTCtgcacgtagaagcaaaaggc	1896	115	0.0571855	0.0751596	2011	del1	del5	del21
3d43	gagaccgcaactgaaaagttgtATCAAAAGGATGggttGAATTTCtgcacgtagaagcaaaaggc	1842	5	0.00270709	0.00355796	1847	del1	del6	del10
3d44	gagaccgcaactgaaaagttgtATCAAAATGATGggttGAATTTCtgcacgtagaagcaaaaggc	2342	3	0.00127932	0.00168142	2345	del1	del6	del11
3d45	gagaccgcaactgaaaagttgtATCAAAATGGTGggttGAATTTCtgcacgtagaagcaaaaggc	2195	7	0.00317893	0.0041781	2202	del1	del6	del13
3d46	gagaccgcaactgaaaagttgtATCAAAATGGAGggttGAATTTCtgcacgtagaagcaaaaggc	1781	3	0.00168161	0.00221017	1784	del1	del6	del14
3d47	gagaccgcaactgaaaagttgtATCAAAATGGATggttGAATTTCtgcacgtagaagcaaaaggc	3472	57	0.0161519	0.0212286	3529	del1	del6	del15
3d48	gagaccgcaactgaaaagttgtATCAAAATGGATGggttAATTTCtgcacgtagaagcaaaaggc	2476	13	0.00522298	0.00686463	2489	del1	del6	del20
3d49	gagaccgcaactgaaaagttgtATCAAAATGGATGggttGATTTCtgcacgtagaagcaaaaggc	2570	25	0.00963391	0.012662	2595	del1	del6	del21
3d50	gagaccgcaactgaaaagttgtATCAGATGGATGggttGAATTTCtgcacgtagaagcaaaaggc	2432	43	0.0173737	0.0228345	2475	del1	del7	del8
3d51	gagaccgcaactgaaaagttgtATCAGAAGGATGggttGAATTTCtgcacgtagaagcaaaaggc	1555	7	0.00448143	0.00589	1562	del1	del7	del10
3d52	gagaccgcaactgaaaagttgtATCAGAATGATGggttGAATTTCtgcacgtagaagcaaaaggc	2329	8	0.00342319	0.00449914	2337	del1	del7	del11
3d53	gagaccgcaactgaaaagttgtATCAGAATGGTGggttGAATTTCtgcacgtagaagcaaaaggc	2080	7	0.0033541	0.00440833	2087	del1	del7	del13
3d54	gagaccgcaactgaaaagttgtATCAGAATGGAGggttGAATTTCtgcacgtagaagcaaaaggc	1664	7	0.00418911	0.00550579	1671	del1	del7	del14
3d55	gagaccgcaactgaaaagttgtATCAGAATGGATggttGAATTTCtgcacgtagaagcaaaaggc	3075	63	0.0200765	0.0263868	3138	del1	del7	del15
3d56	gagaccgcaactgaaaagttgtATCAGAATGGATGggttAATTTCtgcacgtagaagcaaaaggc	2220	18	0.0080429	0.0105709	2238	del1	del7	del20
3d57	gagaccgcaactgaaaagttgtATCAGAATGGATGggttGATTTCtgcacgtagaagcaaaaggc	1847	50	0.0263574	0.0346419	1897	del1	del7	del21
3d58	gagaccgcaactgaaaagttgtATCAGAAAGATGggttGAATTTCtgcacgtagaagcaaaaggc	2125	9	0.00421743	0.00554302	2134	del1	del10	del11
3d59	gagaccgcaactgaaaagttgtATCAGAAAGGTGggttGAATTTCtgcacgtagaagcaaaaggc	1834	7	0.00380228	0.00499738	1841	del1	del10	del13
3d60	gagaccgcaactgaaaagttgtATCAGAAAGGAGggttGAATTTCtgcacgtagaagcaaaaggc	1250	0	0	0	1250	del1	del10	del14
3d61	gagaccgcaactgaaaagttgtATCAGAAAGGATggttGAATTTCtgcacgtagaagcaaaaggc	2313	7	0.00301724	0.0039656	2320	del1	del10	del15
3d62	gagaccgcaactgaaaagttgtATCAGAAAGGATGggttAATTTCtgcacgtagaagcaaaaggc	1829	4	0.00218221	0.00286811	1833	del1	del10	del20
3d63	gagaccgcaactgaaaagttgtATCAGAAAGGATGggttGATTTCtgcacgtagaagcaaaaggc	1679	7	0.00415184	0.00545681	1686	del1	del10	del21
3d64	gagaccgcaactgaaaagttgtATCAGAAATATGggttGAATTTCtgcacgtagaagcaaaaggc	2413	2	0.000828157	0.00108846	2415	del1	del11	del12
3d65	gagaccgcaactgaaaagttgtATCAGAAATGTGggttGAATTTCtgcacgtagaagcaaaaggc	2569	5	0.0019425	0.00255305	2574	del1	del11	del13
3d66	gagaccgcaactgaaaagttgtATCAGAAATGAGggttGAATTTCtgcacgtagaagcaaaaggc	1895	6	0.00315623	0.00414828	1901	del1	del11	del14
3d67	gagaccgcaactgaaaagttgtATCAGAAATGATggttGAATTTCtgcacgtagaagcaaaaggc	3234	7	0.00215983	0.00283869	3241	del1	del11	del15
3d68	gagaccgcaactgaaaagttgtATCAGAAATGATGggttAATTTCtgcacgtagaagcaaaaggc	2454	9	0.00365408	0.0048026	2463	del1	del11	del20
3d69	gagaccgcaactgaaaagttgtATCAGAAATGATGggttGATTTCtgcacgtagaagcaaaaggc	2100	22	0.0103676	0.0136262	2122	del1	del11	del21
3d70	gagaccgcaactgaaaagttgtATCAGAAATGGGggttGAATTTCtgcacgtagaagcaaaaggc	1399	5	0.00356125	0.0046806	1404	del1	del13	del14
3d71	gagaccgcaactgaaaagttgtATCAGAAATGGTggttGAATTTCtgcacgtagaagcaaaaggc	2749	5	0.00181554	0.00238619	2754	del1	del13	del15
3d72	gagaccgcaactgaaaagttgtATCAGAAATGGTGggttAATTTCtgcacgtagaagcaaaaggc	2358	8	0.00338123	0.004444	2366	del1	del13	del20
3d73	gagaccgcaactgaaaagttgtATCAGAAATGGTGggttGATTTCtgcacgtagaagcaaaaggc	2323	16	0.00684053	0.00899059	2339	del1	del13	del21
3d74	gagaccgcaactgaaaagttgtATCAGAAATGGAggttGAATTTCtgcacgtagaagcaaaaggc	2318	8	0.00343938	0.00452042	2326	del1	del14	del15
3d75	gagaccgcaactgaaaagttgtATCAGAAATGGAGggttAATTTCtgcacgtagaagcaaaaggc	1896	7	0.0036784	0.00483457	1903	del1	del14	del20
3d76	gagaccgcaactgaaaagttgtATCAGAAATGGAGggttGATTTCtgcacgtagaagcaaaaggc	1675	26	0.0152851	0.0200894	1701	del1	del14	del21
3d77	gagaccgcaactgaaaagttgtATCAGAAATGGATggttAATTTCtgcacgtagaagcaaaaggc	2762	53	0.0188277	0.0247455	2815	del1	del15	del20
3d78	gagaccgcaactgaaaagttgtATCAGAAATGGATggttGATTTCtgcacgtagaagcaaaaggc	2706	112	0.0397445	0.0522367	2818	del1	del15	del21
3d79	gagaccgcaactgaaaagttgtATCAGAAATGGATGggttATTTCtgcacgtagaagcaaaaggc	2414	6	0.00247934	0.00325862	2420	del1	del20	del21
3d80	gagaccgcaactgaaaagttgtATCAGAAATGGATGggttGTTTCtgcacgtagaagcaaaaggc	3166	3	0.000946671	0.00124422	3169	del1	del21	del22
3d81	gagaccgcaactgaaaagttgtTTGAAATGGATGggttGAATTTCtgcacgtagaagcaaaaggc	2027	8	0.0039312	0.00516683	2035	del2	del4	del5
3d82	gagaccgcaactgaaaagttgtTTAAAATGGATGggttGAATTTCtgcacgtagaagcaaaaggc	2220	8	0.00359066	0.00471925	2228	del2	del4	del6
3d83	gagaccgcaactgaaaagttgtTTAGAATGGATGggttGAATTTCtgcacgtagaagcaaaaggc	1772	18	0.0100559	0.0132165	1790	del2	del4	del7
3d84	gagaccgcaactgaaaagttgtTTAGAAAGGATGggttGAATTTCtgcacgtagaagcaaaaggc	1516	2	0.00131752	0.00173164	1518	del2	del4	del10
3d85	gagaccgcaactgaaaagttgtTTAGAAATGATGggttGAATTTCtgcacgtagaagcaaaaggc	2264	7	0.00308234	0.00405116	2271	del2	del4	del11
3d86	gagaccgcaactgaaaagttgtTTAGAAATGGTGggttGAATTTCtgcacgtagaagcaaaaggc	2045	8	0.00389674	0.00512153	2053	del2	del4	del13
3d87	gagaccgcaactgaaaagttgtTTAGAAATGGAGggttGAATTTCtgcacgtagaagcaaaaggc	1304	3	0.00229533	0.00301678	1307	del2	del4	del14
3d88	gagaccgcaactgaaaagttgtTTAGAAATGGATggttGAATTTCtgcacgtagaagcaaaaggc	2521	14	0.00552268	0.00725853	2535	del2	del4	del15
3d89	gagaccgcaactgaaaagttgtTTAGAAATGGATGggttAATTTCtgcacgtagaagcaaaaggc	2692	6	0.00222387	0.00292286	2698	del2	del4	del20
3d90	gagaccgcaactgaaaagttgtTTAGAAATGGATGggttGATTTCtgcacgtagaagcaaaaggc	1823	7	0.00382514	0.00502742	1830	del2	del4	del21
3d91	gagaccgcaactgaaaagttgtTTCAAATGGATGggttGAATTTCtgcacgtagaagcaaaaggc	3155	19	0.00598614	0.00786765	3174	del2	del5	del6
3d92	gagaccgcaactgaaaagttgtTTCGAATGGATGggttGAATTTCtgcacgtagaagcaaaaggc	2538	27	0.0105263	0.0138349	2565	del2	del5	del7
3d93	gagaccgcaactgaaaagttgtTTCGAAAGGATGggttGAATTTCtgcacgtagaagcaaaaggc	2049	12	0.00582242	0.00765247	2061	del2	del5	del10
3d94	gagaccgcaactgaaaagttgtTTCGAAATGATGggttGAATTTCtgcacgtagaagcaaaaggc	3374	13	0.0038382	0.0050446	3387	del2	del5	del11
3d95	gagaccgcaactgaaaagttgtTTCGAAATGGTGggttGAATTTCtgcacgtagaagcaaaaggc	2376	8	0.0033557	0.00441044	2384	del2	del5	del13
3d96	gagaccgcaactgaaaagttgtTTCGAAATGGAGggttGAATTTCtgcacgtagaagcaaaaggc	2305	12	0.00517911	0.00680697	2317	del2	del5	del14
3d97	gagaccgcaactgaaaagttgtTTCGAAATGGATggttGAATTTCtgcacgtagaagcaaaaggc	3241	473	0.127356	0.167385	3714	del2	del5	del15
3d98	gagaccgcaactgaaaagttgtTTCGAAATGGATGggttAATTTCtgcacgtagaagcaaaaggc	3168	55	0.0170648	0.0224285	3223	del2	del5	del20
3d99	gagaccgcaactgaaaagttgtTTCGAAATGGATGggttGATTTCtgcacgtagaagcaaaaggc	2802	190	0.0635027	0.0834623	2992	del2	del5	del21
3d100	gagaccgcaactgaaaagttgtTTCAAAAGGATGggttGAATTTCtgcacgtagaagcaaaaggc	2566	7	0.00272056	0.00357566	2573	del2	del6	del10
3d101	gagaccgcaactgaaaagttgtTTCAAAATGATGggttGAATTTCtgcacgtagaagcaaaaggc	3450	12	0.0034662	0.00455567	3462	del2	del6	del11
3d102	gagaccgcaactgaaaagttgtTTCAAAATGGTGggttGAATTTCtgcacgtagaagcaaaaggc	3181	10	0.00313381	0.00411881	3191	del2	del6	del13
3d103	gagaccgcaactgaaaagttgtTTCAAAATGGAGggttGAATTTCtgcacgtagaagcaaaaggc	2432	7	0.00287003	0.00377211	2439	del2	del6	del14
3d104	gagaccgcaactgaaaagttgtTTCAAAATGGATggttGAATTTCtgcacgtagaagcaaaaggc	4443	92	0.0202867	0.026663	4535	del2	del6	del15
3d105	gagaccgcaactgaaaagttgtTTCAAAATGGATGggttAATTTCtgcacgtagaagcaaaaggc	3130	24	0.00760938	0.0100011	3154	del2	del6	del20
3d106	gagaccgcaactgaaaagttgtTTCAAAATGGATGggttGATTTCtgcacgtagaagcaaaaggc	3170	57	0.0176635	0.0232153	3227	del2	del6	del21
3d107	gagaccgcaactgaaaagttgtTTCAGATGGATGggttGAATTTCtgcacgtagaagcaaaaggc	1945	12	0.00613183	0.00805914	1957	del2	del7	del8
3d108	gagaccgcaactgaaaagttgtTTCAGAAGGATGggttGAATTTCtgcacgtagaagcaaaaggc	2186	8	0.00364631	0.00479239	2194	del2	del7	del10
3d109	gagaccgcaactgaaaagttgtTTCAGAATGATGggttGAATTTCtgcacgtagaagcaaaaggc	3050	7	0.00228983	0.00300955	3057	del2	del7	del11
3d110	gagaccgcaactgaaaagttgtTTCAGAATGGTGggttGAATTTCtgcacgtagaagcaaaaggc	2412	6	0.00248139	0.00326132	2418	del2	del7	del13
3d111	gagaccgcaactgaaaagttgtTTCAGAATGGAGggttGAATTTCtgcacgtagaagcaaaaggc	2034	7	0.00342969	0.00450768	2041	del2	del7	del14
3d112	gagaccgcaactgaaaagttgtTTCAGAATGGATggttGAATTTCtgcacgtagaagcaaaaggc	3099	32	0.0102204	0.0134328	3131	del2	del7	del15
3d113	gagaccgcaactgaaaagttgtTTCAGAATGGATGggttAATTTCtgcacgtagaagcaaaaggc	2931	17	0.00576662	0.00757914	2948	del2	del7	del20
3d114	gagaccgcaactgaaaagttgtTTCAGAATGGATGggttGATTTCtgcacgtagaagcaaaaggc	2448	34	0.0136986	0.0180043	2482	del2	del7	del21
3d115	gagaccgcaactgaaaagttgtTTCAGAAAGATGggttGAATTTCtgcacgtagaagcaaaaggc	2480	4	0.00161031	0.00211644	2484	del2	del10	del11
3d116	gagaccgcaactgaaaagttgtTTCAGAAAGGTGggttGAATTTCtgcacgtagaagcaaaaggc	2182	3	0.001373	0.00180455	2185	del2	del10	del13
3d117	gagaccgcaactgaaaagttgtTTCAGAAAGGAGggttGAATTTCtgcacgtagaagcaaaaggc	1735	7	0.00401837	0.00528139	1742	del2	del10	del14
3d118	gagaccgcaactgaaaagttgtTTCAGAAAGGATggttGAATTTCtgcacgtagaagcaaaaggc	3507	8	0.00227596	0.00299132	3515	del2	del10	del15
3d119	gagaccgcaactgaaaagttgtTTCAGAAAGGATGggttAATTTCtgcacgtagaagcaaaaggc	2391	9	0.00375	0.00492867	2400	del2	del10	del20
3d120	gagaccgcaactgaaaagttgtTTCAGAAAGGATGggttGATTTCtgcacgtagaagcaaaaggc	2290	13	0.00564481	0.00741904	2303	del2	del10	del21
3d121	gagaccgcaactgaaaagttgtTTCAGAAATATGggttGAATTTCtgcacgtagaagcaaaaggc	3328	3	0.00090063	0.00118371	3331	del2	del11	del12
3d122	gagaccgcaactgaaaagttgtTTCAGAAATGTGggttGAATTTCtgcacgtagaagcaaaaggc	3762	7	0.00185726	0.00244101	3769	del2	del11	del13
3d123	gagaccgcaactgaaaagttgtTTCAGAAATGAGggttGAATTTCtgcacgtagaagcaaaaggc	2510	8	0.00317712	0.00417573	2518	del2	del11	del14
3d124	gagaccgcaactgaaaagttgtTTCAGAAATGATggttGAATTTCtgcacgtagaagcaaaaggc	4094	14	0.00340798	0.00447915	4108	del2	del11	del15
3d125	gagaccgcaactgaaaagttgtTTCAGAAATGATGggttAATTTCtgcacgtagaagcaaaaggc	3576	10	0.00278862	0.00366512	3586	del2	del11	del20
3d126	gagaccgcaactgaaaagttgtTTCAGAAATGATGggttGATTTCtgcacgtagaagcaaaaggc	3337	37	0.0109662	0.014413	3374	del2	del11	del21
3d127	gagaccgcaactgaaaagttgtTTCAGAAATGGGggttGAATTTCtgcacgtagaagcaaaaggc	1774	5	0.00281057	0.00369396	1779	del2	del13	del14
3d128	gagaccgcaactgaaaagttgtTTCAGAAATGGTggttGAATTTCtgcacgtagaagcaaaaggc	4589	10	0.00217439	0.00285782	4599	del2	del13	del15
3d129	gagaccgcaactgaaaagttgtTTCAGAAATGGTGggttAATTTCtgcacgtagaagcaaaaggc	2806	5	0.00177873	0.0023378	2811	del2	del13	del20
3d130	gagaccgcaactgaaaagttgtTTCAGAAATGGTGggttGATTTCtgcacgtagaagcaaaaggc	3056	16	0.00520833	0.00684537	3072	del2	del13	del21
3d131	gagaccgcaactgaaaagttgtTTCAGAAATGGAggttGAATTTCtgcacgtagaagcaaaaggc	2539	6	0.00235756	0.00309857	2545	del2	del14	del15
3d132	gagaccgcaactgaaaagttgtTTCAGAAATGGAGggttAATTTCtgcacgtagaagcaaaaggc	2229	9	0.00402145	0.00528544	2238	del2	del14	del20
3d133	gagaccgcaactgaaaagttgtTTCAGAAATGGAGggttGATTTCtgcacgtagaagcaaaaggc	2057	11	0.00531915	0.00699102	2068	del2	del14	del21
3d134	gagaccgcaactgaaaagttgtTTCAGAAATGGATggttAATTTCtgcacgtagaagcaaaaggc	3610	50	0.0136612	0.0179551	3660	del2	del15	del20
3d135	gagaccgcaactgaaaagttgtTTCAGAAATGGATggttGATTTCtgcacgtagaagcaaaaggc	3410	79	0.0226426	0.0297594	3489	del2	del15	del21
3d136	gagaccgcaactgaaaagttgtTTCAGAAATGGATGggttATTTCtgcacgtagaagcaaaaggc	2926	5	0.0017059	0.00224209	2931	del2	del20	del21
3d137	gagaccgcaactgaaaagttgtTTCAGAAATGGATGggttGTTTCtgcacgtagaagcaaaaggc	5290	2	0.000377929	0.000496717	5292	del2	del21	del22
3d138	gagaccgcaactgaaaagttgtTAAAAATGGATGggttGAATTTCtgcacgtagaagcaaaaggc	1920	8	0.00414938	0.00545358	1928	del3	del4	del6
3d139	gagaccgcaactgaaaagttgtTAAGAATGGATGggttGAATTTCtgcacgtagaagcaaaaggc	1794	10	0.00554324	0.00728554	1804	del3	del4	del7
3d140	gagaccgcaactgaaaagttgtTAAGAAAGGATGggttGAATTTCtgcacgtagaagcaaaaggc	1561	4	0.00255591	0.00335926	1565	del3	del4	del10
3d141	gagaccgcaactgaaaagttgtTAAGAAATGATGggttGAATTTCtgcacgtagaagcaaaaggc	2171	12	0.00549702	0.0072248	2183	del3	del4	del11
3d142	gagaccgcaactgaaaagttgtTAAGAAATGGTGggttGAATTTCtgcacgtagaagcaaaaggc	1627	5	0.00306373	0.00402669	1632	del3	del4	del13
3d143	gagaccgcaactgaaaagttgtTAAGAAATGGAGggttGAATTTCtgcacgtagaagcaaaaggc	1173	1	0.000851789	0.00111952	1174	del3	del4	del14
3d144	gagaccgcaactgaaaagttgtTAAGAAATGGATggttGAATTTCtgcacgtagaagcaaaaggc	2016	10	0.00493583	0.00648723	2026	del3	del4	del15
3d145	gagaccgcaactgaaaagttgtTAAGAAATGGATGggttAATTTCtgcacgtagaagcaaaaggc	2064	6	0.00289855	0.0038096	2070	del3	del4	del20
3d146	gagaccgcaactgaaaagttgtTAAGAAATGGATGggttGATTTCtgcacgtagaagcaaaaggc	1811	11	0.00603732	0.00793492	1822	del3	del4	del21
3d147	gagaccgcaactgaaaagttgtTACAAATGGATGggttGAATTTCtgcacgtagaagcaaaaggc	2376	6	0.00251889	0.00331061	2382	del3	del5	del6
3d148	gagaccgcaactgaaaagttgtTACGAATGGATGggttGAATTTCtgcacgtagaagcaaaaggc	2198	31	0.0139076	0.0182789	2229	del3	del5	del7
3d149	gagaccgcaactgaaaagttgtTACGAAAGGATGggttGAATTTCtgcacgtagaagcaaaaggc	1948	8	0.00408998	0.00537551	1956	del3	del5	del10
3d150	gagaccgcaactgaaaagttgtTACGAAATGATGggttGAATTTCtgcacgtagaagcaaaaggc	3065	7	0.00227865	0.00299485	3072	del3	del5	del11
3d151	gagaccgcaactgaaaagttgtTACGAAATGGTGggttGAATTTCtgcacgtagaagcaaaaggc	2152	12	0.00554529	0.00728824	2164	del3	del5	del13
3d152	gagaccgcaactgaaaagttgtTACGAAATGGAGggttGAATTTCtgcacgtagaagcaaaaggc	1651	5	0.00301932	0.00396833	1656	del3	del5	del14
3d153	gagaccgcaactgaaaagttgtTACGAAATGGATggttGAATTTCtgcacgtagaagcaaaaggc	2547	181	0.066349	0.0872032	2728	del3	del5	del15
3d154	gagaccgcaactgaaaagttgtTACGAAATGGATGggttAATTTCtgcacgtagaagcaaaaggc	2828	42	0.0146341	0.0192338	2870	del3	del5	del20
3d155	gagaccgcaactgaaaagttgtTACGAAATGGATGggttGATTTCtgcacgtagaagcaaaaggc	2506	111	0.042415	0.0557465	2617	del3	del5	del21
3d156	gagaccgcaactgaaaagttgtTACAAAAGGATGggttGAATTTCtgcacgtagaagcaaaaggc	2085	10	0.00477327	0.00627357	2095	del3	del6	del10
3d157	gagaccgcaactgaaaagttgtTACAAAATGATGggttGAATTTCtgcacgtagaagcaaaaggc	3137	12	0.00381073	0.00500849	3149	del3	del6	del11
3d158	gagaccgcaactgaaaagttgtTACAAAATGGTGggttGAATTTCtgcacgtagaagcaaaaggc	2405	6	0.00248859	0.00327079	2411	del3	del6	del13
3d159	gagaccgcaactgaaaagttgtTACAAAATGGAGggttGAATTTCtgcacgtagaagcaaaaggc	1881	6	0.00317965	0.00417905	1887	del3	del6	del14
3d160	gagaccgcaactgaaaagttgtTACAAAATGGATggttGAATTTCtgcacgtagaagcaaaaggc	3268	39	0.0117932	0.0154999	3307	del3	del6	del15
3d161	gagaccgcaactgaaaagttgtTACAAAATGGATGggttAATTTCtgcacgtagaagcaaaaggc	3067	10	0.00324992	0.00427141	3077	del3	del6	del20
3d162	gagaccgcaactgaaaagttgtTACAAAATGGATGggttGATTTCtgcacgtagaagcaaaaggc	2737	29	0.0104845	0.0137798	2766	del3	del6	del21
3d163	gagaccgcaactgaaaagttgtTACAGATGGATGggttGAATTTCtgcacgtagaagcaaaaggc	2162	11	0.00506213	0.00665321	2173	del3	del7	del8
3d164	gagaccgcaactgaaaagttgtTACAGAAGGATGggttGAATTTCtgcacgtagaagcaaaaggc	1850	2	0.00107991	0.00141934	1852	del3	del7	del10
3d165	gagaccgcaactgaaaagttgtTACAGAATGATGggttGAATTTCtgcacgtagaagcaaaaggc	2740	5	0.00182149	0.00239401	2745	del3	del7	del11
3d166	gagaccgcaactgaaaagttgtTACAGAATGGTGggttGAATTTCtgcacgtagaagcaaaaggc	2435	5	0.00204918	0.00269326	2440	del3	del7	del13
3d167	gagaccgcaactgaaaagttgtTACAGAATGGAGggttGAATTTCtgcacgtagaagcaaaaggc	1710	5	0.00291545	0.00383181	1715	del3	del7	del14
3d168	gagaccgcaactgaaaagttgtTACAGAATGGATggttGAATTTCtgcacgtagaagcaaaaggc	3201	42	0.012951	0.0170216	3243	del3	del7	del15
3d169	gagaccgcaactgaaaagttgtTACAGAATGGATGggttAATTTCtgcacgtagaagcaaaaggc	2699	26	0.00954128	0.0125402	2725	del3	del7	del20
3d170	gagaccgcaactgaaaagttgtTACAGAATGGATGggttGATTTCtgcacgtagaagcaaaaggc	2250	39	0.017038	0.0223933	2289	del3	del7	del21
3d171	gagaccgcaactgaaaagttgtTACAGAAAGATGggttGAATTTCtgcacgtagaagcaaaaggc	2766	5	0.0018044	0.00237155	2771	del3	del10	del11
3d172	gagaccgcaactgaaaagttgtTACAGAAAGGTGggttGAATTTCtgcacgtagaagcaaaaggc	1782	6	0.0033557	0.00441044	1788	del3	del10	del13
3d173	gagaccgcaactgaaaagttgtTACAGAAAGGAGggttGAATTTCtgcacgtagaagcaaaaggc	1528	2	0.00130719	0.00171805	1530	del3	del10	del14
3d174	gagaccgcaactgaaaagttgtTACAGAAAGGATggttGAATTTCtgcacgtagaagcaaaaggc	2298	9	0.00390117	0.00512735	2307	del3	del10	del15
3d175	gagaccgcaactgaaaagttgtTACAGAAAGGATGggttAATTTCtgcacgtagaagcaaaaggc	2322	5	0.00214869	0.00282405	2327	del3	del10	del20
3d176	gagaccgcaactgaaaagttgtTACAGAAAGGATGggttGATTTCtgcacgtagaagcaaaaggc	2029	6	0.0029484	0.00387512	2035	del3	del10	del21
3d177	gagaccgcaactgaaaagttgtTACAGAAATATGggttGAATTTCtgcacgtagaagcaaaaggc	2670	2	0.000748503	0.000983766	2672	del3	del11	del12
3d178	gagaccgcaactgaaaagttgtTACAGAAATGTGggttGAATTTCtgcacgtagaagcaaaaggc	2689	8	0.00296626	0.00389859	2697	del3	del11	del13
3d179	gagaccgcaactgaaaagttgtTACAGAAATGAGggttGAATTTCtgcacgtagaagcaaaaggc	2009	6	0.00297767	0.00391358	2015	del3	del11	del14
3d180	gagaccgcaactgaaaagttgtTACAGAAATGATggttGAATTTCtgcacgtagaagcaaaaggc	3342	7	0.00209018	0.00274714	3349	del3	del11	del15
3d181	gagaccgcaactgaaaagttgtTACAGAAATGATGggttAATTTCtgcacgtagaagcaaaaggc	3659	12	0.00326886	0.00429631	3671	del3	del11	del20
3d182	gagaccgcaactgaaaagttgtTACAGAAATGATGggttGATTTCtgcacgtagaagcaaaaggc	3037	20	0.00654236	0.0085987	3057	del3	del11	del21
3d183	gagaccgcaactgaaaagttgtTACAGAAATGGGggttGAATTTCtgcacgtagaagcaaaaggc	1572	11	0.00694883	0.00913293	1583	del3	del13	del14
3d184	gagaccgcaactgaaaagttgtTACAGAAATGGTggttGAATTTCtgcacgtagaagcaaaaggc	3037	5	0.00164366	0.00216028	3042	del3	del13	del15
3d185	gagaccgcaactgaaaagttgtTACAGAAATGGTGggttAATTTCtgcacgtagaagcaaaaggc	2491	5	0.00200321	0.00263284	2496	del3	del13	del20
3d186	gagaccgcaactgaaaagttgtTACAGAAATGGTGggttGATTTCtgcacgtagaagcaaaaggc	2465	20	0.00804829	0.010578	2485	del3	del13	del21
3d187	gagaccgcaactgaaaagttgtTACAGAAATGGAggttGAATTTCtgcacgtagaagcaaaaggc	1846	1	0.000541419	0.000711593	1847	del3	del14	del15
3d188	gagaccgcaactgaaaagttgtTACAGAAATGGAGggttAATTTCtgcacgtagaagcaaaaggc	1981	5	0.00251762	0.00330894	1986	del3	del14	del20
3d189	gagaccgcaactgaaaagttgtTACAGAAATGGAGggttGATTTCtgcacgtagaagcaaaaggc	1800	12	0.00662252	0.00870405	1812	del3	del14	del21
3d190	gagaccgcaactgaaaagttgtTACAGAAATGGATggttAATTTCtgcacgtagaagcaaaaggc	2964	42	0.0139721	0.0183636	3006	del3	del15	del20
3d191	gagaccgcaactgaaaagttgtTACAGAAATGGATggttGATTTCtgcacgtagaagcaaaaggc	2973	55	0.0181638	0.0238729	3028	del3	del15	del21
3d192	gagaccgcaactgaaaagttgtTACAGAAATGGATGggttATTTCtgcacgtagaagcaaaaggc	2532	6	0.00236407	0.00310712	2538	del3	del20	del21
3d193	gagaccgcaactgaaaagttgtTACAGAAATGGATGggttGTTTCtgcacgtagaagcaaaaggc	3537	2	0.000565131	0.000742759	3539	del3	del21	del22
3d194	gagaccgcaactgaaaagttgtTATAAATGGATGggttGAATTTCtgcacgtagaagcaaaaggc	2213	45	0.0199291	0.0261931	2258	del4	del5	del6
3d195	gagaccgcaactgaaaagttgtTATGAATGGATGggttGAATTTCtgcacgtagaagcaaaaggc	2292	58	0.0246809	0.0324383	2350	del4	del5	del7
3d196	gagaccgcaactgaaaagttgtTATGAAAGGATGggttGAATTTCtgcacgtagaagcaaaaggc	1800	7	0.00387382	0.00509141	1807	del4	del5	del10
3d197	gagaccgcaactgaaaagttgtTATGAAATGATGggttGAATTTCtgcacgtagaagcaaaaggc	2519	9	0.00356013	0.00467912	2528	del4	del5	del11
3d198	gagaccgcaactgaaaagttgtTATGAAATGGTGggttGAATTTCtgcacgtagaagcaaaaggc	1967	6	0.00304105	0.00399689	1973	del4	del5	del13
3d199	gagaccgcaactgaaaagttgtTATGAAATGGAGggttGAATTTCtgcacgtagaagcaaaaggc	1372	2	0.0014556	0.00191312	1374	del4	del5	del14
3d200	gagaccgcaactgaaaagttgtTATGAAATGGATggttGAATTTCtgcacgtagaagcaaaaggc	2547	19	0.00740452	0.00973185	2566	del4	del5	del15
3d201	gagaccgcaactgaaaagttgtTATGAAATGGATGggttAATTTCtgcacgtagaagcaaaaggc	2226	6	0.00268817	0.0035331	2232	del4	del5	del20
3d202	gagaccgcaactgaaaagttgtTATGAAATGGATGggttGATTTCtgcacgtagaagcaaaaggc	2370	57	0.0234858	0.0308676	2427	del4	del5	del21
3d203	gagaccgcaactgaaaagttgtTATAAAAGGATGggttGAATTTCtgcacgtagaagcaaaaggc	2069	5	0.0024108	0.00316854	2074	del4	del6	del10
3d204	gagaccgcaactgaaaagttgtTATAAAATGATGggttGAATTTCtgcacgtagaagcaaaaggc	3361	16	0.00473793	0.00622712	3377	del4	del6	del11
3d205	gagaccgcaactgaaaagttgtTATAAAATGGTGggttGAATTTCtgcacgtagaagcaaaaggc	2107	6	0.00283956	0.00373207	2113	del4	del6	del13
3d206	gagaccgcaactgaaaagttgtTATAAAATGGAGggttGAATTTCtgcacgtagaagcaaaaggc	1598	3	0.00187383	0.0024628	1601	del4	del6	del14
3d207	gagaccgcaactgaaaagttgtTATAAAATGGATggttGAATTTCtgcacgtagaagcaaaaggc	2786	19	0.00677362	0.00890265	2805	del4	del6	del15
3d208	gagaccgcaactgaaaagttgtTATAAAATGGATGggttAATTTCtgcacgtagaagcaaaaggc	2331	6	0.00256739	0.00337436	2337	del4	del6	del20
3d209	gagaccgcaactgaaaagttgtTATAAAATGGATGggttGATTTCtgcacgtagaagcaaaaggc	2260	29	0.0126693	0.0166514	2289	del4	del6	del21
3d210	gagaccgcaactgaaaagttgtTATAGATGGATGggttGAATTTCtgcacgtagaagcaaaaggc	1883	61	0.0313786	0.0412413	1944	del4	del7	del8
3d211	gagaccgcaactgaaaagttgtTATAGAAGGATGggttGAATTTCtgcacgtagaagcaaaaggc	1655	5	0.00301205	0.00395877	1660	del4	del7	del10
3d212	gagaccgcaactgaaaagttgtTATAGAATGATGggttGAATTTCtgcacgtagaagcaaaaggc	2107	10	0.00472367	0.00620837	2117	del4	del7	del11
3d213	gagaccgcaactgaaaagttgtTATAGAATGGTGggttGAATTTCtgcacgtagaagcaaaaggc	2099	4	0.00190204	0.00249988	2103	del4	del7	del13
3d214	gagaccgcaactgaaaagttgtTATAGAATGGAGggttGAATTTCtgcacgtagaagcaaaaggc	1491	0	0	0	1491	del4	del7	del14
3d215	gagaccgcaactgaaaagttgtTATAGAATGGATggttGAATTTCtgcacgtagaagcaaaaggc	2437	15	0.00611746	0.00804024	2452	del4	del7	del15
3d216	gagaccgcaactgaaaagttgtTATAGAATGGATGggttAATTTCtgcacgtagaagcaaaaggc	2168	12	0.00550459	0.00723474	2180	del4	del7	del20
3d217	gagaccgcaactgaaaagttgtTATAGAATGGATGggttGATTTCtgcacgtagaagcaaaaggc	2052	33	0.0158273	0.0208021	2085	del4	del7	del21
3d218	gagaccgcaactgaaaagttgtTATAGAAAGATGggttGAATTTCtgcacgtagaagcaaaaggc	1973	4	0.00202327	0.0026592	1977	del4	del10	del11
3d219	gagaccgcaactgaaaagttgtTATAGAAAGGTGggttGAATTTCtgcacgtagaagcaaaaggc	1619	4	0.00246457	0.00323922	1623	del4	del10	del13
3d220	gagaccgcaactgaaaagttgtTATAGAAAGGAGggttGAATTTCtgcacgtagaagcaaaaggc	1211	2	0.0016488	0.00216704	1213	del4	del10	del14
3d221	gagaccgcaactgaaaagttgtTATAGAAAGGATggttGAATTTCtgcacgtagaagcaaaaggc	2210	5	0.00225734	0.00296684	2215	del4	del10	del15
3d222	gagaccgcaactgaaaagttgtTATAGAAAGGATGggttAATTTCtgcacgtagaagcaaaaggc	1908	4	0.00209205	0.00274961	1912	del4	del10	del20
3d223	gagaccgcaactgaaaagttgtTATAGAAAGGATGggttGATTTCtgcacgtagaagcaaaaggc	1505	9	0.00594452	0.00781295	1514	del4	del10	del21
3d224	gagaccgcaactgaaaagttgtTATAGAAATATGggttGAATTTCtgcacgtagaagcaaaaggc	2065	10	0.00481928	0.00633403	2075	del4	del11	del12
3d225	gagaccgcaactgaaaagttgtTATAGAAATGTGggttGAATTTCtgcacgtagaagcaaaaggc	2742	13	0.00471869	0.00620183	2755	del4	del11	del13
3d226	gagaccgcaactgaaaagttgtTATAGAAATGAGggttGAATTTCtgcacgtagaagcaaaaggc	1653	3	0.00181159	0.002381	1656	del4	del11	del14
3d227	gagaccgcaactgaaaagttgtTATAGAAATGATggttGAATTTCtgcacgtagaagcaaaaggc	2984	9	0.00300702	0.00395216	2993	del4	del11	del15
3d228	gagaccgcaactgaaaagttgtTATAGAAATGATGggttAATTTCtgcacgtagaagcaaaaggc	2205	2	0.000906208	0.00119104	2207	del4	del11	del20
3d229	gagaccgcaactgaaaagttgtTATAGAAATGATGggttGATTTCtgcacgtagaagcaaaaggc	2627	9	0.00341426	0.00448741	2636	del4	del11	del21
3d230	gagaccgcaactgaaaagttgtTATAGAAATGGGggttGAATTTCtgcacgtagaagcaaaaggc	1219	5	0.00408497	0.00536892	1224	del4	del13	del14
3d231	gagaccgcaactgaaaagttgtTATAGAAATGGTggttGAATTTCtgcacgtagaagcaaaaggc	2738	15	0.0054486	0.00716116	2753	del4	del13	del15
3d232	gagaccgcaactgaaaagttgtTATAGAAATGGTGggttAATTTCtgcacgtagaagcaaaaggc	2307	7	0.00302506	0.00397588	2314	del4	del13	del20
3d233	gagaccgcaactgaaaagttgtTATAGAAATGGTGggttGATTTCtgcacgtagaagcaaaaggc	2190	18	0.00815217	0.0107145	2208	del4	del13	del21
3d234	gagaccgcaactgaaaagttgtTATAGAAATGGAggttGAATTTCtgcacgtagaagcaaaaggc	1668	6	0.00358423	0.0047108	1674	del4	del14	del15
3d235	gagaccgcaactgaaaagttgtTATAGAAATGGAGggttAATTTCtgcacgtagaagcaaaaggc	1679	8	0.00474215	0.00623266	1687	del4	del14	del20
3d236	gagaccgcaactgaaaagttgtTATAGAAATGGAGggttGATTTCtgcacgtagaagcaaaaggc	1662	10	0.00598086	0.00786072	1672	del4	del14	del21
3d237	gagaccgcaactgaaaagttgtTATAGAAATGGATggttAATTTCtgcacgtagaagcaaaaggc	2680	15	0.00556586	0.00731528	2695	del4	del15	del20
3d238	gagaccgcaactgaaaagttgtTATAGAAATGGATggttGATTTCtgcacgtagaagcaaaaggc	2624	30	0.0113037	0.0148566	2654	del4	del15	del21
3d239	gagaccgcaactgaaaagttgtTATAGAAATGGATGggttATTTCtgcacgtagaagcaaaaggc	2328	1	0.000429369	0.000564325	2329	del4	del20	del21
3d240	gagaccgcaactgaaaagttgtTATAGAAATGGATGggttGTTTCtgcacgtagaagcaaaaggc	3139	5	0.00159033	0.00209019	3144	del4	del21	del22
3d241	gagaccgcaactgaaaagttgtTATCAATGGATGggttGAATTTCtgcacgtagaagcaaaaggc	2445	106	0.0415523	0.0546127	2551	del5	del6	del7
3d242	gagaccgcaactgaaaagttgtTATCAAAGGATGggttGAATTTCtgcacgtagaagcaaaaggc	2472	18	0.00722892	0.00950105	2490	del5	del6	del10
3d243	gagaccgcaactgaaaagttgtTATCAAATGATGggttGAATTTCtgcacgtagaagcaaaaggc	3680	20	0.00540541	0.00710439	3700	del5	del6	del11
3d244	gagaccgcaactgaaaagttgtTATCAAATGGTGggttGAATTTCtgcacgtagaagcaaaaggc	2688	22	0.00811808	0.0106697	2710	del5	del6	del13
3d245	gagaccgcaactgaaaagttgtTATCAAATGGAGggttGAATTTCtgcacgtagaagcaaaaggc	2035	13	0.00634766	0.0083428	2048	del5	del6	del14
3d246	gagaccgcaactgaaaagttgtTATCAAATGGATggttGAATTTCtgcacgtagaagcaaaaggc	3699	27	0.00724638	0.009524	3726	del5	del6	del15
3d247	gagaccgcaactgaaaagttgtTATCAAATGGATGggttAATTTCtgcacgtagaagcaaaaggc	3341	21	0.00624628	0.00820956	3362	del5	del6	del20
3d248	gagaccgcaactgaaaagttgtTATCAAATGGATGggttGATTTCtgcacgtagaagcaaaaggc	2800	141	0.0479429	0.0630119	2941	del5	del6	del21
3d249	gagaccgcaactgaaaagttgtTATCGATGGATGggttGAATTTCtgcacgtagaagcaaaaggc	2188	103	0.0449585	0.0590895	2291	del5	del7	del8
3d250	gagaccgcaactgaaaagttgtTATCGAAGGATGggttGAATTTCtgcacgtagaagcaaaaggc	2404	12	0.00496689	0.00652804	2416	del5	del7	del10
3d251	gagaccgcaactgaaaagttgtTATCGAATGATGggttGAATTTCtgcacgtagaagcaaaaggc	3491	25	0.00711035	0.00934522	3516	del5	del7	del11
3d252	gagaccgcaactgaaaagttgtTATCGAATGGTGggttGAATTTCtgcacgtagaagcaaaaggc	2690	18	0.00664697	0.00873619	2708	del5	del7	del13
3d253	gagaccgcaactgaaaagttgtTATCGAATGGAGggttGAATTTCtgcacgtagaagcaaaaggc	1769	5	0.00281849	0.00370437	1774	del5	del7	del14
3d254	gagaccgcaactgaaaagttgtTATCGAATGGATggttGAATTTCtgcacgtagaagcaaaaggc	4170	26	0.00619638	0.00814397	4196	del5	del7	del15
3d255	gagaccgcaactgaaaagttgtTATCGAATGGATGggttAATTTCtgcacgtagaagcaaaaggc	2836	16	0.0056101	0.00737342	2852	del5	del7	del20
3d256	gagaccgcaactgaaaagttgtTATCGAATGGATGggttGATTTCtgcacgtagaagcaaaaggc	2292	232	0.0919176	0.120808	2524	del5	del7	del21
3d257	gagaccgcaactgaaaagttgtTATCGAAAGATGggttGAATTTCtgcacgtagaagcaaaaggc	2657	18	0.00672897	0.00884397	2675	del5	del10	del11
3d258	gagaccgcaactgaaaagttgtTATCGAAAGGTGggttGAATTTCtgcacgtagaagcaaaaggc	2175	11	0.00503202	0.00661365	2186	del5	del10	del13
3d259	gagaccgcaactgaaaagttgtTATCGAAAGGAGggttGAATTTCtgcacgtagaagcaaaaggc	1846	7	0.00377766	0.00496502	1853	del5	del10	del14
3d260	gagaccgcaactgaaaagttgtTATCGAAAGGATggttGAATTTCtgcacgtagaagcaaaaggc	3026	6	0.00197889	0.00260088	3032	del5	del10	del15
3d261	gagaccgcaactgaaaagttgtTATCGAAAGGATGggttAATTTCtgcacgtagaagcaaaaggc	2738	11	0.00400146	0.00525916	2749	del5	del10	del20
3d262	gagaccgcaactgaaaagttgtTATCGAAAGGATGggttGATTTCtgcacgtagaagcaaaaggc	2356	41	0.0171047	0.0224809	2397	del5	del10	del21
3d263	gagaccgcaactgaaaagttgtTATCGAAATATGggttGAATTTCtgcacgtagaagcaaaaggc	3110	12	0.00384369	0.00505181	3122	del5	del11	del12
3d264	gagaccgcaactgaaaagttgtTATCGAAATGTGggttGAATTTCtgcacgtagaagcaaaaggc	3421	11	0.00320513	0.00421254	3432	del5	del11	del13
3d265	gagaccgcaactgaaaagttgtTATCGAAATGAGggttGAATTTCtgcacgtagaagcaaaaggc	2670	10	0.00373134	0.00490415	2680	del5	del11	del14
3d266	gagaccgcaactgaaaagttgtTATCGAAATGATggttGAATTTCtgcacgtagaagcaaaaggc	4458	11	0.0024614	0.00323505	4469	del5	del11	del15
3d267	gagaccgcaactgaaaagttgtTATCGAAATGATGggttAATTTCtgcacgtagaagcaaaaggc	4084	18	0.0043881	0.00576734	4102	del5	del11	del20
3d268	gagaccgcaactgaaaagttgtTATCGAAATGATGggttGATTTCtgcacgtagaagcaaaaggc	3222	101	0.0303942	0.0399475	3323	del5	del11	del21
3d269	gagaccgcaactgaaaagttgtTATCGAAATGGGggttGAATTTCtgcacgtagaagcaaaaggc	1937	0	0	0	1937	del5	del13	del14
3d270	gagaccgcaactgaaaagttgtTATCGAAATGGTggttGAATTTCtgcacgtagaagcaaaaggc	3340	11	0.0032826	0.00431436	3351	del5	del13	del15
3d271	gagaccgcaactgaaaagttgtTATCGAAATGGTGggttAATTTCtgcacgtagaagcaaaaggc	2366	11	0.00462768	0.00608222	2377	del5	del13	del20
3d272	gagaccgcaactgaaaagttgtTATCGAAATGGTGggttGATTTCtgcacgtagaagcaaaaggc	2788	38	0.0134466	0.017673	2826	del5	del13	del21
3d273	gagaccgcaactgaaaagttgtTATCGAAATGGAggttGAATTTCtgcacgtagaagcaaaaggc	2594	9	0.00345755	0.0045443	2603	del5	del14	del15
3d274	gagaccgcaactgaaaagttgtTATCGAAATGGAGggttAATTTCtgcacgtagaagcaaaaggc	2523	11	0.00434096	0.00570538	2534	del5	del14	del20
3d275	gagaccgcaactgaaaagttgtTATCGAAATGGAGggttGATTTCtgcacgtagaagcaaaaggc	2407	23	0.00946502	0.01244	2430	del5	del14	del21
3d276	gagaccgcaactgaaaagttgtTATCGAAATGGATggttAATTTCtgcacgtagaagcaaaaggc	4120	147	0.0344504	0.0452786	4267	del5	del15	del20
3d277	gagaccgcaactgaaaagttgtTATCGAAATGGATggttGATTTCtgcacgtagaagcaaaaggc	3411	267	0.0725938	0.0954109	3678	del5	del15	del21
3d278	gagaccgcaactgaaaagttgtTATCGAAATGGATGggttATTTCtgcacgtagaagcaaaaggc	2894	9	0.00310024	0.00407468	2903	del5	del20	del21
3d279	gagaccgcaactgaaaagttgtTATCGAAATGGATGggttGTTTCtgcacgtagaagcaaaaggc	4774	5	0.00104624	0.00137509	4779	del5	del21	del22
3d280	gagaccgcaactgaaaagttgtTATCAAAAGATGggttGAATTTCtgcacgtagaagcaaaaggc	3162	16	0.00503461	0.00661705	3178	del6	del10	del11
3d281	gagaccgcaactgaaaagttgtTATCAAAAGGTGggttGAATTTCtgcacgtagaagcaaaaggc	2271	13	0.00569177	0.00748076	2284	del6	del10	del13
3d282	gagaccgcaactgaaaagttgtTATCAAAAGGAGggttGAATTTCtgcacgtagaagcaaaaggc	1873	5	0.00266241	0.00349923	1878	del6	del10	del14
3d283	gagaccgcaactgaaaagttgtTATCAAAAGGATggttGAATTTCtgcacgtagaagcaaaaggc	3449	12	0.00346721	0.00455699	3461	del6	del10	del15
3d284	gagaccgcaactgaaaagttgtTATCAAAAGGATGggttAATTTCtgcacgtagaagcaaaaggc	2895	12	0.00412797	0.00542544	2907	del6	del10	del20
3d285	gagaccgcaactgaaaagttgtTATCAAAAGGATGggttGATTTCtgcacgtagaagcaaaaggc	2466	31	0.0124149	0.016317	2497	del6	del10	del21
3d286	gagaccgcaactgaaaagttgtTATCAAAATATGggttGAATTTCtgcacgtagaagcaaaaggc	3451	16	0.00461494	0.00606547	3467	del6	del11	del12
3d287	gagaccgcaactgaaaagttgtTATCAAAATGTGggttGAATTTCtgcacgtagaagcaaaaggc	3315	19	0.00569886	0.00749008	3334	del6	del11	del13
3d288	gagaccgcaactgaaaagttgtTATCAAAATGAGggttGAATTTCtgcacgtagaagcaaaaggc	2656	8	0.003003	0.00394688	2664	del6	del11	del14
3d289	gagaccgcaactgaaaagttgtTATCAAAATGATggttGAATTTCtgcacgtagaagcaaaaggc	5051	12	0.00237014	0.0031151	5063	del6	del11	del15
3d290	gagaccgcaactgaaaagttgtTATCAAAATGATGggttAATTTCtgcacgtagaagcaaaaggc	4333	17	0.00390805	0.00513639	4350	del6	del11	del20
3d291	gagaccgcaactgaaaagttgtTATCAAAATGATGggttGATTTCtgcacgtagaagcaaaaggc	4018	77	0.0188034	0.0247136	4095	del6	del11	del21
3d292	gagaccgcaactgaaaagttgtTATCAAAATGGGggttGAATTTCtgcacgtagaagcaaaaggc	1993	9	0.0044955	0.00590849	2002	del6	del13	del14
3d293	gagaccgcaactgaaaagttgtTATCAAAATGGTggttGAATTTCtgcacgtagaagcaaaaggc	3832	16	0.004158	0.00546491	3848	del6	del13	del15
3d294	gagaccgcaactgaaaagttgtTATCAAAATGGTGggttAATTTCtgcacgtagaagcaaaaggc	3434	13	0.0037714	0.00495679	3447	del6	del13	del20
3d295	gagaccgcaactgaaaagttgtTATCAAAATGGTGggttGATTTCtgcacgtagaagcaaaaggc	3184	27	0.0084086	0.0110515	3211	del6	del13	del21
3d296	gagaccgcaactgaaaagttgtTATCAAAATGGAggttGAATTTCtgcacgtagaagcaaaaggc	3431	15	0.00435287	0.00572103	3446	del6	del14	del15
3d297	gagaccgcaactgaaaagttgtTATCAAAATGGAGggttAATTTCtgcacgtagaagcaaaaggc	2446	14	0.00569106	0.00747982	2460	del6	del14	del20
3d298	gagaccgcaactgaaaagttgtTATCAAAATGGAGggttGATTTCtgcacgtagaagcaaaaggc	2375	13	0.00544389	0.00715496	2388	del6	del14	del21
3d299	gagaccgcaactgaaaagttgtTATCAAAATGGATggttAATTTCtgcacgtagaagcaaaaggc	4594	64	0.0137398	0.0180584	4658	del6	del15	del20
3d300	gagaccgcaactgaaaagttgtTATCAAAATGGATggttGATTTCtgcacgtagaagcaaaaggc	4041	159	0.0378571	0.0497561	4200	del6	del15	del21
3d301	gagaccgcaactgaaaagttgtTATCAAAATGGATGggttATTTCtgcacgtagaagcaaaaggc	3382	11	0.00324197	0.00426096	3393	del6	del20	del21
3d302	gagaccgcaactgaaaagttgtTATCAAAATGGATGggttGTTTCtgcacgtagaagcaaaaggc	5061	4	0.000789733	0.00103796	5065	del6	del21	del22
3d303	gagaccgcaactgaaaagttgtTATCAGTGGATGggttGAATTTCtgcacgtagaagcaaaaggc	2531	13	0.00511006	0.00671622	2544	del7	del8	del9
3d304	gagaccgcaactgaaaagttgtTATCAGAGGATGggttGAATTTCtgcacgtagaagcaaaaggc	2067	19	0.00910834	0.0119712	2086	del7	del8	del10
3d305	gagaccgcaactgaaaagttgtTATCAGATGATGggttGAATTTCtgcacgtagaagcaaaaggc	3065	15	0.00487013	0.00640087	3080	del7	del8	del11
3d306	gagaccgcaactgaaaagttgtTATCAGATGGTGggttGAATTTCtgcacgtagaagcaaaaggc	2356	7	0.00296234	0.00389343	2363	del7	del8	del13
3d307	gagaccgcaactgaaaagttgtTATCAGATGGAGggttGAATTTCtgcacgtagaagcaaaaggc	1875	9	0.00477707	0.00627856	1884	del7	del8	del14
3d308	gagaccgcaactgaaaagttgtTATCAGATGGATggttGAATTTCtgcacgtagaagcaaaaggc	2940	22	0.00742741	0.00976194	2962	del7	del8	del15
3d309	gagaccgcaactgaaaagttgtTATCAGATGGATGggttAATTTCtgcacgtagaagcaaaaggc	2854	13	0.00453436	0.00595956	2867	del7	del8	del20
3d310	gagaccgcaactgaaaagttgtTATCAGATGGATGggttGATTTCtgcacgtagaagcaaaaggc	2403	140	0.0550531	0.0723569	2543	del7	del8	del21
3d311	gagaccgcaactgaaaagttgtTATCAGAAGATGggttGAATTTCtgcacgtagaagcaaaaggc	2315	13	0.00558419	0.00733937	2328	del7	del10	del11
3d312	gagaccgcaactgaaaagttgtTATCAGAAGGTGggttGAATTTCtgcacgtagaagcaaaaggc	2166	7	0.00322135	0.00423386	2173	del7	del10	del13
3d313	gagaccgcaactgaaaagttgtTATCAGAAGGAGggttGAATTTCtgcacgtagaagcaaaaggc	1646	10	0.00603865	0.00793667	1656	del7	del10	del14
3d314	gagaccgcaactgaaaagttgtTATCAGAAGGATggttGAATTTCtgcacgtagaagcaaaaggc	2672	5	0.00186776	0.00245482	2677	del7	del10	del15
3d315	gagaccgcaactgaaaagttgtTATCAGAAGGATGggttAATTTCtgcacgtagaagcaaaaggc	2280	9	0.00393185	0.00516767	2289	del7	del10	del20
3d316	gagaccgcaactgaaaagttgtTATCAGAAGGATGggttGATTTCtgcacgtagaagcaaaaggc	2140	59	0.0268304	0.0352635	2199	del7	del10	del21
3d317	gagaccgcaactgaaaagttgtTATCAGAATATGggttGAATTTCtgcacgtagaagcaaaaggc	3676	9	0.00244233	0.00320999	3685	del7	del11	del12
3d318	gagaccgcaactgaaaagttgtTATCAGAATGTGggttGAATTTCtgcacgtagaagcaaaaggc	3066	9	0.00292683	0.00384677	3075	del7	del11	del13
3d319	gagaccgcaactgaaaagttgtTATCAGAATGAGggttGAATTTCtgcacgtagaagcaaaaggc	2557	5	0.0019516	0.00256501	2562	del7	del11	del14
3d320	gagaccgcaactgaaaagttgtTATCAGAATGATggttGAATTTCtgcacgtagaagcaaaaggc	4131	14	0.00337756	0.00443917	4145	del7	del11	del15
3d321	gagaccgcaactgaaaagttgtTATCAGAATGATGggttAATTTCtgcacgtagaagcaaaaggc	3323	16	0.00479185	0.00629799	3339	del7	del11	del20
3d322	gagaccgcaactgaaaagttgtTATCAGAATGATGggttGATTTCtgcacgtagaagcaaaaggc	3153	86	0.0265514	0.0348968	3239	del7	del11	del21
3d323	gagaccgcaactgaaaagttgtTATCAGAATGGGggttGAATTTCtgcacgtagaagcaaaaggc	1972	12	0.00604839	0.00794947	1984	del7	del13	del14
3d324	gagaccgcaactgaaaagttgtTATCAGAATGGTggttGAATTTCtgcacgtagaagcaaaaggc	3786	10	0.00263435	0.00346236	3796	del7	del13	del15
3d325	gagaccgcaactgaaaagttgtTATCAGAATGGTGggttAATTTCtgcacgtagaagcaaaaggc	2733	4	0.00146145	0.00192081	2737	del7	del13	del20
3d326	gagaccgcaactgaaaagttgtTATCAGAATGGTGggttGATTTCtgcacgtagaagcaaaaggc	2600	20	0.00763359	0.0100329	2620	del7	del13	del21
3d327	gagaccgcaactgaaaagttgtTATCAGAATGGAggttGAATTTCtgcacgtagaagcaaaaggc	2506	7	0.00278552	0.00366104	2513	del7	del14	del15
3d328	gagaccgcaactgaaaagttgtTATCAGAATGGAGggttAATTTCtgcacgtagaagcaaaaggc	2124	7	0.00328484	0.00431731	2131	del7	del14	del20
3d329	gagaccgcaactgaaaagttgtTATCAGAATGGAGggttGATTTCtgcacgtagaagcaaaaggc	2125	15	0.00700935	0.00921247	2140	del7	del14	del21
3d330	gagaccgcaactgaaaagttgtTATCAGAATGGATggttAATTTCtgcacgtagaagcaaaaggc	3627	71	0.0191996	0.0252342	3698	del7	del15	del20
3d331	gagaccgcaactgaaaagttgtTATCAGAATGGATggttGATTTCtgcacgtagaagcaaaaggc	3174	158	0.047419	0.0623233	3332	del7	del15	del21
3d332	gagaccgcaactgaaaagttgtTATCAGAATGGATGggttATTTCtgcacgtagaagcaaaaggc	2755	3	0.00108774	0.00142964	2758	del7	del20	del21
3d333	gagaccgcaactgaaaagttgtTATCAGAATGGATGggttGTTTCtgcacgtagaagcaaaaggc	4326	9	0.00207612	0.00272868	4335	del7	del21	del22
3d334	gagaccgcaactgaaaagttgtTATCAGAAAATGggttGAATTTCtgcacgtagaagcaaaaggc	2530	9	0.0035447	0.00465884	2539	del10	del11	del12
3d335	gagaccgcaactgaaaagttgtTATCAGAAAGTGggttGAATTTCtgcacgtagaagcaaaaggc	2584	9	0.00347088	0.00456182	2593	del10	del11	del13
3d336	gagaccgcaactgaaaagttgtTATCAGAAAGAGggttGAATTTCtgcacgtagaagcaaaaggc	1805	5	0.00276243	0.0036307	1810	del10	del11	del14
3d337	gagaccgcaactgaaaagttgtTATCAGAAAGATggttGAATTTCtgcacgtagaagcaaaaggc	2649	3	0.00113122	0.00148678	2652	del10	del11	del15
3d338	gagaccgcaactgaaaagttgtTATCAGAAAGATGggttAATTTCtgcacgtagaagcaaaaggc	2733	15	0.00545852	0.00717419	2748	del10	del11	del20
3d339	gagaccgcaactgaaaagttgtTATCAGAAAGATGggttGATTTCtgcacgtagaagcaaaaggc	2606	108	0.0397937	0.0523013	2714	del10	del11	del21
3d340	gagaccgcaactgaaaagttgtTATCAGAAAGGGggttGAATTTCtgcacgtagaagcaaaaggc	1422	6	0.00420168	0.00552232	1428	del10	del13	del14
3d341	gagaccgcaactgaaaagttgtTATCAGAAAGGTggttGAATTTCtgcacgtagaagcaaaaggc	3064	8	0.00260417	0.00342269	3072	del10	del13	del15
3d342	gagaccgcaactgaaaagttgtTATCAGAAAGGTGggttAATTTCtgcacgtagaagcaaaaggc	2016	4	0.0019802	0.0026026	2020	del10	del13	del20
3d343	gagaccgcaactgaaaagttgtTATCAGAAAGGTGggttGATTTCtgcacgtagaagcaaaaggc	2161	17	0.00780533	0.0102586	2178	del10	del13	del21
3d344	gagaccgcaactgaaaagttgtTATCAGAAAGGAggttGAATTTCtgcacgtagaagcaaaaggc	1781	14	0.00779944	0.0102509	1795	del10	del14	del15
3d345	gagaccgcaactgaaaagttgtTATCAGAAAGGAGggttAATTTCtgcacgtagaagcaaaaggc	1800	5	0.00277008	0.00364075	1805	del10	del14	del20
3d346	gagaccgcaactgaaaagttgtTATCAGAAAGGAGggttGATTTCtgcacgtagaagcaaaaggc	2163	9	0.00414365	0.00544604	2172	del10	del14	del21
3d347	gagaccgcaactgaaaagttgtTATCAGAAAGGATggttAATTTCtgcacgtagaagcaaaaggc	2780	9	0.00322696	0.00424124	2789	del10	del15	del20
3d348	gagaccgcaactgaaaagttgtTATCAGAAAGGATggttGATTTCtgcacgtagaagcaaaaggc	2821	15	0.00528914	0.00695158	2836	del10	del15	del21
3d349	gagaccgcaactgaaaagttgtTATCAGAAAGGATGggttATTTCtgcacgtagaagcaaaaggc	2473	6	0.00242033	0.00318107	2479	del10	del20	del21
3d350	gagaccgcaactgaaaagttgtTATCAGAAAGGATGggttGTTTCtgcacgtagaagcaaaaggc	3856	4	0.00103627	0.00136198	3860	del10	del21	del22
3d351	gagaccgcaactgaaaagttgtTATCAGAAATTGggttGAATTTCtgcacgtagaagcaaaaggc	2188	6	0.00273473	0.00359429	2194	del11	del12	del13
3d352	gagaccgcaactgaaaagttgtTATCAGAAATAGggttGAATTTCtgcacgtagaagcaaaaggc	1621	8	0.00491099	0.00645457	1629	del11	del12	del14
3d353	gagaccgcaactgaaaagttgtTATCAGAAATATggttGAATTTCtgcacgtagaagcaaaaggc	3449	10	0.00289101	0.00379969	3459	del11	del12	del15
3d354	gagaccgcaactgaaaagttgtTATCAGAAATATGggttAATTTCtgcacgtagaagcaaaaggc	2135	8	0.00373308	0.00490644	2143	del11	del12	del20
3d355	gagaccgcaactgaaaagttgtTATCAGAAATATGggttGATTTCtgcacgtagaagcaaaaggc	2811	10	0.00354484	0.00465903	2821	del11	del12	del21
3d356	gagaccgcaactgaaaagttgtTATCAGAAATGGggttGAATTTCtgcacgtagaagcaaaaggc	2270	11	0.00482245	0.0063382	2281	del11	del13	del14
3d357	gagaccgcaactgaaaagttgtTATCAGAAATGTggttGAATTTCtgcacgtagaagcaaaaggc	3904	13	0.00331887	0.00436203	3917	del11	del13	del15
3d358	gagaccgcaactgaaaagttgtTATCAGAAATGTGggttAATTTCtgcacgtagaagcaaaaggc	2946	6	0.00203252	0.00267137	2952	del11	del13	del20
3d359	gagaccgcaactgaaaagttgtTATCAGAAATGTGggttGATTTCtgcacgtagaagcaaaaggc	3131	21	0.00666244	0.00875652	3152	del11	del13	del21
3d360	gagaccgcaactgaaaagttgtTATCAGAAATGAggttGAATTTCtgcacgtagaagcaaaaggc	2483	6	0.00241061	0.00316829	2489	del11	del14	del15
3d361	gagaccgcaactgaaaagttgtTATCAGAAATGAGggttAATTTCtgcacgtagaagcaaaaggc	3072	7	0.00227347	0.00298804	3079	del11	del14	del20
3d362	gagaccgcaactgaaaagttgtTATCAGAAATGAGggttGATTTCtgcacgtagaagcaaaaggc	2292	9	0.00391134	0.00514072	2301	del11	del14	del21
3d363	gagaccgcaactgaaaagttgtTATCAGAAATGATggttAATTTCtgcacgtagaagcaaaaggc	4054	16	0.0039312	0.00516683	4070	del11	del15	del20
3d364	gagaccgcaactgaaaagttgtTATCAGAAATGATggttGATTTCtgcacgtagaagcaaaaggc	3897	18	0.0045977	0.00604281	3915	del11	del15	del21
3d365	gagaccgcaactgaaaagttgtTATCAGAAATGATGggttATTTCtgcacgtagaagcaaaaggc	3915	9	0.00229358	0.00301448	3924	del11	del20	del21
3d366	gagaccgcaactgaaaagttgtTATCAGAAATGATGggttGTTTCtgcacgtagaagcaaaaggc	5309	5	0.000940911	0.00123665	5314	del11	del21	del22
3d367	gagaccgcaactgaaaagttgtTATCAGAAATGGGggttAATTTCtgcacgtagaagcaaaaggc	1921	6	0.00311365	0.0040923	1927	del13	del14	del20
3d368	gagaccgcaactgaaaagttgtTATCAGAAATGGGggttGATTTCtgcacgtagaagcaaaaggc	1898	10	0.00524109	0.00688843	1908	del13	del14	del21
3d369	gagaccgcaactgaaaagttgtTATCAGAAATGGTggttAATTTCtgcacgtagaagcaaaaggc	3384	5	0.00147536	0.00193909	3389	del13	del15	del20
3d370	gagaccgcaactgaaaagttgtTATCAGAAATGGTggttGATTTCtgcacgtagaagcaaaaggc	3432	24	0.00694444	0.00912717	3456	del13	del15	del21
3d371	gagaccgcaactgaaaagttgtTATCAGAAATGGTGggttATTTCtgcacgtagaagcaaaaggc	2388	3	0.00125471	0.00164907	2391	del13	del20	del21
3d372	gagaccgcaactgaaaagttgtTATCAGAAATGGTGggttGTTTCtgcacgtagaagcaaaaggc	4334	4	0.000922084	0.00121191	4338	del13	del21	del22
3d373	gagaccgcaactgaaaagttgtTATCAGAAATGGAggttAATTTCtgcacgtagaagcaaaaggc	2057	8	0.00387409	0.00509177	2065	del14	del15	del20
3d374	gagaccgcaactgaaaagttgtTATCAGAAATGGAggttGATTTCtgcacgtagaagcaaaaggc	2549	15	0.00585023	0.00768903	2564	del14	del15	del21
3d375	gagaccgcaactgaaaagttgtTATCAGAAATGGAGggttATTTCtgcacgtagaagcaaaaggc	2142	2	0.000932836	0.00122604	2144	del14	del20	del21
3d376	gagaccgcaactgaaaagttgtTATCAGAAATGGAGggttGTTTCtgcacgtagaagcaaaaggc	3571	2	0.000559754	0.000735691	3573	del14	del21	del22
3d377	gagaccgcaactgaaaagttgtTATCAGAAATGGATggttATTTCtgcacgtagaagcaaaaggc	3286	4	0.00121581	0.00159795	3290	del15	del20	del21
3d378	gagaccgcaactgaaaagttgtTATCAGAAATGGATggttGTTTCtgcacgtagaagcaaaaggc	5788	7	0.00120794	0.00158761	5795	del15	del21	del22
3d379	gagaccgcaactgaaaagttgtTATCAGAAATGGATGggttTTTCtgcacgtagaagcaaaaggc	6629	12	0.00180696	0.0023749	6641	del20	del21	del22
4d1	gagaccgcaactgaaaagttgtAGAAATGGATGggttGAATTTCtgcacgtagaagcaaaaggc	1545	3	0.00193798	0.00254712	1548	del1	del2	del3	del4
4d2	gagaccgcaactgaaaagttgtCGAAATGGATGggttGAATTTCtgcacgtagaagcaaaaggc	1883	4	0.00211977	0.00278603	1887	del1	del2	del3	del5
4d3	gagaccgcaactgaaaagttgtCAAAATGGATGggttGAATTTCtgcacgtagaagcaaaaggc	1680	4	0.0023753	0.00312188	1684	del1	del2	del3	del6
4d4	gagaccgcaactgaaaagttgtCAGAATGGATGggttGAATTTCtgcacgtagaagcaaaaggc	1454	6	0.00410959	0.00540128	1460	del1	del2	del3	del7
4d5	gagaccgcaactgaaaagttgtCAGAAAGGATGggttGAATTTCtgcacgtagaagcaaaaggc	1276	4	0.003125	0.00410722	1280	del1	del2	del3	del10
4d6	gagaccgcaactgaaaagttgtCAGAAATGATGggttGAATTTCtgcacgtagaagcaaaaggc	1701	12	0.00700525	0.00920709	1713	del1	del2	del3	del11
4d7	gagaccgcaactgaaaagttgtCAGAAATGGTGggttGAATTTCtgcacgtagaagcaaaaggc	1300	5	0.00383142	0.00503568	1305	del1	del2	del3	del13
4d8	gagaccgcaactgaaaagttgtCAGAAATGGAGggttGAATTTCtgcacgtagaagcaaaaggc	1049	2	0.00190295	0.00250107	1051	del1	del2	del3	del14
4d9	gagaccgcaactgaaaagttgtCAGAAATGGATggttGAATTTCtgcacgtagaagcaaaaggc	1692	11	0.00645919	0.00848939	1703	del1	del2	del3	del15
4d10	gagaccgcaactgaaaagttgtCAGAAATGGATGggttAATTTCtgcacgtagaagcaaaaggc	1801	8	0.00442233	0.00581232	1809	del1	del2	del3	del20
4d11	gagaccgcaactgaaaagttgtCAGAAATGGATGggttGATTTCtgcacgtagaagcaaaaggc	1454	12	0.00818554	0.0107584	1466	del1	del2	del3	del21
4d12	gagaccgcaactgaaaagttgtTGAAATGGATGggttGAATTTCtgcacgtagaagcaaaaggc	1616	4	0.00246914	0.00324521	1620	del1	del2	del4	del5
4d13	gagaccgcaactgaaaagttgtTAAAATGGATGggttGAATTTCtgcacgtagaagcaaaaggc	1924	9	0.00465598	0.0061194	1933	del1	del2	del4	del6
4d14	gagaccgcaactgaaaagttgtTAGAATGGATGggttGAATTTCtgcacgtagaagcaaaaggc	1737	13	0.00742857	0.00976346	1750	del1	del2	del4	del7
4d15	gagaccgcaactgaaaagttgtTAGAAAGGATGggttGAATTTCtgcacgtagaagcaaaaggc	1475	3	0.00202977	0.00266775	1478	del1	del2	del4	del10
4d16	gagaccgcaactgaaaagttgtTAGAAATGATGggttGAATTTCtgcacgtagaagcaaaaggc	2001	9	0.00447761	0.00588498	2010	del1	del2	del4	del11
4d17	gagaccgcaactgaaaagttgtTAGAAATGGTGggttGAATTTCtgcacgtagaagcaaaaggc	1662	6	0.00359712	0.00472774	1668	del1	del2	del4	del13
4d18	gagaccgcaactgaaaagttgtTAGAAATGGAGggttGAATTTCtgcacgtagaagcaaaaggc	1143	5	0.0043554	0.00572435	1148	del1	del2	del4	del14
4d19	gagaccgcaactgaaaagttgtTAGAAATGGATggttGAATTTCtgcacgtagaagcaaaaggc	1996	10	0.00498504	0.0065519	2006	del1	del2	del4	del15
4d20	gagaccgcaactgaaaagttgtTAGAAATGGATGggttAATTTCtgcacgtagaagcaaaaggc	1837	8	0.00433604	0.00569891	1845	del1	del2	del4	del20
4d21	gagaccgcaactgaaaagttgtTAGAAATGGATGggttGATTTCtgcacgtagaagcaaaaggc	1773	9	0.00505051	0.00663794	1782	del1	del2	del4	del21
4d22	gagaccgcaactgaaaagttgtTCAAATGGATGggttGAATTTCtgcacgtagaagcaaaaggc	2831	10	0.00351989	0.00462623	2841	del1	del2	del5	del6
4d23	gagaccgcaactgaaaagttgtTCGAATGGATGggttGAATTTCtgcacgtagaagcaaaaggc	2336	9	0.00383795	0.00504427	2345	del1	del2	del5	del7
4d24	gagaccgcaactgaaaagttgtTCGAAAGGATGggttGAATTTCtgcacgtagaagcaaaaggc	1913	6	0.00312663	0.00410936	1919	del1	del2	del5	del10
4d25	gagaccgcaactgaaaagttgtTCGAAATGATGggttGAATTTCtgcacgtagaagcaaaaggc	3019	11	0.00363036	0.00477143	3030	del1	del2	del5	del11
4d26	gagaccgcaactgaaaagttgtTCGAAATGGTGggttGAATTTCtgcacgtagaagcaaaaggc	2333	9	0.00384287	0.00505073	2342	del1	del2	del5	del13
4d27	gagaccgcaactgaaaagttgtTCGAAATGGAGggttGAATTTCtgcacgtagaagcaaaaggc	1805	6	0.00331309	0.00435443	1811	del1	del2	del5	del14
4d28	gagaccgcaactgaaaagttgtTCGAAATGGATggttGAATTTCtgcacgtagaagcaaaaggc	2836	27	0.00943067	0.0123948	2863	del1	del2	del5	del15
4d29	gagaccgcaactgaaaagttgtTCGAAATGGATGggttAATTTCtgcacgtagaagcaaaaggc	2834	14	0.00491573	0.0064608	2848	del1	del2	del5	del20
4d30	gagaccgcaactgaaaagttgtTCGAAATGGATGggttGATTTCtgcacgtagaagcaaaaggc	2530	39	0.015181	0.0199526	2569	del1	del2	del5	del21
4d31	gagaccgcaactgaaaagttgtTCAAAAGGATGggttGAATTTCtgcacgtagaagcaaaaggc	2493	11	0.00439297	0.00577373	2504	del1	del2	del6	del10
4d32	gagaccgcaactgaaaagttgtTCAAAATGATGggttGAATTTCtgcacgtagaagcaaaaggc	3491	13	0.00371005	0.00487616	3504	del1	del2	del6	del11
4d33	gagaccgcaactgaaaagttgtTCAAAATGGTGggttGAATTTCtgcacgtagaagcaaaaggc	3012	4	0.00132626	0.00174312	3016	del1	del2	del6	del13
4d34	gagaccgcaactgaaaagttgtTCAAAATGGAGggttGAATTTCtgcacgtagaagcaaaaggc	2307	5	0.00216263	0.00284237	2312	del1	del2	del6	del14
4d35	gagaccgcaactgaaaagttgtTCAAAATGGATggttGAATTTCtgcacgtagaagcaaaaggc	4395	15	0.00340136	0.00447045	4410	del1	del2	del6	del15
4d36	gagaccgcaactgaaaagttgtTCAAAATGGATGggttAATTTCtgcacgtagaagcaaaaggc	3229	6	0.00185471	0.00243767	3235	del1	del2	del6	del20
4d37	gagaccgcaactgaaaagttgtTCAAAATGGATGggttGATTTCtgcacgtagaagcaaaaggc	3140	25	0.00789889	0.0103816	3165	del1	del2	del6	del21
4d38	gagaccgcaactgaaaagttgtTCAGATGGATGggttGAATTTCtgcacgtagaagcaaaaggc	1985	9	0.00451354	0.0059322	1994	del1	del2	del7	del8
4d39	gagaccgcaactgaaaagttgtTCAGAAGGATGggttGAATTTCtgcacgtagaagcaaaaggc	1900	6	0.00314795	0.00413739	1906	del1	del2	del7	del10
4d40	gagaccgcaactgaaaagttgtTCAGAATGATGggttGAATTTCtgcacgtagaagcaaaaggc	2920	6	0.00205058	0.0026951	2926	del1	del2	del7	del11
4d41	gagaccgcaactgaaaagttgtTCAGAATGGTGggttGAATTTCtgcacgtagaagcaaaaggc	2708	10	0.00367918	0.00483558	2718	del1	del2	del7	del13
4d42	gagaccgcaactgaaaagttgtTCAGAATGGAGggttGAATTTCtgcacgtagaagcaaaaggc	1810	0	0	0	1810	del1	del2	del7	del14
4d43	gagaccgcaactgaaaagttgtTCAGAATGGATggttGAATTTCtgcacgtagaagcaaaaggc	2867	15	0.00520472	0.00684062	2882	del1	del2	del7	del15
4d44	gagaccgcaactgaaaagttgtTCAGAATGGATGggttAATTTCtgcacgtagaagcaaaaggc	2589	10	0.00384763	0.00505699	2599	del1	del2	del7	del20
4d45	gagaccgcaactgaaaagttgtTCAGAATGGATGggttGATTTCtgcacgtagaagcaaaaggc	2197	24	0.0108059	0.0142024	2221	del1	del2	del7	del21
4d46	gagaccgcaactgaaaagttgtTCAGAAAGATGggttGAATTTCtgcacgtagaagcaaaaggc	2410	9	0.00372055	0.00488996	2419	del1	del2	del10	del11
4d47	gagaccgcaactgaaaagttgtTCAGAAAGGTGggttGAATTTCtgcacgtagaagcaaaaggc	2251	11	0.00486295	0.00639144	2262	del1	del2	del10	del13
4d48	gagaccgcaactgaaaagttgtTCAGAAAGGAGggttGAATTTCtgcacgtagaagcaaaaggc	1372	8	0.0057971	0.0076192	1380	del1	del2	del10	del14
4d49	gagaccgcaactgaaaagttgtTCAGAAAGGATggttGAATTTCtgcacgtagaagcaaaaggc	2532	7	0.00275699	0.00362355	2539	del1	del2	del10	del15
4d50	gagaccgcaactgaaaagttgtTCAGAAAGGATGggttAATTTCtgcacgtagaagcaaaaggc	2516	2	0.000794281	0.00104393	2518	del1	del2	del10	del20
4d51	gagaccgcaactgaaaagttgtTCAGAAAGGATGggttGATTTCtgcacgtagaagcaaaaggc	2269	12	0.00526085	0.0069144	2281	del1	del2	del10	del21
4d52	gagaccgcaactgaaaagttgtTCAGAAATATGggttGAATTTCtgcacgtagaagcaaaaggc	2776	9	0.0032316	0.00424733	2785	del1	del2	del11	del12
4d53	gagaccgcaactgaaaagttgtTCAGAAATGTGggttGAATTTCtgcacgtagaagcaaaaggc	2917	10	0.00341647	0.0044903	2927	del1	del2	del11	del13
4d54	gagaccgcaactgaaaagttgtTCAGAAATGAGggttGAATTTCtgcacgtagaagcaaaaggc	2045	3	0.00146484	0.00192526	2048	del1	del2	del11	del14
4d55	gagaccgcaactgaaaagttgtTCAGAAATGATggttGAATTTCtgcacgtagaagcaaaaggc	3477	8	0.00229555	0.00301707	3485	del1	del2	del11	del15
4d56	gagaccgcaactgaaaagttgtTCAGAAATGATGggttAATTTCtgcacgtagaagcaaaaggc	2963	9	0.00302826	0.00398008	2972	del1	del2	del11	del20
4d57	gagaccgcaactgaaaagttgtTCAGAAATGATGggttGATTTCtgcacgtagaagcaaaaggc	3098	20	0.00641437	0.00843048	3118	del1	del2	del11	del21
4d58	gagaccgcaactgaaaagttgtTCAGAAATGGGggttGAATTTCtgcacgtagaagcaaaaggc	1530	7	0.00455433	0.00598581	1537	del1	del2	del13	del14
4d59	gagaccgcaactgaaaagttgtTCAGAAATGGTggttGAATTTCtgcacgtagaagcaaaaggc	3368	1	0.000296824	0.000390119	3369	del1	del2	del13	del15
4d60	gagaccgcaactgaaaagttgtTCAGAAATGGTGggttAATTTCtgcacgtagaagcaaaaggc	2920	5	0.0017094	0.00224669	2925	del1	del2	del13	del20
4d61	gagaccgcaactgaaaagttgtTCAGAAATGGTGggttGATTTCtgcacgtagaagcaaaaggc	2645	10	0.00376648	0.00495033	2655	del1	del2	del13	del21
4d62	gagaccgcaactgaaaagttgtTCAGAAATGGAggttGAATTTCtgcacgtagaagcaaaaggc	2120	8	0.0037594	0.00494102	2128	del1	del2	del14	del15
4d63	gagaccgcaactgaaaagttgtTCAGAAATGGAGggttAATTTCtgcacgtagaagcaaaaggc	2004	5	0.0024888	0.00327106	2009	del1	del2	del14	del20
4d64	gagaccgcaactgaaaagttgtTCAGAAATGGAGggttGATTTCtgcacgtagaagcaaaaggc	1904	13	0.00678143	0.00891291	1917	del1	del2	del14	del21
4d65	gagaccgcaactgaaaagttgtTCAGAAATGGATggttAATTTCtgcacgtagaagcaaaaggc	3084	20	0.0064433	0.0084685	3104	del1	del2	del15	del20
4d66	gagaccgcaactgaaaagttgtTCAGAAATGGATggttGATTTCtgcacgtagaagcaaaaggc	2951	41	0.0137032	0.0180103	2992	del1	del2	del15	del21
4d67	gagaccgcaactgaaaagttgtTCAGAAATGGATGggttATTTCtgcacgtagaagcaaaaggc	2684	7	0.00260126	0.00341887	2691	del1	del2	del20	del21
4d68	gagaccgcaactgaaaagttgtTCAGAAATGGATGggttGTTTCtgcacgtagaagcaaaaggc	3200	1	0.000312402	0.000410594	3201	del1	del2	del21	del22
4d69	gagaccgcaactgaaaagttgtAAAAATGGATGggttGAATTTCtgcacgtagaagcaaaaggc	1575	10	0.00630915	0.00829219	1585	del1	del3	del4	del6
4d70	gagaccgcaactgaaaagttgtAAGAATGGATGggttGAATTTCtgcacgtagaagcaaaaggc	1552	7	0.00449006	0.00590134	1559	del1	del3	del4	del7
4d71	gagaccgcaactgaaaagttgtAAGAAAGGATGggttGAATTTCtgcacgtagaagcaaaaggc	1378	5	0.00361533	0.00475167	1383	del1	del3	del4	del10
4d72	gagaccgcaactgaaaagttgtAAGAAATGATGggttGAATTTCtgcacgtagaagcaaaaggc	1861	3	0.00160944	0.00211531	1864	del1	del3	del4	del11
4d73	gagaccgcaactgaaaagttgtAAGAAATGGTGggttGAATTTCtgcacgtagaagcaaaaggc	1592	3	0.00188088	0.00247206	1595	del1	del3	del4	del13
4d74	gagaccgcaactgaaaagttgtAAGAAATGGAGggttGAATTTCtgcacgtagaagcaaaaggc	1078	2	0.00185185	0.00243391	1080	del1	del3	del4	del14
4d75	gagaccgcaactgaaaagttgtAAGAAATGGATggttGAATTTCtgcacgtagaagcaaaaggc	2177	13	0.00593607	0.00780185	2190	del1	del3	del4	del15
4d76	gagaccgcaactgaaaagttgtAAGAAATGGATGggttAATTTCtgcacgtagaagcaaaaggc	1800	8	0.00442478	0.00581554	1808	del1	del3	del4	del20
4d77	gagaccgcaactgaaaagttgtAAGAAATGGATGggttGATTTCtgcacgtagaagcaaaaggc	1731	9	0.00517241	0.00679816	1740	del1	del3	del4	del21
4d78	gagaccgcaactgaaaagttgtACAAATGGATGggttGAATTTCtgcacgtagaagcaaaaggc	2278	8	0.00349956	0.00459952	2286	del1	del3	del5	del6
4d79	gagaccgcaactgaaaagttgtACGAATGGATGggttGAATTTCtgcacgtagaagcaaaaggc	2018	16	0.00786627	0.0103387	2034	del1	del3	del5	del7
4d80	gagaccgcaactgaaaagttgtACGAAAGGATGggttGAATTTCtgcacgtagaagcaaaaggc	1871	2	0.00106781	0.00140343	1873	del1	del3	del5	del10
4d81	gagaccgcaactgaaaagttgtACGAAATGATGggttGAATTTCtgcacgtagaagcaaaaggc	2664	8	0.00299401	0.00393507	2672	del1	del3	del5	del11
4d82	gagaccgcaactgaaaagttgtACGAAATGGTGggttGAATTTCtgcacgtagaagcaaaaggc	1990	1	0.00050226	0.000660127	1991	del1	del3	del5	del13
[truncated: 1,068 more rows]

## Sheet: Double mut heatmap
	U1A	U1C	U1G	A2C	A2G	A2U	U3A	U3C	U3G	C4A	C4G	C4U	A5C	A5G	A5U	G6A	G6C	G6U	A7C	A7G	A7U	A8C	A8G	A8U	A9C	A9G	A9U	U10A	U10C	U10G	G11A	G11C	G11U	G12A	G12C	G12U	A13C	A13G	A13U	U14A	U14C	U14G	G15A	G15C	G15U	G20A	G20C	G20U	A21C
U1A	0.282751			0.0247583	0.0119483	0.0434616	0.00660933	0.0178461	0.00807979	0.00834105	0.0067302	0.0264036	0.0606605	0.307412	0.641313	0.23358	0.17291	0.231243	0.197487	0.249038	0.205664	0.165577	0.470683	0.173739	0.238343	0.347263	0.427202	0.00838477	0.00344061	0.00126498	0.234184	0.0920813	0.0648181	0.0297861	0.00150897	0.00572824	0.00799784	0.0160422	0.0164536	0.0149962	0.015795	0.0454255	0.00995111	0.00655391	0.0123769	0.00854065	0.00561972	0.00393978	0.00810394
U1C		0.417947		0.0245592	0.0414117	0.0255504	0.0169139	0.0401673	0.00999477	0.00789113	0.00346555	0.0287085	0.175148	0.465386	0.782509	0.318243	0.294406	0.429028	0.333739	0.364616	0.377982	0.276442	0.514462	0.290695	0.430725	0.515146	0.679249	0.00258215	0.00539021	0.00525025	0.399142	0.192654	0.0957395	0.0218687	0.00302002	0.00562473	0.00674805	0.0184767	0.00665812	0.0161861	0.0118818	0.0417752	0.00781863	0.00666123	0.0215833	0.0324255	0.00327922	0.00590702	0.00564428
U1G			1.05145	0.13091	0.00206815	0.136892	0.121367	0.200902	0.253826	0.162307	0.0694599	0.570173	0.938385	1.04541	1.05838	1.04854	1.05111	1.05511	1.08257	1.06916	1.05549	1.03634	1.05486	1.05942	1.02923	1.07723	1.08627	0.110347	0.0123758	0.0349319	1.05237	0.959922	0.730277	0.112221	0.00160805	0.00578992	0.0243504	0.325054	0.0407212	0.0376055	0.0572884	0.0801594	0.00619228	0.00718989	0.0126073	0.267798	0.0113303	0.0526728	0.0845508
A2C	0.0247583	0.0245592	0.13091	0.0328436			0.0186427	0.0308343	0.0258836	0.0633805	0.0420222	0.128127	0.0736348	0.0614786	0.138227	0.0349398	0.0451245	0.0810838	0.0370758	0.0397182	0.0590291	0.0447153	0.0316296	0.0592594	0.016553	0.0579843	0.02776	0.00277427	0.00255603	0.00726641	0.0283544	0.00549294	0.0168983	0.0416004	0.00268592	0.0038631	0.00202513	0.00531393	0.00494102	0.0953995	0.0143706	0.575117	0.00903125	0.00747734	0.00910243	0.00362069	0.00103326	0.00329264	0.00472944
A2G	0.0119483	0.0414117	0.00206815		0.160947		0.00810678	0.0131525	0.00279047	0.0225208	0.00715164	0.00740457	0.334426	0.0574454	0.303803	0.0565496	0.0854539	0.333809	0.0878052	0.125094	0.152638	0.0702361	0.242893	0.0761655	0.0138033	0.0759199	0.0561108	0.00577176	0.00159795	0.00242941	0.386244	0.0743249	0.105722	0.00653886	0.00190572	0.00111524	0.0214091	0.0410345	0.0039097	0.0134801	0.12268	0.0098083	0.00202098	0.00113303	0.00417831	0.00456675	0.00156652	0.00127356	0.00460239
A2U	0.0434616	0.0255504	0.136892			0.0144091	0.00827652	0.0411247	0.011814	0.00371274	0.0133798	0.0146322	0.137643	0.110233	0.225294	0.048062	0.0576223	0.0923666	0.0151982	0.00787013	0.00762952	0.0123862	0.013716	0.0105842	0.00803294	0.00808999	0.00896704	0.00518612	0.00115291	0.00176063	0.0292883	0.0102638	0.0162547	0.0414847	0.00510412	0.00423698	0.00315075	0.00352599	0.00240364	0.026978	0.00400182	0.014984	0.00215108	0.00573622	0.00524961	0.00312745	0.00250536	0.00404226	0.00414087
U3A	0.00660933	0.0169139	0.121367	0.0186427	0.00810678	0.00827652	0.00923713			0.00355941	0.00607353	0.00843183	0.0857326	0.0182417	0.0741104	0.014443	0.00974467	0.0206673	0.00602281	0.0125771	0.0196753	0.0149354	0.00903307	0.0207644	0.0116105	0.0183108	0.00930337	0.00433052	0.00513977	0.00261555	0.0137769	0.00481433	0.0100278	0.0105879	0.00433358	0.00419143	0.0162261	0.00630668	0.601626	0.00917495	0.0103235	0.0138673	0.00240423	0.00785669	0.00663236	0.00189792	0.00261815	0.00323324	0.0037296
U3C	0.0178461	0.0401673	0.200902	0.0308343	0.0131525	0.0411247		0.0365087		0.012647	0.0128136	0.103827	0.148722	0.274131	0.534447	0.197773	0.217107	0.272106	0.0329477	0.0546661	0.0613686	0.106502	0.0404404	0.103274	0.0720171	0.0748865	0.0805984	0.0102281	0.00448571	0.00287911	0.0667742	0.0156821	0.0402828	0.0102281	0.00246819	0.0044168	0.0069771	0.0608903	0.0118247	0.0517724	0.0128069	0.0711275	0.00755352	0.00396773	0.00687821	0.00435203	0.00503843	0.00354023	0.0089409
U3G	0.00807979	0.00999477	0.253826	0.0258836	0.00279047	0.011814			0.0216386	0.00858226	0.009524	0.00501168	0.099035	0.0272782	0.124482	0.020817	0.0238731	0.0317305	0.0138013	0.0257974	0.024668	0.0138714	0.0292379	0.0213043	0.0201857	0.0151651	0.0146035	0.00293373	0.00458908	0.0116458	0.0213362	0.00521139	0.024697	0.0107203	0.00480553	0.00499422	1.10999	0.00497845	0.520058	0.0140461	0.0100907	0.033758	0.00233655	0.00623635	0.00408679	0.00552813	0.00525304	0.00112238	0.00426033
C4A	0.00834105	0.00789113	0.162307	0.0633805	0.0225208	0.00371274	0.00355941	0.012647	0.00858226	0.159236			0.176189	0.632777	0.125214	0.0759077	0.0837062	0.153568	0.12407	0.110956	0.147439	0.0608556	0.283345	0.0912834	0.0547998	0.133737	0.0920855	0.00598503	0.00473114	0.00425344	0.249179	0.0561352	0.0367287	0.051726	0.00254959	0.00995691	0.00266595	0.0054706	0.00564082	0.00512402	0.00928842	0.0174607	0.00440453	0.00751426	0.00747927	0.00700166	0.00220276	0.00239256	0.0036307
C4G	0.0067302	0.00346555	0.0694599	0.0420222	0.00715164	0.0133798	0.00607353	0.0128136	0.009524		0.0612057		0.065862	0.0484986	0.0952754	0.0371436	0.0434883	0.0774579	0.0565884	0.040833	0.0456675	0.0573159	0.0714446	0.057144	0.0312719	0.0960715	0.0508297	0.00482759	0.00274005	0.00668861	0.0835264	0.00925572	0.0162435	0.0981792	0.0384587	0.0075417	0.00638705	0.00743249	0.000785133	0.0025251	0.00255703	0.0110819	0.00334431	0.00653001	0.00504777	0.00220337	0.00199946	0.0030093	0.00601172
C4U	0.0264036	0.0287085	0.570173	0.128127	0.00740457	0.0146322	0.00843183	0.103827	0.00501168			0.568767	1.038	0.714652	1.07292	0.47546	0.801583	0.722285	0.512886	0.547871	0.564828	0.437608	0.656719	0.445899	0.410513	0.683219	0.530752	0.00464832	0.00670995	0.00896704	0.632333	0.42685	0.270495	0.818882	0.00398794	0.00827813	0.00533344	0.0137193	0.00288701	0.0173537	0.00550689	0.0247051	0.00633621	0.00426527	0.00674635	0.0217062	0.00321348	0.00514552	0.00748314
A5C	0.0606605	0.175148	0.938385	0.0736348	0.334426	0.137643	0.0857326	0.148722	0.099035	0.176189	0.065862	1.038	0.912391			0.660866	0.80236	0.826023	0.819283	0.802235	0.658073	0.611044	0.998196	0.530102	0.553368	0.902454	0.597459	0.036153	0.0208621	0.0178754	1.09736	1.07314	1.07501	0.197468	0.0115247	0.0150379	0.632451	0.146641	0.231314	0.129908	0.0635189	0.125466	0.0139878	0.00525563	0.0294767	0.224663	0.0162931	0.0649043	0.0517935
A5G	0.307412	0.465386	1.04541	0.0614786	0.0574454	0.110233	0.0182417	0.274131	0.0272782	0.632777	0.0484986	0.714652		1.05486		1.04716	1.04202	1.08237	1.06319	1.04718	1.06233	1.05552	1.08321	1.02504	1.05451	1.0587	1.07253	0.0615159	0.0176155	0.0234978	1.06983	0.459506	1.06019	0.272329	0.00255578	0.00975371	0.0642049	0.436181	0.0811959	0.0620747	0.0291026	0.0807427	0.00941239	0.0088367	0.0304959	0.47433	0.0246154	0.21029	0.17405
A5U	0.641313	0.782509	1.05838	0.138227	0.303803	0.225294	0.0741104	0.534447	0.124482	0.125214	0.0952754	1.07292			1.08278	1.08481	1.00603	1.09483	1.0625	1.08987	1.09354	1.07992	1.11856	1.09601	1.1099	1.10071	1.0541	0.093427	0.10432	0.079362	1.08925	1.08041	0.968976	0.375109	0.00666903	0.00385853	0.534011	0.504736	0.134178	0.16038	0.086671	0.21029	0.0285315	0.0124275	0.0719222	0.91736	0.0748126	0.583934	0.441825
G6A	0.23358	0.318243	1.04854	0.0349398	0.0565496	0.048062	0.014443	0.197773	0.020817	0.0759077	0.0371436	0.47546	0.660866	1.04716	1.08481	1.06333			1.09127	1.09736	1.07979	1.05373	1.07241	1.07048	1.05351	1.04953	1.07862	0.059606	0.0293975	0.0176355	1.03968	0.944481	0.779843	0.115914	0.00771706	0.00980098	0.0454676	0.323653	0.02165	0.0320353	0.0192187	0.0581857	0.00888365	0.0118209	0.021816	0.367023	0.014092	0.123636	0.107291
G6C	0.17291	0.294406	1.05111	0.0451245	0.0854539	0.0576223	0.00974467	0.217107	0.0238731	0.0837062	0.0434883	0.801583	0.80236	1.04202	1.00603		1.07762		1.04465	1.06716	1.09204	1.07415	1.0731	1.08427	0.87213	1.04937	1.07033	0.0463791	0.0252356	0.0317011	1.0151	0.842091	0.840366	0.142719	0.0109243	0.00889551	0.0489105	0.0921081	0.0178432	0.0402042	0.0225448	0.0425653	0.015033	0.00591533	0.0242221	0.347358	0.0134584	0.111541	0.0856999
G6U	0.231243	0.429028	1.05511	0.0810838	0.333809	0.0923666	0.0206673	0.272106	0.0317305	0.153568	0.0774579	0.722285	0.826023	1.08237	1.09483			1.05981	1.0299	1.09408	1.08944	1.07616	1.09749	1.0934	1.07761	1.07805	1.08646	0.0500623	0.0428708	0.0346316	1.06924	1.00418	0.95318	0.185299	0.00783802	0.00682759	0.0950875	0.573963	0.0670041	0.0570787	0.037868	0.0953855	0.0113838	0.00838829	0.0377652	0.471327	0.0223396	0.187287	0.153299
A7C	0.197487	0.333739	1.08257	0.0370758	0.0878052	0.0151982	0.00602281	0.0329477	0.0138013	0.12407	0.0565884	0.512886	0.819283	1.06319	1.0625	1.09127	1.04465	1.0299	1.08195			0.739869	1.08653	1.06475	1.03963	1.06207	1.10634	0.0550288	0.0250562	0.014872	1.03075	0.976187	0.691318	0.0552097	0.00295905	0.00881431	0.00474671	0.248923	0.0158235	0.0378951	0.0225956	0.034305	0.00633709	0.00694323	0.0169043	0.371821	0.0080943	0.108576	0.0253216
A7G	0.249038	0.364616	1.06916	0.0397182	0.125094	0.00787013	0.0125771	0.0546661	0.0257974	0.110956	0.040833	0.547871	0.802235	1.04718	1.08987	1.09736	1.06716	1.09408		1.08718		1.1043	1.06556	1.07429	1.05504	1.04479	1.0668	0.0541984	0.028274	0.0292411	1.05121	0.932051	0.677636	0.0668821	0.00327759	0.0106279	0.0182442	0.267525	0.0301718	0.0374235	0.0248452	0.0521712	0.0154853	0.00762288	0.0270992	0.368291	0.00968048	0.126181	0.129736
A7U	0.205664	0.377982	1.05549	0.0590291	0.152638	0.00762952	0.0196753	0.0613686	0.024668	0.147439	0.0456675	0.564828	0.658073	1.06233	1.09354	1.07979	1.09204	1.08944			1.07064	1.05982	1.07953	1.03662	1.04912	1.06616	1.08884	0.0647589	0.0304367	0.0211033	1.02957	0.948259	0.595031	0.0987842	0.00684537	0.00884066	0.0130291	0.201721	0.0307779	0.0450989	0.0288171	0.0663038	0.00911872	0.0101854	0.0354613	0.353728	0.00804476	0.109769	0.0854588
A8C	0.165577	0.276442	1.03634	0.0447153	0.0702361	0.0123862	0.0149354	0.106502	0.0138714	0.0608556	0.0573159	0.437608	0.611044	1.05552	1.07992	1.05373	1.07415	1.07616	0.739869	1.1043	1.05982	1.05919			0.937827	1.05985	1.01338	0.0360634	0.0122652	0.0249622	1.01621	0.898943	0.571237	0.116351	0.00531895	0.00537052	0.00755641	0.208494	0.0131484	0.0349087	0.0228477	0.0614273	0.0118294	0.00587475	0.0131795	0.285283	0.00951994	0.0920671	0.0713235
A8G	0.470683	0.514462	1.05486	0.0316296	0.242893	0.013716	0.00903307	0.0404404	0.0292379	0.283345	0.0714446	0.656719	0.998196	1.08321	1.11856	1.07241	1.0731	1.09749	1.08653	1.06556	1.07953		1.06103		1.0218	1.10443	1.09934	0.142118	0.05376	0.039213	1.07912	1.0577	0.882585	0.057749	0.00297861	0.00347886	0.0589174	0.525725	0.0781924	0.0375518	0.0199586	0.0833908	0.0112609	0.00582069	0.0219437	0.640601	0.0248617	0.282786	0.235461
A8U	0.173739	0.290695	1.05942	0.0592594	0.0761655	0.0105842	0.0207644	0.103274	0.0213043	0.0912834	0.057144	0.445899	0.530102	1.02504	1.09601	1.07048	1.08427	1.0934	1.06475	1.07429	1.03662			1.08134	1.0526	1.03152	1.07486	0.0454922	0.0219907	0.0202513	0.982191	0.870881	0.508873	0.13005	0.00767201	0.00760056	0.0159466	0.211928	0.0267999	0.0347013	0.0279931	0.0430922	0.0125867	0.00539456	0.0287906	0.265518	0.010579	0.0926365	0.0699053
A9C	0.238343	0.430725	1.02923	0.016553	0.0138033	0.00803294	0.0116105	0.0720171	0.0201857	0.0547998	0.0312719	0.410513	0.553368	1.05451	1.1099	1.05351	0.87213	1.07761	1.03963	1.05504	1.04912	0.937827	1.0218	1.0526	1.068			0.0566761	0.0237941	0.0173966	1.00797	0.858133	0.467205	0.0723474	0.00355357	0.0100364	0.0196237	0.261541	0.0174044	0.0255634	0.0149585	0.0297455	0.0137653	0.00786116	0.0201083	0.366898	0.00895051	0.116262	0.0412441
A9G	0.347263	0.515146	1.07723	0.0579843	0.0759199	0.00808999	0.0183108	0.0748865	0.0151651	0.133737	0.0960715	0.683219	0.902454	1.0587	1.10071	1.04953	1.04937	1.07805	1.06207	1.04479	1.06616	1.05985	1.10443	1.03152		1.05759		0.0960077	0.0109472	0.0313906	1.06628	1.00587	0.745133	0.122757	0.0108263	0.0112035	0.0288606	0.385886	0.0204615	0.0435563	0.0167003	0.054528	0.00878942	0.00607612	0.014649	0.48273	0.0155693	0.165851	0.186302
A9U	0.427202	0.679249	1.08627	0.02776	0.0561108	0.00896704	0.00930337	0.0805984	0.0146035	0.0920855	0.0508297	0.530752	0.597459	1.07253	1.0541	1.07862	1.07033	1.08646	1.10634	1.0668	1.08884	1.01338	1.09934	1.07486			1.07071	0.117971	0.0635095	0.0317851	0.992729	0.90599	0.613827	0.0932606	0.00865492	0.00881103	0.0208795	0.445853	0.0468217	0.0309742	0.0132258	0.0461162	0.00808452	0.0081586	0.0205781	0.650437	0.0307032	0.253566	0.206774
U10A	0.00838477	0.00258215	0.110347	0.00277427	0.00577176	0.00518612	0.00433052	0.0102281	0.00293373	0.00598503	0.00482759	0.00464832	0.036153	0.0615159	0.093427	0.059606	0.0463791	0.0500623	0.0550288	0.0541984	0.0647589	0.0360634	0.142118	0.0454922	0.0566761	0.0960077	0.117971	0.0803884			0.0421008	0.0133639	0.0504612	0.00755352	0.00406908	0.00573309	0.00717134	0.00999477	0.00244069	0.0022739	0.00267681	0.00569583	0.000793188	0.00422608	0.00366785	0.00314429	0.00335798	0.00976346	0.0155328
U10C	0.00344061	0.00539021	0.0123758	0.00255603	0.00159795	0.00115291	0.00513977	0.00448571	0.00458908	0.00473114	0.00274005	0.00670995	0.0208621	0.0176155	0.10432	0.0293975	0.0252356	0.0428708	0.0250562	0.028274	0.0304367	0.0122652	0.05376	0.0219907	0.0237941	0.0109472	0.0635095		0.0396428		0.0222294	0.0159014	0.0325014	0.0042164	0.00448571	0.00563116	0.00765321	0.00475511	0.00407468	0.0019048	0.00418349	0.0108422	0.00316956	0.00586049	0.00284176	0.00548937	0.00461522	0.00472774	0.00952763
U10G	0.00126498	0.00525025	0.0349319	0.00726641	0.00242941	0.00176063	0.00261555	0.00287911	0.0116458	0.00425344	0.00668861	0.00896704	0.0178754	0.0234978	0.079362	0.0176355	0.0317011	0.0346316	0.014872	0.0292411	0.0211033	0.0249622	0.039213	0.0202513	0.0173966	0.0313906	0.0317851			0.0263252	0.0152618	0.0117349	0.0164783	0.0038179	0.00725047	0.00669429	0.00568263	0.00718203	0.00526427	0.00543666	0.00530392	0.0114487	0.00269142	0.0046047	0.00603203	0.00463194	0.00764579	0.00319201	0.0109331
G11A	0.234184	0.399142	1.05237	0.0283544	0.386244	0.0292883	0.0137769	0.0667742	0.0213362	0.249179	0.0835264	0.632333	1.09736	1.06983	1.08925	1.03968	1.0151	1.06924	1.03075	1.05121	1.02957	1.01621	1.07912	0.982191	1.00797	1.06628	0.992729	0.0421008	0.0222294	0.0152618	1.07335			0.438837	0.00449722	0.00861626	0.0342033	0.348801	0.0265244	0.0337458	0.030054	0.0752379	0.0101041	0.00878674	0.0230397	0.300049	0.0190664	0.133443	0.107263
G11C	0.0920813	0.192654	0.959922	0.00549294	0.0743249	0.0102638	0.00481433	0.0156821	0.00521139	0.0561352	0.00925572	0.42685	1.07314	0.459506	1.08041	0.944481	0.842091	1.00418	0.976187	0.932051	0.948259	0.898943	1.0577	0.870881	0.858133	1.00587	0.90599	0.0133639	0.0159014	0.0117349		1.05644		0.235946	0.00634933	0.00746442	0.0174675	0.1109	0.0261673	0.0228502	0.0130027	0.0400645	0.00951538	0.00501204	0.0131713	0.173985	0.0144182	0.0538188	0.0517609
G11U	0.0648181	0.0957395	0.730277	0.0168983	0.105722	0.0162547	0.0100278	0.0402828	0.024697	0.0367287	0.0162435	0.270495	1.07501	1.06019	0.968976	0.779843	0.840366	0.95318	0.691318	0.677636	0.595031	0.571237	0.882585	0.508873	0.467205	0.745133	0.613827	0.0504612	0.0325014	0.0164783			0.794629	0.0670425	0.00849117	0.00676086	0.0238414	0.104156	0.0250449	0.0331897	0.0136106	0.0489	0.00924704	0.00522144	0.0121231	0.119987	0.0134752	0.0336496	0.0333513
G12A	0.0297861	0.0218687	0.112221	0.0416004	0.00653886	0.0414847	0.0105879	0.0102281	0.0107203	0.051726	0.0981792	0.818882	0.197468	0.272329	0.375109	0.115914	0.142719	0.185299	0.0552097	0.0668821	0.0987842	0.116351	0.057749	0.13005	0.0723474	0.122757	0.0932606	0.00755352	0.0042164	0.0038179	0.438837	0.235946	0.0670425	0.0609927			0.00945548	0.0106788	0.0192641	0.0414174	0.0336009	0.0519209	0.005177	0.00410594	0.0104274	0.0145549	0.00397223	0.00764728	0.00609485
G12C	0.00150897	0.00302002	0.00160805	0.00268592	0.00190572	0.00510412	0.00433358	0.00246819	0.00480553	0.00254959	0.0384587	0.00398794	0.0115247	0.00255578	0.00666903	0.00771706	0.0109243	0.00783802	0.00295905	0.00327759	0.00684537	0.00531895	0.00297861	0.00767201	0.00355357	0.0108263	0.00865492	0.00406908	0.00448571	0.00725047	0.00449722	0.00634933	0.00849117		0.00615843		0.00463058	0.00709045	0.00877183	0.00337436	0.00550433	0.00737859	0.0033758	0.00403658	0.00450668	0.00300758	0.00356075	0.00373384	0.00350172
G12U	0.00572824	0.00562473	0.00578992	0.0038631	0.00111524	0.00423698	0.00419143	0.0044168	0.00499422	0.00995691	0.0075417	0.00827813	0.0150379	0.00975371	0.00385853	0.00980098	0.00889551	0.00682759	0.00881431	0.0106279	0.00884066	0.00537052	0.00347886	0.00760056	0.0100364	0.0112035	0.00881103	0.00573309	0.00563116	0.00669429	0.00861626	0.00746442	0.00676086			0.00636214	0.00426417	0.00880822	0.00737785	0.00948962	0.00362569	0.00361075	0.00621261	0.00652264	0.00468484	0.00318235	0.00132313	0.00316194	0.00541898
A13C	0.00799784	0.00674805	0.0243504	0.00202513	0.0214091	0.00315075	0.0162261	0.0069771	1.10999	0.00266595	0.00638705	0.00533344	0.632451	0.0642049	0.534011	0.0454676	0.0489105	0.0950875	0.00474671	0.0182442	0.0130291	0.00755641	0.0589174	0.0159466	0.0196237	0.0288606	0.0208795	0.00717134	0.00765321	0.00568263	0.0342033	0.0174675	0.0238414	0.00945548	0.00463058	0.00426417	0.0350415			0.0121135	0.00622093	0.0110518	0.00349551	0.00463221	0.00759256	0.00379128	0.00333794	0.00369059	0.00495457
A13G	0.0160422	0.0184767	0.325054	0.00531393	0.0410345	0.00352599	0.00630668	0.0608903	0.00497845	0.0054706	0.00743249	0.0137193	0.146641	0.436181	0.504736	0.323653	0.0921081	0.573963	0.248923	0.267525	0.201721	0.208494	0.525725	0.211928	0.261541	0.385886	0.445853	0.00999477	0.00475511	0.00718203	0.348801	0.1109	0.104156	0.0106788	0.00709045	0.00880822		0.355992		0.0112441	0.0033127	0.00982296	0.00387703	0.00223827	0.00601975	0.0159587	0.00369189	0.00745826	0.005702
A13U	0.0164536	0.00665812	0.0407212	0.00494102	0.0039097	0.00240364	0.601626	0.0118247	0.520058	0.00564082	0.000785133	0.00288701	0.231314	0.0811959	0.134178	0.02165	0.0178432	0.0670041	0.0158235	0.0301718	0.0307779	0.0131484	0.0781924	0.0267999	0.0174044	0.0204615	0.0468217	0.00244069	0.00407468	0.00526427	0.0265244	0.0261673	0.0250449	0.0192641	0.00877183	0.00737785			0.0486575	0.0142528	0.00337291	0.00983031	0.00392834	0.0060586	0.00312683	0.00450879	0.00336141	0.00374753	0.00607248
U14A	0.0149962	0.0161861	0.0376055	0.0953995	0.0134801	0.026978	0.00917495	0.0517724	0.0140461	0.00512402	0.0025251	0.0173537	0.129908	0.0620747	0.16038	0.0320353	0.0402042	0.0570787	0.0378951	0.0374235	0.0450989	0.0349087	0.0375518	0.0347013	0.0255634	0.0435563	0.0309742	0.0022739	0.0019048	0.00543666	0.0337458	0.0228502	0.0331897	0.0414174	0.00337436	0.00948962	0.0121135	0.0112441	0.0142528	0.0406579			0.00638403	0.00469397	0.020139	0.00450107	0.00841037	0.00547304	0.0064364
U14C	0.015795	0.0118818	0.0572884	0.0143706	0.12268	0.00400182	0.0103235	0.0128069	0.0100907	0.00928842	0.00255703	0.00550689	0.0635189	0.0291026	0.086671	0.0192187	0.0225448	0.037868	0.0225956	0.0248452	0.0288171	0.0228477	0.0199586	0.0279931	0.0149585	0.0167003	0.0132258	0.00267681	0.00418349	0.00530392	0.030054	0.0130027	0.0136106	0.0336009	0.00550433	0.00362569	0.00622093	0.0033127	0.00337291		0.0206716		0.00743599	0.00499446	0.0115122	0.00649845	0.00401579	0.00274501	0.0055644
U14G	0.0454255	0.0417752	0.0801594	0.575117	0.0098083	0.014984	0.0138673	0.0711275	0.033758	0.0174607	0.0110819	0.0247051	0.125466	0.0807427	0.21029	0.0581857	0.0425653	0.0953855	0.034305	0.0521712	0.0663038	0.0614273	0.0833908	0.0430922	0.0297455	0.054528	0.0461162	0.00569583	0.0108422	0.0114487	0.0752379	0.0400645	0.0489	0.0519209	0.00737859	0.00361075	0.0110518	0.00982296	0.00983031			0.0606415	0.0101956	0.00578567	0.0128315	0.00608478	0.00284278	0.000870405	0.00606472
G15A	0.00995111	0.00781863	0.00619228	0.00903125	0.00202098	0.00215108	0.00240423	0.00755352	0.00233655	0.00440453	0.00334431	0.00633621	0.0139878	0.00941239	0.0285315	0.00888365	0.015033	0.0113838	0.00633709	0.0154853	0.00911872	0.0118294	0.0112609	0.0125867	0.0137653	0.00878942	0.00808452	0.000793188	0.00316956	0.00269142	0.0101041	0.00951538	0.00924704	0.005177	0.0033758	0.00621261	0.00349551	0.00387703	0.00392834	0.00638403	0.00743599	0.0101956	0.00866199			0.00436069	0.00295484	0.00116984	0.00309736
G15C	0.00655391	0.00666123	0.00718989	0.00747734	0.00113303	0.00573622	0.00785669	0.00396773	0.00623635	0.00751426	0.00653001	0.00426527	0.00525563	0.0088367	0.0124275	0.0118209	0.00591533	0.00838829	0.00694323	0.00762288	0.0101854	0.00587475	0.00582069	0.00539456	0.00786116	0.00607612	0.0081586	0.00422608	0.00586049	0.0046047	0.00878674	0.00501204	0.00522144	0.00410594	0.00403658	0.00652264	0.00463221	0.00223827	0.0060586	0.00469397	0.00499446	0.00578567		0.00547981		0.00369782	0.00434941	0.00180141	0.00253606
G15U	0.0123769	0.0215833	0.0126073	0.00910243	0.00417831	0.00524961	0.00663236	0.00687821	0.00408679	0.00747927	0.00504777	0.00674635	0.0294767	0.0304959	0.0719222	0.021816	0.0242221	0.0377652	0.0169043	0.0270992	0.0354613	0.0131795	0.0219437	0.0287906	0.0201083	0.014649	0.0205781	0.00366785	0.00284176	0.00603203	0.0230397	0.0131713	0.0121231	0.0104274	0.00450668	0.00468484	0.00759256	0.00601975	0.00312683	0.020139	0.0115122	0.0128315			0.0228226	0.0102312	0.00646989	0.00192362	0.0041201
G20A	0.00854065	0.0324255	0.267798	0.00362069	0.00456675	0.00312745	0.00189792	0.00435203	0.00552813	0.00700166	0.00220337	0.0217062	0.224663	0.47433	0.91736	0.367023	0.347358	0.471327	0.371821	0.368291	0.353728	0.285283	0.640601	0.265518	0.366898	0.48273	0.650437	0.00314429	0.00548937	0.00463194	0.300049	0.173985	0.119987	0.0145549	0.00300758	0.00318235	0.00379128	0.0159587	0.00450879	0.00450107	0.00649845	0.00608478	0.00436069	0.00369782	0.0102312	0.478738			0.0132407
G20C	0.00561972	0.00327922	0.0113303	0.00103326	0.00156652	0.00250536	0.00261815	0.00503843	0.00525304	0.00220276	0.00199946	0.00321348	0.0162931	0.0246154	0.0748126	0.014092	0.0134584	0.0223396	0.0080943	0.00968048	0.00804476	0.00951994	0.0248617	0.010579	0.00895051	0.0155693	0.0307032	0.00335798	0.00461522	0.00764579	0.0190664	0.0144182	0.0134752	0.00397223	0.00356075	0.00132313	0.00333794	0.00369189	0.00336141	0.00841037	0.00401579	0.00284278	0.00295484	0.00434941	0.00646989		0.0167571		0.00518126
G20U	0.00393978	0.00590702	0.0526728	0.00329264	0.00127356	0.00404226	0.00323324	0.00354023	0.00112238	0.00239256	0.0030093	0.00514552	0.0649043	0.21029	0.583934	0.123636	0.111541	0.187287	0.108576	0.126181	0.109769	0.0920671	0.282786	0.0926365	0.116262	0.165851	0.253566	0.00976346	0.00472774	0.00319201	0.133443	0.0538188	0.0336496	0.00764728	0.00373384	0.00316194	0.00369059	0.00745826	0.00374753	0.00547304	0.00274501	0.000870405	0.00116984	0.00180141	0.00192362			0.153124	0.00128142
A21C	0.00810394	0.00564428	0.0845508	0.00472944	0.00460239	0.00414087	0.0037296	0.0089409	0.00426033	0.0036307	0.00601172	0.00748314	0.0517935	0.17405	0.441825	0.107291	0.0856999	0.153299	0.0253216	0.129736	0.0854588	0.0713235	0.235461	0.0699053	0.0412441	0.186302	0.206774	0.0155328	0.00952763	0.0109331	0.107263	0.0517609	0.0333513	0.00609485	0.00350172	0.00541898	0.00495457	0.005702	0.00607248	0.0064364	0.0055644	0.00606472	0.00309736	0.00253606	0.0041201	0.0132407	0.00518126	0.00128142	0.150762
A21G	0.00317467	0.00522589	0.0884735	0.00478802	0.00379037	0.00153991	0.00503182	0.00974467	0.00488592	0.0129663	0.00613591	0.0124875	0.0373336	0.137842	0.369238	0.100329	0.0784762	0.127101	0.0721732	0.105592	0.0666964	0.0596617	0.183755	0.0602895	0.0845932	0.133181	0.206183	0.0176348	0.0168394	0.257989	0.0700155	0.0425317	0.0222432	0.00940862	0.00155632	0.00368155	0.00991399	0.00662837	0.00289019	0.00463602	0.00652264	0.00601241	0.00509423	0.0039656	0.0079096	0.0782994	0.100138	0.151396
A21U	0.00704725	0.00870405	0.118052	0.00460623	0.0043072	0.0108749	0.00825196	0.00668294	0.0108295	0.00831365	0.00392801	0.0166469	0.0620491	0.221888	0.540979	0.1339	0.118399	0.207835	0.106868	0.122969	0.112933	0.0960883	0.247473	0.0900369	0.124304	0.220286	0.282916	0.102275	0.0115747	0.0695107	0.120096	0.0715476	0.0348884	0.00659984	0.00736447	0.0084891	0.00806562	0.0143379	0.0053211	0.00686126	0.00483006	0.0106305	0.00605953	0.00647976	0.00960946	0.00891059	0.00410539	0.00428913
A22C	0.0273254	0.0424917	0.910435	0.00471819	0.0117257	0.00362523	0.00359224	0.0097033	0.00410295	0.0310394	0.00862676	0.119561	0.320705	0.90692	1.00621	0.876112	0.782746	0.900844	0.79794	0.853082	0.775889	0.743056	0.966583	0.683287	0.861181	0.933042	0.979192	0.049553	0.0152827	0.0880173	0.629618	0.503072	0.195477	0.0105105	0.00445796	0.00584817	0.00744828	0.0552813	0.00739917	0.0089929	0.00531438	0.00453994	0.00406357	0.00211569	0.00451083	0.0315608	0.00373547	0.00782866	0.00255632
A22G	0.0597797	0.0795588	1.00413	0.00847162	0.0244203	0.00749323	0.00225827	0.0139944	0.0125671	0.039411	0.0154171	0.187211	0.499741	0.980296	1.08389	0.989821	0.886005	0.997176	0.983599	0.989253	0.964868	0.901287	1.09482	0.893148	0.991603	1.03628	1.07757	0.078197	0.0225495	0.0583376	0.757176	0.653131	0.327918	0.0250065	0.00417573	0.00778028	0.0103107	0.10165	0.00710055	0.0114954	0.00856229	0.0128728	0.00563478	0.00384784	0.0114288	0.0942534	0.00577297	0.0188279	0.00838328
A22U	0.0628997	0.0701817	1.04158	0.0161361	0.0210178	0.0101468	0.0134838	0.0188344	0.00876939	0.0950105	0.0371508	0.323816	0.579573	1.01727	1.08694	1.01537	0.945215	1.04344	0.926858	0.99852	0.973436	0.923319	1.06314	0.910211	1.04378	1.05674	1.06971	0.214453	0.0331959	0.070393	0.727476	0.785938	0.39339	0.0348096	0.0074329	0.00982926	0.0150361	0.138224	0.0119909	0.0157308	0.0132934	0.0205192	0.0075499	0.00894619	0.0122295	0.0980288	0.00712364	0.0323968	0.005998
[truncated: 5 more columns]

## Sheet: Double del heatmap
		U	A	U	C	A	G	A	A	A	U	G	G	A	U	G	G	A	A
		1	2	3	4	5	6	7	8	9	10	11	12	13	14	15	20	21	22
U	1	0.299213	0.0146035	0.0119687	0.00444926	0.114024	0.0361805	0.0878589	0.0878589	0.0878589	0.00719326	0.00809305	0.00809305	0.00362069	0.00197939	0.0326747	0.0134037	0.121885	0.121885
A	2	0.0146035	0.034307	0.0146035	0.0123049	0.0872547	0.0194154	0.0196166	0.0196166	0.0196166	0.0042858	0.00717923	0.00717923	0.00653886	0.00462321	0.0107615	0.0070504	0.0358606	0.0358606
U	3	0.0119687	0.0146035	0.021429	0.00854004	0.0383916	0.0127998	0.0176145	0.0176145	0.0176145	0.00306724	0.00599893	0.00599893	0.00586746	0.00872975	0.0126134	0.0099522	0.0244463	0.0244463
C	4	0.00444926	0.0123049	0.00854004	0.0956819	0.0709333	0.0275495	0.0589708	0.0589708	0.0589708	0.00679231	0.0053618	0.0053618	0.000774948	0.00563116	0.00350639	0.0067853	0.0328936	0.0328936
A	5	0.114024	0.0872547	0.0383916	0.0709333	0.963491	0.146453	0.269132	0.269132	0.269132	0.00715714	0.0140205	0.0140205	0.00998528	0.0050495	0.0481004	0.0713541	0.757047	0.757047
G	6	0.0361805	0.0194154	0.0127998	0.0275495	0.146453	0.683086	0.146453	0.146453	0.146453	0.00620544	0.0121921	0.0121921	0.00548087	0.0109869	0.0209104	0.0246799	0.396316	0.396316
A	7	0.0878589	0.0196166	0.0176145	0.0589708	0.269132	0.146453	0.854945	0.213687	0.213687	0.00926576	0.0144539	0.0144539	0.00561072	0.00687322	0.030925	0.0360812	0.515487	0.515487
A	8	0.0878589	0.0196166	0.0176145	0.0589708	0.269132	0.146453	0.213687	0.854945	0.213687	0.00926576	0.0144539	0.0144539	0.00561072	0.00687322	0.030925	0.0360812	0.515487	0.515487
A	9	0.0878589	0.0196166	0.0176145	0.0589708	0.269132	0.146453	0.213687	0.213687	0.854945	0.00926576	0.0144539	0.0144539	0.00561072	0.00687322	0.030925	0.0360812	0.515487	0.515487
U	10	0.00719326	0.0042858	0.00306724	0.00679231	0.00715714	0.00620544	0.00926576	0.00926576	0.00926576	0.0179837	0.0118712	0.0118712	0.00630533	0.0028184	0.00661365	0.00525988	0.0679366	0.0679366
G	11	0.00809305	0.00717923	0.00599893	0.0053618	0.0140205	0.0121921	0.0144539	0.0144539	0.0144539	0.0118712	0.0369341	0.00818376	0.011143	0.0144128	0.00620544	0.0110278	0.0952206	0.0952206
G	12	0.00809305	0.00717923	0.00599893	0.0053618	0.0140205	0.0121921	0.0144539	0.0144539	0.0144539	0.0118712	0.00818376	0.0369341	0.011143	0.0144128	0.00620544	0.0110278	0.0952206	0.0952206
A	13	0.00362069	0.00653886	0.00586746	0.000774948	0.00998528	0.00548087	0.00561072	0.00561072	0.00561072	0.00630533	0.011143	0.011143	0.0179193	0.00913351	0.00392772	0.00695069	0.0414917	0.0414917
U	14	0.00197939	0.00462321	0.00872975	0.00563116	0.0050495	0.0109869	0.00687322	0.00687322	0.00687322	0.0028184	0.0144128	0.0144128	0.00913351	0.00501646	0.00486011	0.00570731	0.00938794	0.00938794
G	15	0.0326747	0.0107615	0.0126134	0.00350639	0.0481004	0.0209104	0.030925	0.030925	0.030925	0.00661365	0.00620544	0.00620544	0.00392772	0.00486011	0.0302741	0.0228118	0.0402047	0.0402047
G	20	0.0134037	0.0070504	0.0099522	0.0067853	0.0713541	0.0246799	0.0360812	0.0360812	0.0360812	0.00525988	0.0110278	0.0110278	0.00695069	0.00570731	0.0228118	0.230545	0.0102644	0.0102644
A	21	0.121885	0.0358606	0.0244463	0.0328936	0.757047	0.396316	0.515487	0.515487	0.515487	0.0679366	0.0952206	0.0952206	0.0414917	0.00938794	0.0402047	0.0102644	1.1096	0.00202098
A	22	0.121885	0.0358606	0.0244463	0.0328936	0.757047	0.396316	0.515487	0.515487	0.515487	0.0679366	0.0952206	0.0952206	0.0414917	0.00938794	0.0402047	0.0102644	0.00202098	1.1096

## Sheet: Statistics
			Number of mutants			Fraction of mutants
	Mutant type	Total	RA>0.9	RA>0.6	RA<0.10	RA>0.9	RA>0.6	RA<0.10
	1m (single mutants)	54	20	22	21	0.37037	0.407407	0.388889
	2m (double mutants)	1377	163	214	956	0.118373	0.15541	0.694263
	1d (single deletions)	14	2	4	8	0.142857	0.285714	0.571429
	2d (double deletions)	92	0	1	84	0	0.0108696	0.913043
	3d (triple deletions)	379	0	0	376	0	0	0.992084
	4d (quadruple deletions)	1102	0	0	1096	0	0	0.994555
